# Supplementary material for: Genomics of Post-Prandial Lipidomic Phenotypes in the Genetics of Lipid Lowering Drugs and Diet Network (GOLDN) Study
Source: PLoS One. 2014 Jun 6;9(6):e99509. doi: 10.1371/journal.pone.0099509 (PMC4048279; doi:10.1371/journal.pone.0099509)
Supplement: Spreadsheet S1 — Complete list of all CpGs and SNPs (including annotations) shown in Figure 2 . (XLS) [file pone.0099509.s002.xls]

## Sheet: FA EWAS
CpG	chromosome	hg19_position	P-value	phenotype	Genes
cg23221506	17	73175571	1.798e-08	plasmalogen (18:0)	SUMO2
cg19465124	4	184344219	1.29e-07	stearidonic acid (18:4n3)	NA
cg01905809	15	41136616	1.585e-07	plasmalogen (18:1n7)	SPINT1
cg00975163	14	19647166	1.86e-07	stearidonic acid (18:4n3)	NA
cg16453576	19	36236547	2.169e-07	stearidonic acid (18:4n3)	PSENEN;U2AF1L4
cg13038108	4	39461155	6.062e-07	plasmalogen (18:1n7)	LIAS;RPL9
cg05533549	18	77153593	7.24e-07	plasmalogen (18:1n7)	NA
cg25165358	18	74960996	7.582e-07	plasmalogen (18:0)	GALR1
cg01386185	3	15935423	8.576e-07	erucic acid (22:1n9)	NA
cg24620635	2	85921963	1.127e-06	stearidonic acid (18:4n3)	GNLY
cg00950265	14	60974389	1.176e-06	erucic acid (22:1n9)	NA
cg12691994	1	206748850	1.317e-06	arachidonic acid (20:4n6)	RASSF5
cg16039342	19	9965171	1.37e-06	di-homo-γ-linolenic Acid (20:3n6 )	OLFM2
cg16690456	1	180472298	1.375e-06	plasmalogen (18:1n7)	ACBD6
cg05715287	6	110501610	1.424e-06	pentadecanoic acid (15:0)	CDC40;WASF1
cg02111792	17	4871094	1.431e-06	plasmalogen (18:1n7)	SPAG7
cg18070442	22	39965918	1.452e-06	stearidonic acid (18:4n3)	CACNA1I
cg18778959	11	86665815	1.501e-06	stearidonic acid (18:4n3)	FZD4
cg03239638	21	37529510	1.995e-06	plasmalogen (18:1n7)	NA
cg18180056	12	130344375	2.069e-06	plasmalogen (18:0)	TMEM132D
cg13418235	9	843748	2.189e-06	adrenic acid (22:4n6)	DMRT1
cg25388939	7	29688942	2.253e-06	nervonic acid (24:1n9)	LOC646762
cg23765086	7	44348976	2.557e-06	plasmalogen (18:1n9)	CAMK2B
cg07084004	14	57506426	2.762e-06	stearidonic acid (18:4n3)	NA
cg20783806	2	419684	2.883e-06	erucic acid (22:1n9)	NA
cg21232767	7	157619282	2.893e-06	palmitelaidic acid (t16:1n7)	PTPRN2
cg14885038	4	169937327	3.047e-06	stearidonic acid (18:4n3)	NA
cg22725986	5	148724853	3.069e-06	plasmalogen (18:1n7)	GRPEL2
cg26976315	8	6423908	3.23e-06	erucic acid (22:1n9)	MCPH1
cg13623690	16	84651800	3.238e-06	plasmalogen (18:1n7)	COTL1
cg02916470	10	17659454	3.33e-06	stearidonic acid (18:4n3)	PTPLA
cg05990499	5	65254211	3.356e-06	plasmalogen (18:1n9)	ERBB2IP
cg23705064	15	74025634	3.419e-06	plasmalogen (18:1n9)	NA
cg15327787	13	113546516	3.469e-06	plasmalogen (18:0)	NA
cg06084735	8	110346664	3.62e-06	γ-linolenic Acid (18:3n6 )	ENY2;NUDCD1
cg21323720	4	114357601	3.621e-06	stearidonic acid (18:4n3)	NA
cg16748413	8	82543431	3.696e-06	adrenic acid (22:4n6)	NA
cg13595415	9	96780753	3.732e-06	docosadienoic acid (22:2n6)	NA
cg19699250	11	124746323	3.796e-06	mead acid (20:3n9 )	ROBO3
cg16039342	19	9965171	4.049e-06	eicosadienoic acid (20:2n6)	OLFM2
cg06182040	6	139456059	4.104e-06	plasmalogen (18:1n7)	HECA
cg21068480	2	85980500	4.14e-06	docosapentaenoic acid (DPA) (22:5n3)	ATOH8
cg13051202	11	67887978	4.168e-06	plasmalogen (18:1n7)	CHKA
cg00961450	4	26343960	4.168e-06	lignoceric acid (24:0)	RBPJ
cg23261640	11	70280489	4.184e-06	plasmalogen (16:0)	CTTN
cg18616558	7	158798592	4.234e-06	erucic acid (22:1n9)	NA
cg07116712	15	96887959	4.394e-06	myristoleic acid (14:1n5)	NA
cg09047034	2	38762714	4.446e-06	myristoleic acid (14:1n5)	NA
cg17576603	5	39396455	4.539e-06	lignoceric acid (24:0)	DAB2
cg09526697	4	3953675	4.796e-06	erucic acid (22:1n9)	LOC348926
cg00165639	6	138428567	4.86e-06	docosapentaenoic acid (22:5n6)	PERP
cg00669212	10	99601099	4.897e-06	plasmalogen (18:1n7)	NA
cg10158674	1	51426069	4.997e-06	plasmalogen (18:1n7)	FAF1
cg27067282	12	107487874	5.05e-06	plasmalogen (18:1n7)	CRY1
cg20263444	12	57482590	5.161e-06	plasmalogen (18:1n7)	NAB2
cg00547318	7	7034864	5.698e-06	plasmalogen (18:1n9)	NA
cg20078054	3	127339608	5.744e-06	eicosadienoic acid (20:2n6)	MCM2
cg19364929	4	947062	5.78e-06	linoleic acid (18:2n6)	TMEM175
cg02120463	22	39639003	5.879e-06	mead acid (20:3n9 )	PDGFB
cg07752304	19	925903	5.997e-06	mead acid (20:3n9 )	ARID3A
cg13448127	9	109622908	6.146e-06	stearidonic acid (18:4n3)	NA
cg12192797	19	12228551	6.232e-06	elaidic acid (t18:1n9)	NA
cg20618357	6	30640850	6.345e-06	lignoceric acid (24:0)	DHX16
cg13448401	16	46723048	6.417e-06	palmitoleic Acid (16:1n7 )	ORC6L;VPS35
cg18200075	1	161706293	6.639e-06	stearidonic acid (18:4n3)	NA
cg15059065	19	17354961	6.837e-06	di-homo-γ-linolenic Acid (20:3n6 )	NR2F6
cg12805593	2	203776981	6.928e-06	plasmalogen (18:1n7)	WDR12;ALS2CR8
cg04443357	13	47128300	7.128e-06	mead acid (20:3n9 )	LRCH1
cg21328033	17	50236765	7.311e-06	pentadecanoic acid (15:0)	CA10
cg04491064	8	82601695	7.397e-06	stearidonic acid (18:4n3)	NA
cg03085859	6	29457094	7.554e-06	plasmalogen (18:1n9)	MAS1L
cg06548410	19	1997657	7.619e-06	stearidonic acid (18:4n3)	BTBD2
cg08112740	19	19416944	7.766e-06	plasmalogen (18:0)	SF4
cg10756051	2	198365397	7.881e-06	mead acid (20:3n9 )	HSPE1;HSPD1
cg05715287	6	110501610	7.927e-06	myristic acid (14:0)	CDC40;WASF1
cg15332261	14	71375349	7.927e-06	γ-linolenic Acid (18:3n6 )	PCNX
cg03544525	1	207226564	8.051e-06	arachidonic acid (20:4n6)	PFKFB2
cg06185924	10	27529785	8.322e-06	linoleic acid (18:2n6)	ACBD5
cg09444664	15	63570173	8.346e-06	erucic acid (22:1n9)	APH1B
cg12391563	2	27434617	8.463e-06	plasmalogen (18:1n7)	SLC5A6;C2orf28
cg27423238	16	1420171	8.5e-06	plasmalogen (18:1n9)	UNKL
cg07914385	6	20728083	8.658e-06	erucic acid (22:1n9)	CDKAL1
cg27627662	8	736572	8.693e-06	behenic acid (22:0)	NA
cg05066203	17	40260543	8.978e-06	plasmalogen (18:1n9)	DHX58
cg11195733	14	102963989	9.038e-06	adrenic acid (22:4n6)	TECPR2
cg13030404	4	87813277	9.065e-06	a-linolenic acid (18:3n3)	C4orf36
cg15809686	2	187867050	9.32e-06	erucic acid (22:1n9)	NA
cg26897717	19	39691363	9.373e-06	pentadecanoic acid (15:0)	NCCRP1
cg01746532	19	55791817	9.571e-06	nervonic acid (24:1n9)	HSPBP1
cg05180451	6	27185764	9.612e-06	myristoleic acid (14:1n5)	NA
cg10301254	8	145619239	9.778e-06	lignoceric acid (24:0)	CPSF1
cg07306685	17	35975187	9.878e-06	erucic acid (22:1n9)	DDX52
cg10664754	9	139939662	1.002e-05	myristic acid (14:0)	NPDC1
cg24994504	5	57879417	1.02e-05	docosapentaenoic acid (DPA) (22:5n3)	RAB3C
cg03646967	3	61196428	1.055e-05	palmitic acid (16:0)	FHIT
cg00621838	15	43826637	1.081e-05	elaidic acid (t18:1n9)	HISPPD2A
cg25363808	1	151734964	1.083e-05	erucic acid (22:1n9)	MRPL9;OAZ3
cg05485062	14	94983863	1.086e-05	erucic acid (22:1n9)	SERPINA12
cg23754665	16	3313947	1.125e-05	plasmalogen (18:1n7)	NA
cg02372745	13	50365574	1.14e-05	plasmalogen (16:0)	KPNA3
cg03109018	17	3375480	1.145e-05	stearidonic acid (18:4n3)	SPATA22
cg05171224	12	123471014	1.148e-05	di-homo-γ-linolenic Acid (20:3n6 )	PITPNM2
cg10982567	10	104180479	1.153e-05	adrenic acid (22:4n6)	FBXL15
cg17575811	11	2466409	1.154e-05	plasmalogen (18:1n9)	KCNQ1
cg00081666	6	83777345	1.16e-05	adrenic acid (22:4n6)	DOPEY1
cg07104253	3	47412988	1.17e-05	plasmalogen (18:0)	NA
cg02512724	7	158343573	1.173e-05	erucic acid (22:1n9)	PTPRN2
cg03752628	1	117453510	1.183e-05	plasmalogen (18:1n7)	PTGFRN
cg17457807	3	112931496	1.193e-05	docosapentaenoic acid (22:5n6)	BOC
cg02454435	17	40684278	1.199e-05	elaidic acid (t18:1n9)	NA
cg02725413	5	139422829	1.208e-05	eicsoatetraenoic acid (20:4n3)	NRG2
cg17881363	6	16761833	1.222e-05	lignoceric acid (24:0)	ATXN1
cg24860886	1	24645397	1.235e-05	plasmalogen (18:1n7)	GRHL3
cg14986215	10	94604056	1.258e-05	plasmalogen (18:1n9)	EXOC6
cg23422156	12	113587513	1.258e-05	adrenic acid (22:4n6)	CCDC42B
cg07894352	19	44763993	1.26e-05	docosapentaenoic acid (22:5n6)	ZNF233
cg13137381	2	61764671	1.272e-05	plasmalogen (18:1n7)	XPO1
cg23092047	17	43238126	1.272e-05	plasmalogen (18:1n7)	HEXIM2
cg17617946	5	114879806	1.276e-05	plasmalogen (18:1n7)	FEM1C
cg12555334	7	56120290	1.276e-05	behenic acid (22:0)	PSPH;CCT6A
cg03225520	7	72437350	1.283e-05	plasmalogen (18:1n9)	NA
cg07056794	9	139318309	1.289e-05	pentadecanoic acid (15:0)	NA
cg10664754	9	139939662	1.313e-05	palmitoleic Acid (16:1n7 )	NPDC1
cg22323942	19	2543655	1.313e-05	adrenic acid (22:4n6)	GNG7
cg20289768	17	3885546	1.32e-05	stearidonic acid (18:4n3)	NA
cg14591655	8	56737276	1.321e-05	palmitic acid (16:0)	TGS1
cg11789595	20	33872629	1.322e-05	palmitelaidic acid (t16:1n7)	EIF6
cg00338122	6	151711850	1.326e-05	adrenic acid (22:4n6)	ZBTB2
cg09047034	2	38762714	1.33e-05	pentadecanoic acid (15:0)	NA
cg19880790	4	86749040	1.355e-05	stearidonic acid (18:4n3)	ARHGAP24
cg10346092	17	40086752	1.357e-05	palmitelaidic acid (t16:1n7)	TTC25
cg24994504	5	57879417	1.364e-05	adrenic acid (22:4n6)	RAB3C
cg21934190	8	142363160	1.366e-05	plasmalogen (18:1n9)	NA
cg06437222	6	99873228	1.371e-05	palmitoleic Acid (16:1n7 )	SFRS18
cg07149772	8	25314972	1.407e-05	arachidonic acid (20:4n6)	KCTD9
cg02060039	16	86565507	1.413e-05	palmitelaidic acid (t16:1n7)	MTHFSD
cg01095658	14	68036318	1.416e-05	plasmalogen (18:1n7)	PLEKHH1
cg20677939	6	157343376	1.436e-05	plasmalogen (18:1n7)	ARID1B
cg17981742	5	131746161	1.438e-05	plasmalogen (18:1n7)	C5orf56
cg21068480	2	85980500	1.439e-05	stearidonic acid (18:4n3)	ATOH8
cg15890332	12	107067104	1.445e-05	eicosenoic acid (20:1n9)	RFX4
cg26757793	11	102496159	1.45e-05	stearidonic acid (18:4n3)	MMP20
cg11469308	2	217471906	1.45e-05	docosapentaenoic acid (DPA) (22:5n3)	NA
cg00545573	12	118810436	1.457e-05	docosapentaenoic acid (DPA) (22:5n3)	TAOK3
cg15659420	11	20034979	1.459e-05	stearidonic acid (18:4n3)	NAV2
cg11687406	20	10199434	1.486e-05	docosadienoic acid (22:2n6)	SNAP25
cg22699361	1	854918	1.499e-05	plasmalogen (18:1n9)	FLJ39609
cg01417313	1	210409662	1.5e-05	stearidonic acid (18:4n3)	SERTAD4
cg08235500	2	26467844	1.5e-05	eicsoatetraenoic acid (20:4n3)	HADHB;HADHA
cg26198107	18	77336216	1.515e-05	palmitelaidic acid (t16:1n7)	NA
cg14531862	19	44764205	1.542e-05	docosapentaenoic acid (22:5n6)	ZNF233
cg20471241	18	47344134	1.544e-05	arachidonic acid (20:4n6)	NA
cg22410826	13	110396942	1.561e-05	stearidonic acid (18:4n3)	NA
cg04106489	12	118499294	1.567e-05	docosapentaenoic acid (22:5n6)	WSB2
cg26358374	12	110252616	1.574e-05	docosapentaenoic acid (DPA) (22:5n3)	TRPV4
cg01416111	7	120590947	1.576e-05	stearidonic acid (18:4n3)	ING3
cg06915872	16	87998081	1.578e-05	palmitoleic Acid (16:1n7 )	BANP
cg07702693	2	11118564	1.582e-05	docosadienoic acid (22:2n6)	NA
cg19593550	19	12817426	1.608e-05	eicosapentaenoic acid (EPA) (20:5n3)	TNPO2;SNORD41
cg12700755	1	2258373	1.614e-05	myristoleic acid (14:1n5)	MORN1
cg13503583	14	105282271	1.63e-05	linoleic acid (18:2n6)	NA
cg24869535	4	106816548	1.636e-05	arachidonic acid (20:4n6)	NPNT
cg11467638	4	154707153	1.647e-05	plasmalogen (18:1n7)	SFRP2
cg08616269	10	70480892	1.654e-05	plasmalogen (18:0)	CCAR1
cg12832630	3	43732303	1.662e-05	palmitoleic Acid (16:1n7 )	ABHD5
cg12190048	3	113557445	1.681e-05	plasmalogen (18:1n7)	GRAMD1C
cg01813649	6	116421855	1.684e-05	linoleic acid (18:2n6)	NT5DC1
cg07123855	22	39323204	1.695e-05	myristoleic acid (14:1n5)	NA
cg23111246	7	1949204	1.705e-05	erucic acid (22:1n9)	MAD1L1
cg27514017	10	130684739	1.713e-05	elaidic acid (t18:1n9)	NA
cg23577550	6	100677145	1.737e-05	plasmalogen (18:1n7)	NA
cg26464411	5	142784222	1.738e-05	adrenic acid (22:4n6)	NR3C1
cg21226965	6	169852806	1.74e-05	elaidic acid (t18:1n9)	NA
cg03490759	14	100141888	1.758e-05	palmitoleic Acid (16:1n7 )	HHIPL1
cg03174407	17	77206496	1.759e-05	elaidic acid (t18:1n9)	HRNBP3
cg06753273	1	211666429	1.76e-05	stearidonic acid (18:4n3)	RD3
cg17411035	2	237148507	1.789e-05	a-linolenic acid (18:3n3)	ASB18
cg02803836	10	131412507	1.79e-05	erucic acid (22:1n9)	MGMT
cg03600697	3	142315064	1.804e-05	mead acid (20:3n9 )	PLS1
cg23052757	4	100431894	1.812e-05	erucic acid (22:1n9)	C4orf17
cg20986134	5	126112439	1.814e-05	linoleic acid (18:2n6)	LMNB1
cg03016975	19	4124072	1.815e-05	plasmalogen (18:1n9)	MAP2K2
cg13955603	5	180015452	1.82e-05	stearidonic acid (18:4n3)	NA
cg26528668	16	1614120	1.825e-05	myristic acid (14:0)	IFT140
cg17457807	3	112931496	1.825e-05	adrenic acid (22:4n6)	BOC
cg19052064	17	48278952	1.83e-05	eicsoatetraenoic acid (20:4n3)	COL1A1
cg05663064	21	47404216	1.838e-05	adrenic acid (22:4n6)	COL6A1
cg13543286	9	35738146	1.843e-05	stearidonic acid (18:4n3)	GBA2
cg16371864	12	123321254	1.85e-05	plasmalogen (18:1n7)	HIP1R
cg23908794	6	32383465	1.852e-05	plasmalogen (18:1n7)	NA
cg18574403	17	77070839	1.857e-05	palmitoleic Acid (16:1n7 )	ENGASE
cg17265073	10	38265539	1.889e-05	plasmalogen (18:1n7)	ZNF25
cg16430538	4	10459836	1.897e-05	docosadienoic acid (22:2n6)	ZNF518B
cg25377796	4	8643957	1.904e-05	elaidic acid (t18:1n9)	NA
cg02654358	9	74061449	1.907e-05	lignoceric acid (24:0)	NA
cg24401870	13	70682525	1.918e-05	adrenic acid (22:4n6)	ATXN8OS;KLHL1
cg17356999	15	40861314	1.925e-05	palmitic acid (16:0)	RPUSD2
cg04158730	1	242011433	1.929e-05	mead acid (20:3n9 )	EXO1
cg08696261	16	88923519	1.934e-05	a-linolenic acid (18:3n3)	GALNS;TRAPPC2L
cg01530981	1	209756892	1.94e-05	eicsoatetraenoic acid (20:4n3)	CAMK1G
cg03525433	3	111259817	1.941e-05	nervonic acid (24:1n9)	CD96
cg11919837	8	57350735	1.949e-05	plasmalogen (18:1n9)	NA
cg13664919	5	883953	1.965e-05	erucic acid (22:1n9)	BRD9
cg12516959	21	47718080	1.966e-05	adrenic acid (22:4n6)	NA
cg11838688	11	133907229	1.973e-05	a-linolenic acid (18:3n3)	LOC100128239
cg23306832	11	116968354	1.977e-05	plasmalogen (18:1n9)	SIK3
cg15862215	2	63277010	1.982e-05	docosahexaenoic acid (DHA) (22:6n3)	OTX1
cg21531040	14	106743603	1.999e-05	adrenic acid (22:4n6)	NA
cg21328033	17	50236765	2.01e-05	myristoleic acid (14:1n5)	CA10
cg04881103	1	32410413	2.016e-05	mead acid (20:3n9 )	NA
cg15102430	5	169322052	2.017e-05	plasmalogen (18:1n9)	FAM196B;DOCK2
cg07116712	15	96887959	2.02e-05	myristic acid (14:0)	NA
cg00031663	19	10654640	2.031e-05	arachidonic acid (20:4n6)	ATG4D
cg07623037	5	2704354	2.032e-05	elaidic acid (t18:1n9)	NA
cg12662530	10	64564276	2.033e-05	adrenic acid (22:4n6)	ADO
cg06595479	19	519035	2.036e-05	di-homo-γ-linolenic Acid (20:3n6 )	C19orf20
cg21399832	4	117847410	2.036e-05	arachidonic acid (20:4n6)	NA
cg24767041	6	32811733	2.037e-05	mead acid (20:3n9 )	PSMB8
cg03982820	1	40723960	2.046e-05	plasmalogen (18:1n7)	ZMPSTE24
cg22614631	3	196733464	2.046e-05	plasmalogen (18:1n9)	MFI2
cg27372170	11	2021103	2.054e-05	oleic acid (18:1n9)	NA
cg16300553	8	8131077	2.065e-05	linoleic acid (18:2n6)	NA
cg03299781	8	64544905	2.072e-05	oleic acid (18:1n9)	NA
cg15375596	15	99434736	2.096e-05	a-linolenic acid (18:3n3)	IGF1R
cg27417922	7	75988359	2.098e-05	plasmalogen (18:0)	YWHAG
cg19563346	11	79515267	2.109e-05	plasmalogen (18:1n9)	NA
cg24819967	10	135190860	2.113e-05	di-homo-γ-linolenic Acid (20:3n6 )	NA
cg10012722	2	237085763	2.129e-05	behenic acid (22:0)	NA
cg14658900	16	3450923	2.143e-05	linoleic acid (18:2n6)	ZNF174;ZNF434
cg21726037	11	75273205	2.148e-05	plasmalogen (18:1n7)	SERPINH1
cg21245122	20	47934568	2.15e-05	plasmalogen (18:1n9)	NA
cg22705316	2	187386037	2.193e-05	erucic acid (22:1n9)	NA
cg24272216	4	2965191	2.194e-05	docosapentaenoic acid (22:5n6)	NOP14;GRK4
cg03423112	11	66335975	2.208e-05	stearidonic acid (18:4n3)	CTSF
cg09973381	11	71320735	2.219e-05	plasmalogen (18:1n9)	NA
cg03110382	10	98956268	2.222e-05	palmitoleic Acid (16:1n7 )	NA
cg12903374	3	15643321	2.225e-05	docosadienoic acid (22:2n6)	HACL1;BTD
cg21284880	13	40177740	2.226e-05	plasmalogen (18:0)	LHFP
cg13981725	15	90777598	2.246e-05	behenic acid (22:0)	CIB1;C15orf58
cg11561665	6	33215868	2.248e-05	pentadecanoic acid (15:0)	NA
cg18426345	19	19516893	2.253e-05	docosapentaenoic acid (22:5n6)	GATAD2A
cg24260156	15	36033386	2.255e-05	elaidic acid (t18:1n9)	NA
cg27576971	5	143093639	2.261e-05	plasmalogen (18:1n9)	NA
cg00451388	2	11051135	2.265e-05	erucic acid (22:1n9)	KCNF1
cg26502266	7	63395422	2.273e-05	erucic acid (22:1n9)	NA
cg25696000	3	66553944	2.286e-05	erucic acid (22:1n9)	NA
cg17575811	11	2466409	2.304e-05	plasmalogen (18:0)	KCNQ1
cg01102471	2	58584770	2.322e-05	stearidonic acid (18:4n3)	NA
cg25500285	8	37888493	2.33e-05	di-homo-γ-linolenic Acid (20:3n6 )	EIF4EBP1
cg12555334	7	56120290	2.331e-05	lignoceric acid (24:0)	PSPH;CCT6A
cg03327263	1	6304499	2.334e-05	pentadecanoic acid (15:0)	HES3
cg11561665	6	33215868	2.35e-05	myristic acid (14:0)	NA
cg06794034	4	7301854	2.361e-05	eicosapentaenoic acid (EPA) (20:5n3)	SORCS2
cg03056341	11	64546100	2.365e-05	linoleic acid (18:2n6)	SF1
cg20108328	21	46396156	2.397e-05	docosapentaenoic acid (22:5n6)	C21orf70
cg16412789	11	2602926	2.399e-05	eicosapentaenoic acid (EPA) (20:5n3)	KCNQ1
cg03087607	6	134210667	2.407e-05	pentadecanoic acid (15:0)	TCF21
cg26126417	6	142656761	2.412e-05	stearidonic acid (18:4n3)	GPR126
cg16901302	2	2692889	2.416e-05	erucic acid (22:1n9)	NA
cg02964359	11	45219125	2.429e-05	stearidonic acid (18:4n3)	PRDM11
cg18426345	19	19516893	2.454e-05	plasmalogen (18:1n7)	GATAD2A
cg11863397	1	1976541	2.457e-05	palmitoleic Acid (16:1n7 )	NA
cg22995449	14	75988765	2.461e-05	plasmalogen (18:1n7)	BATF
cg07404527	3	197159730	2.486e-05	myristoleic acid (14:1n5)	NA
cg14584159	10	134351371	2.493e-05	myristoleic acid (14:1n5)	INPP5A
cg03595018	16	937477	2.493e-05	docosadienoic acid (22:2n6)	LMF1
cg13676787	1	179051132	2.498e-05	linoleic acid (18:2n6)	TOR3A
cg13656360	11	118307782	2.498e-05	mead acid (20:3n9 )	MLL
cg09523819	16	216757	2.503e-05	plasmalogen (18:0)	HBM
cg14503291	17	47838533	2.51e-05	adrenic acid (22:4n6)	FAM117A
cg20649298	20	22545407	2.525e-05	pentadecanoic acid (15:0)	C20orf56
cg26612736	1	112703121	2.545e-05	a-linolenic acid (18:3n3)	NA
cg26963044	11	46388433	2.567e-05	palmitelaidic acid (t16:1n7)	DGKZ
cg15079455	3	127989828	2.575e-05	docosapentaenoic acid (22:5n6)	EEFSEC
cg03595243	1	205742922	2.583e-05	stearidonic acid (18:4n3)	RAB7L1
cg04812164	7	45977344	2.586e-05	stearidonic acid (18:4n3)	NA
cg19106168	3	133182835	2.589e-05	lignoceric acid (24:0)	BFSP2
cg03333286	13	108518237	2.593e-05	myristoleic acid (14:1n5)	FAM155A
cg02758599	3	194992644	2.605e-05	plasmalogen (18:1n7)	C3orf21
cg02749804	17	38324645	2.617e-05	plasmalogen (16:0)	CASC3
cg21037184	5	90397684	2.625e-05	plasmalogen (18:1n9)	GPR98
cg18520856	22	36925425	2.634e-05	adrenic acid (22:4n6)	EIF3D
cg19663861	20	42137384	2.64e-05	stearidonic acid (18:4n3)	NA
cg00487155	16	87740757	2.65e-05	plasmalogen (18:1n9)	LOC100129637
cg16048904	19	58448067	2.682e-05	docosadienoic acid (22:2n6)	ZNF418
cg25667202	1	153963072	2.689e-05	plasmalogen (18:1n7)	RPS27
cg08133013	17	4167205	2.696e-05	plasmalogen (18:1n7)	ANKFY1
cg26725153	7	99517136	2.697e-05	vaccenic acid (18:1n7)	TRIM4
cg01913436	1	3340086	2.7e-05	linoleic acid (18:2n6)	PRDM16
cg04608651	17	40557508	2.713e-05	eicosenoic acid (20:1n9)	PTRF
cg23527920	6	32906857	2.718e-05	elaidic acid (t18:1n9)	HLA-DMB
cg23370328	14	47121132	2.73e-05	linoleic acid (18:2n6)	RPL10L
cg12598211	12	123634384	2.753e-05	myristoleic acid (14:1n5)	NA
cg03897860	5	140186737	2.769e-05	γ-linolenic Acid (18:3n6 )	PCDHA2;PCDHA3;PCDH
cg18351858	3	184053569	2.769e-05	docosapentaenoic acid (22:5n6)	FAM131A
cg20532818	12	132276759	2.801e-05	erucic acid (22:1n9)	SFRS8
cg02737321	3	184031238	2.804e-05	pentadecanoic acid (15:0)	EIF4G1
cg21042248	19	59092612	2.804e-05	docosapentaenoic acid (22:5n6)	MGC2752
cg09868274	12	109534107	2.831e-05	stearidonic acid (18:4n3)	UNG
cg20795891	22	41985901	2.838e-05	docosadienoic acid (22:2n6)	PMM1
cg17185404	3	70374240	2.851e-05	pentadecanoic acid (15:0)	NA
cg14244360	6	12290465	2.866e-05	plasmalogen (18:1n7)	EDN1
cg02273535	5	32585547	2.881e-05	docosapentaenoic acid (DPA) (22:5n3)	SUB1
cg11326793	13	53499096	2.886e-05	stearidonic acid (18:4n3)	NA
cg19978181	5	76923988	2.887e-05	myristic acid (14:0)	NA
cg05884392	15	52122580	2.892e-05	plasmalogen (18:1n7)	TMOD3
cg16699148	1	59043255	2.914e-05	lignoceric acid (24:0)	TACSTD2
cg12838902	7	5322586	2.921e-05	pentadecanoic acid (15:0)	SLC29A4
cg04321793	19	45741288	2.932e-05	stearidonic acid (18:4n3)	NA
cg21198502	17	77069613	2.938e-05	plasmalogen (18:1n9)	ENGASE
cg23892336	8	23082233	2.938e-05	adrenic acid (22:4n6)	TNFRSF10A
cg04310104	6	50785757	2.945e-05	eicsoatetraenoic acid (20:4n3)	TFAP2B
cg11179695	6	129982785	2.946e-05	plasmalogen (18:1n9)	ARHGAP18
cg25532201	13	42002627	2.963e-05	docosapentaenoic acid (22:5n6)	NA
cg11229101	10	134230885	2.964e-05	erucic acid (22:1n9)	PWWP2B
cg08633923	1	236959181	3.009e-05	plasmalogen (18:1n7)	MTR
cg25080182	4	22694667	3.011e-05	myristoleic acid (14:1n5)	GBA3
cg09518351	2	27434612	3.014e-05	plasmalogen (18:1n7)	SLC5A6;C2orf28
cg11702639	2	233285454	3.025e-05	stearidonic acid (18:4n3)	NA
cg19846927	2	224821935	3.028e-05	stearidonic acid (18:4n3)	MRPL44
cg11539674	7	127291444	3.036e-05	linoleic acid (18:2n6)	SND1
cg21878369	19	53194695	3.04e-05	docosadienoic acid (22:2n6)	ZNF83
cg19123916	4	48484788	3.055e-05	nervonic acid (24:1n9)	SLC10A4
cg02124383	7	8475198	3.083e-05	plasmalogen (18:1n7)	NXPH1
cg23221506	17	73175571	3.085e-05	plasmalogen (16:0)	SUMO2
cg06916012	2	220363862	3.086e-05	adrenic acid (22:4n6)	GMPPA
cg24795297	12	46663281	3.09e-05	plasmalogen (18:1n9)	SLC38A1
cg06008158	8	17781352	3.097e-05	oleic acid (18:1n9)	PCM1
cg05300029	14	21148957	3.106e-05	plasmalogen (18:1n9)	NA
cg16857771	7	56160409	3.12e-05	plasmalogen (18:1n9)	PHKG1
cg04608651	17	40557508	3.123e-05	eicosadienoic acid (20:2n6)	PTRF
cg19123916	4	48484788	3.135e-05	plasmalogen (18:1n9)	SLC10A4
cg16654302	4	107960060	3.145e-05	stearidonic acid (18:4n3)	NA
cg25788012	8	145133899	3.172e-05	erucic acid (22:1n9)	EXOSC4
cg21303428	7	5112654	3.183e-05	docosadienoic acid (22:2n6)	LOC389458
cg05846337	11	126763432	3.2e-05	plasmalogen (18:1n9)	KIRREL3
cg16748413	8	82543431	3.202e-05	mead acid (20:3n9 )	NA
cg12074493	17	28564117	3.208e-05	plasmalogen (18:1n7)	SLC6A4
cg07960067	2	9144629	3.218e-05	adrenic acid (22:4n6)	MBOAT2
cg05407490	7	23749667	3.225e-05	stearidonic acid (18:4n3)	STK31
cg13717023	5	53606639	3.245e-05	erucic acid (22:1n9)	ARL15
cg23892336	8	23082233	3.258e-05	arachidonic acid (20:4n6)	TNFRSF10A
cg03028280	3	183967365	3.262e-05	linoleic acid (18:2n6)	ALG3;ECE2
cg12668122	3	133094221	3.263e-05	myristoleic acid (14:1n5)	TMEM108
cg01061843	6	74171491	3.28e-05	docosadienoic acid (22:2n6)	MTO1
cg24256810	3	195750746	3.296e-05	stearidonic acid (18:4n3)	NA
cg18482666	2	206520809	3.298e-05	γ-linolenic Acid (18:3n6 )	NA
cg03217744	5	87437228	3.327e-05	plasmalogen (18:1n7)	NA
cg13656360	11	118307782	3.348e-05	plasmalogen (18:1n7)	MLL
cg25467855	5	96271197	3.35e-05	plasmalogen (16:0)	LNPEP
cg15799353	20	363112	3.351e-05	plasmalogen (18:1n9)	TRIB3
cg21767952	2	220379260	3.355e-05	docosapentaenoic acid (22:5n6)	ACCN4
cg09130728	2	21881746	3.366e-05	stearidonic acid (18:4n3)	NA
cg01450736	1	162838743	3.391e-05	palmitoleic Acid (16:1n7 )	C1orf110
cg22095263	17	41545935	3.406e-05	erucic acid (22:1n9)	NA
cg16201598	10	69590684	3.412e-05	palmitic acid (16:0)	DNAJC12
cg02846841	6	28945341	3.415e-05	palmitic acid (16:0)	NA
cg11267410	15	65360474	3.415e-05	nervonic acid (24:1n9)	RASL12
cg17587934	5	177631246	3.419e-05	γ-linolenic Acid (18:3n6 )	HNRNPAB
cg18180056	12	130344375	3.422e-05	plasmalogen (16:0)	TMEM132D
cg03184776	17	41522069	3.428e-05	plasmalogen (18:0)	MIR2117
cg11422541	12	49182586	3.432e-05	plasmalogen (18:1n7)	ADCY6
cg00340921	19	7600526	3.45e-05	lignoceric acid (24:0)	PNPLA6
cg09284708	6	39901897	3.454e-05	eicosadienoic acid (20:2n6)	MOCS1
cg22744098	6	32844032	3.475e-05	palmitic acid (16:0)	PPP1R2P1
cg01642503	20	14318174	3.475e-05	nervonic acid (24:1n9)	MACROD2;FLRT3
cg20358834	11	66624256	3.487e-05	plasmalogen (18:1n7)	LRFN4;PC
cg07625546	4	78077996	3.512e-05	stearidonic acid (18:4n3)	CCNG2
cg03382246	16	72827884	3.542e-05	arachidonic acid (20:4n6)	ZFHX3
cg20013855	1	178062503	3.547e-05	plasmalogen (18:1n7)	RASAL2;LOC10030240
cg03085859	6	29457094	3.556e-05	plasmalogen (18:0)	MAS1L
cg00472375	8	23315376	3.563e-05	plasmalogen (18:1n7)	ENTPD4
cg12907060	2	207023887	3.563e-05	plasmalogen (18:1n7)	EEF1B2;NDUFS1
cg02664787	11	132814660	3.569e-05	stearidonic acid (18:4n3)	OPCML
cg14215088	9	70402998	3.572e-05	palmitic acid (16:0)	NA
cg14473297	11	108369884	3.572e-05	di-homo-γ-linolenic Acid (20:3n6 )	KDELC2
cg08655788	1	90228362	3.587e-05	arachidonic acid (20:4n6)	NA
cg01590844	7	152373339	3.608e-05	mead acid (20:3n9 )	XRCC2
cg15067386	3	46787073	3.632e-05	elaidic acid (t18:1n9)	PRSS45
cg11060907	12	116971025	3.636e-05	plasmalogen (18:1n7)	NCRNA00173
cg10648139	2	206551364	3.647e-05	plasmalogen (18:0)	NRP2
cg16061381	7	112430531	3.652e-05	arachidonic acid (20:4n6)	TMEM168
cg24704332	14	54065931	3.665e-05	stearidonic acid (18:4n3)	NA
cg00922697	12	112844592	3.684e-05	erucic acid (22:1n9)	RPL6
cg04409945	17	36908629	3.69e-05	eicosenoic acid (20:1n9)	PSMB3
cg13159805	7	86781331	3.701e-05	arachidonic acid (20:4n6)	DMTF1
cg13513188	9	139140775	3.705e-05	di-homo-γ-linolenic Acid (20:3n6 )	NA
cg15057621	2	203777863	3.713e-05	arachidonic acid (20:4n6)	WDR12;ALS2CR8
cg04505809	16	67231928	3.72e-05	lignoceric acid (24:0)	E2F4;ELMO3
cg26390526	1	152299078	3.722e-05	myristoleic acid (14:1n5)	FLG
cg07981845	10	104154074	3.722e-05	linoleic acid (18:2n6)	NFKB2
cg19511748	5	94220272	3.725e-05	plasmalogen (18:1n9)	MCTP1
cg19445734	2	55566679	3.727e-05	palmitic acid (16:0)	CCDC88A
cg11850311	20	30192545	3.734e-05	plasmalogen (18:1n7)	ID1
cg07906115	19	1408136	3.735e-05	adrenic acid (22:4n6)	DAZAP1
cg12954591	1	234746182	3.738e-05	plasmalogen (18:0)	IRF2BP2
cg23244464	17	3944454	3.74e-05	plasmalogen (16:0)	ZZEF1
cg04839520	7	134922321	3.745e-05	plasmalogen (18:1n9)	STRA8
cg02383835	19	3035867	3.767e-05	oleic acid (18:1n9)	TLE2
cg03128167	11	2176921	3.767e-05	arachidic acid(20:0)	INS-IGF2
cg09847234	3	136581777	3.776e-05	plasmalogen (18:1n7)	NCK1
cg10902566	4	727664	3.776e-05	plasmalogen (18:1n9)	PCGF3
cg11344530	1	39113155	3.781e-05	plasmalogen (18:1n7)	NA
cg10974128	10	93393509	3.786e-05	behenic acid (22:0)	PPP1R3C
cg26358374	12	110252616	3.794e-05	stearidonic acid (18:4n3)	TRPV4
cg03629777	4	39183882	3.82e-05	plasmalogen (18:1n7)	WDR19
cg16201674	13	95364586	3.837e-05	arachidonic acid (20:4n6)	SOX21
cg16400017	14	37125155	3.838e-05	linoleic acid (18:2n6)	NA
cg08735710	4	129283787	3.846e-05	lignoceric acid (24:0)	NA
cg18401367	5	176107201	3.847e-05	adrenic acid (22:4n6)	NA
cg25467855	5	96271197	3.852e-05	plasmalogen (18:1n9)	LNPEP
cg08198071	2	109742356	3.882e-05	stearidonic acid (18:4n3)	NA
cg08283130	19	8591776	3.894e-05	erucic acid (22:1n9)	MYO1F
cg12815271	11	65625153	3.904e-05	plasmalogen (18:1n7)	CFL1
cg22068371	6	26407505	3.908e-05	myristoleic acid (14:1n5)	BTN3A1
cg01746241	9	34370835	3.948e-05	plasmalogen (18:1n9)	KIAA1161
cg02113368	10	135107346	3.97e-05	plasmalogen (18:1n9)	TUBGCP2
cg18635064	2	113595816	3.977e-05	linoleic acid (18:2n6)	IL1B
cg25947490	13	112611257	4e-05	docosadienoic acid (22:2n6)	NA
cg17443359	1	91300231	4.001e-05	docosapentaenoic acid (22:5n6)	NA
cg08640361	6	134494620	4.013e-05	nervonic acid (24:1n9)	SGK1
cg27299484	4	42418956	4.031e-05	plasmalogen (18:1n9)	ATP8A1
cg08577424	12	112123256	4.037e-05	plasmalogen (18:1n9)	BRAP;ACAD10
cg23182674	5	156593237	4.04e-05	docosadienoic acid (22:2n6)	FAM71B
cg10107264	6	52669712	4.045e-05	elaidic acid (t18:1n9)	GSTA1
cg12446082	5	140043991	4.061e-05	nervonic acid (24:1n9)	WDR55
cg26474925	8	123793107	4.072e-05	docosapentaenoic acid (22:5n6)	ZHX2
cg24602560	11	788583	4.076e-05	plasmalogen (18:0)	CEND1
cg17534899	3	13009509	4.093e-05	docosapentaenoic acid (22:5n6)	IQSEC1
cg01183053	13	40177753	4.097e-05	plasmalogen (18:1n7)	LHFP
cg14621217	17	80944134	4.116e-05	docosapentaenoic acid (22:5n6)	B3GNTL1
cg21083175	11	63679088	4.117e-05	erucic acid (22:1n9)	RCOR2
cg18621256	10	119221444	4.128e-05	stearidonic acid (18:4n3)	NA
cg15933130	5	137089362	4.139e-05	eicosapentaenoic acid (EPA) (20:5n3)	HNRNPA0
cg23918610	8	119018141	4.141e-05	plasmalogen (18:1n9)	EXT1
cg05045764	10	11789810	4.141e-05	elaidic acid (t18:1n9)	ECHDC3
cg03840351	5	290917	4.145e-05	plasmalogen (18:1n9)	PDCD6
cg04916802	13	36052985	4.169e-05	docosapentaenoic acid (22:5n6)	MIR548F5;NBEA
cg02674474	20	9818397	4.2e-05	a-linolenic acid (18:3n3)	PAK7
cg02725123	3	32619278	4.202e-05	plasmalogen (18:1n9)	NA
cg26972207	11	27352501	4.205e-05	linoleic acid (18:2n6)	NA
cg19800640	22	50990668	4.208e-05	di-homo-γ-linolenic Acid (20:3n6 )	C22orf41
cg17838765	11	43902310	4.22e-05	erucic acid (22:1n9)	ALKBH3
cg15844871	2	20068384	4.225e-05	stearidonic acid (18:4n3)	NA
cg18774073	2	239925780	4.229e-05	a-linolenic acid (18:3n3)	NA
cg23221506	17	73175571	4.238e-05	plasmalogen (18:1n9)	SUMO2
cg18681464	7	99766655	4.239e-05	erucic acid (22:1n9)	GAL3ST4
cg07761151	4	84701345	4.242e-05	erucic acid (22:1n9)	NA
cg16688583	11	101001533	4.257e-05	linoleic acid (18:2n6)	PGR
cg03085859	6	29457094	4.258e-05	erucic acid (22:1n9)	MAS1L
cg04939408	2	202898810	4.262e-05	docosapentaenoic acid (22:5n6)	FZD7
cg04372535	11	968936	4.293e-05	pentadecanoic acid (15:0)	AP2A2
cg23681974	3	126734092	4.297e-05	plasmalogen (18:1n9)	PLXNA1
cg26708759	6	33385437	4.307e-05	plasmalogen (18:0)	CUTA
cg04206644	13	52026632	4.308e-05	mead acid (20:3n9 )	INTS6
cg19778201	1	165667450	4.314e-05	arachidonic acid (20:4n6)	ALDH9A1
cg27372170	11	2021103	4.323e-05	palmitic acid (16:0)	NA
cg20132003	12	122079418	4.325e-05	lignoceric acid (24:0)	ORAI1
cg18650237	4	3647047	4.329e-05	mead acid (20:3n9 )	NA
cg18120358	15	25307422	4.334e-05	palmitelaidic acid (t16:1n7)	SNORD116-7;SNORD11
cg10065153	14	101291602	4.335e-05	plasmalogen (18:0)	MEG3
cg02687288	5	97839561	4.337e-05	stearidonic acid (18:4n3)	NA
cg16900209	4	3881653	4.338e-05	eicosadienoic acid (20:2n6)	NA
cg08662052	19	44764603	4.352e-05	adrenic acid (22:4n6)	ZNF233
cg10664754	9	139939662	4.361e-05	pentadecanoic acid (15:0)	NPDC1
cg20254251	8	144557206	4.37e-05	linoleic acid (18:2n6)	ZC3H3
cg09633881	9	33002021	4.377e-05	lignoceric acid (24:0)	APTX
cg04575144	19	4067379	4.379e-05	docosapentaenoic acid (DPA) (22:5n3)	ZBTB7A
cg11945130	12	64219963	4.391e-05	myristoleic acid (14:1n5)	NA
cg08616269	10	70480892	4.408e-05	plasmalogen (18:1n9)	CCAR1
cg13018793	6	170232062	4.41e-05	pentadecanoic acid (15:0)	NA
cg06292076	2	105464104	4.434e-05	erucic acid (22:1n9)	NA
cg10497894	11	61728829	4.436e-05	plasmalogen (18:1n9)	BEST1
cg26041927	10	13570209	4.443e-05	arachidonic acid (20:4n6)	NA
cg14141549	7	157919408	4.455e-05	plasmalogen (18:1n9)	PTPRN2
cg04174226	2	162164773	4.47e-05	docosadienoic acid (22:2n6)	PSMD14
cg23535137	12	94178452	4.492e-05	myristoleic acid (14:1n5)	CRADD
cg00998146	19	18284560	4.493e-05	plasmalogen (18:1n9)	IFI30
cg01016090	20	18477958	4.497e-05	plasmalogen (18:1n7)	RBBP9
cg05680926	12	14721714	4.51e-05	di-homo-γ-linolenic Acid (20:3n6 )	PLBD1
cg12742645	17	171006	4.514e-05	adrenic acid (22:4n6)	RPH3AL
cg10632229	1	226250431	4.516e-05	nervonic acid (24:1n9)	LOC440926;H3F3A
cg24314662	15	72071616	4.517e-05	lignoceric acid (24:0)	THSD4
cg24752923	11	605476	4.53e-05	arachidonic acid (20:4n6)	PHRF1
cg10768996	1	205236002	4.538e-05	plasmalogen (18:1n9)	TMCC2
cg27439566	15	73308199	4.556e-05	plasmalogen (18:1n9)	NA
cg03773647	11	57417949	4.567e-05	plasmalogen (18:1n9)	YPEL4
cg16629408	19	45924601	4.57e-05	erucic acid (22:1n9)	ERCC1
cg04497389	16	867594	4.587e-05	docosadienoic acid (22:2n6)	NA
cg08644023	4	126237421	4.588e-05	plasmalogen (18:1n7)	FAT4
cg24213773	6	30419201	4.589e-05	a-linolenic acid (18:3n3)	NA
cg09829263	13	49066969	4.599e-05	plasmalogen (18:1n7)	RCBTB2
cg01578521	22	47456786	4.6e-05	plasmalogen (18:1n9)	TBC1D22A
cg04472547	2	44396167	4.614e-05	plasmalogen (18:1n7)	PPM1B
cg12079115	2	241851444	4.638e-05	erucic acid (22:1n9)	NA
cg18175690	15	40580770	4.651e-05	erucic acid (22:1n9)	PLCB2
cg24722112	3	49757016	4.652e-05	plasmalogen (16:0)	RNF123;AMIGO3
cg08598988	3	123166420	4.677e-05	plasmalogen (18:1n9)	ADCY5
cg27487796	7	28973253	4.679e-05	plasmalogen (18:1n9)	NA
cg16713743	21	34397135	4.7e-05	docosapentaenoic acid (22:5n6)	OLIG2
cg23596826	10	579259	4.702e-05	stearidonic acid (18:4n3)	DIP2C
cg07131864	18	72797640	4.704e-05	plasmalogen (18:1n9)	NA
cg00165639	6	138428567	4.712e-05	arachidonic acid (20:4n6)	PERP
cg03994053	1	10057168	4.717e-05	arachidonic acid (20:4n6)	RBP7
cg06126019	11	9253566	4.728e-05	palmitelaidic acid (t16:1n7)	DENND5A
cg02917640	6	37673773	4.743e-05	erucic acid (22:1n9)	NA
cg23110832	17	74261128	4.747e-05	plasmalogen (18:1n7)	FAM100B
cg17730484	12	57998786	4.762e-05	eicsoatetraenoic acid (20:4n3)	DTX3
cg01450736	1	162838743	4.763e-05	palmitic acid (16:0)	C1orf110
cg13836770	1	12226913	4.776e-05	plasmalogen (18:0)	TNFRSF1B
cg22459146	3	172167030	4.777e-05	myristoleic acid (14:1n5)	GHSR
cg02405213	9	5042618	4.799e-05	docosadienoic acid (22:2n6)	JAK2
cg11136592	10	5246625	4.802e-05	linoleic acid (18:2n6)	AKR1C4
cg13984756	10	678263	4.805e-05	di-homo-γ-linolenic Acid (20:3n6 )	DIP2C
cg06625811	1	170044077	4.835e-05	plasmalogen (18:1n7)	KIFAP3
cg03110382	10	98956268	4.844e-05	vaccenic acid (18:1n7)	NA
cg10661591	3	100428033	4.85e-05	arachidic acid(20:0)	TFG
cg22588445	7	157423165	4.859e-05	a-linolenic acid (18:3n3)	PTPRN2
cg06938356	5	177987724	4.871e-05	plasmalogen (18:1n9)	COL23A1
cg09877593	5	10564514	4.874e-05	palmitelaidic acid (t16:1n7)	ANKRD33B
cg01790083	21	33671181	4.877e-05	stearidonic acid (18:4n3)	MRAP
cg15546232	2	99771159	4.905e-05	erucic acid (22:1n9)	LIPT1;TSGA10
cg12483833	1	109255473	4.922e-05	stearic acid (18:0 )	FNDC7
cg16201899	13	52766123	4.933e-05	eicosadienoic acid (20:2n6)	THSD1P
cg08166600	1	165083715	4.962e-05	plasmalogen (18:1n7)	NA
cg26268866	19	12893057	4.971e-05	elaidic acid (t18:1n9)	NA
cg02774129	1	58712062	4.973e-05	lignoceric acid (24:0)	DAB1
cg02846841	6	28945341	4.983e-05	vaccenic acid (18:1n7)	NA
cg01172656	10	64893120	4.993e-05	plasmalogen (18:1n7)	NRBF2
cg04820911	4	677332	4.997e-05	plasmalogen (18:1n9)	MFSD7
cg21633208	12	111843286	5.029e-05	adrenic acid (22:4n6)	SH2B3
cg08897054	1	160189219	5.043e-05	plasmalogen (18:1n9)	DCAF8
cg12324353	5	1269197	5.046e-05	docosadienoic acid (22:2n6)	TERT
cg15837830	8	49547108	5.057e-05	erucic acid (22:1n9)	NA
cg14863186	5	2103163	5.064e-05	docosapentaenoic acid (DPA) (22:5n3)	NA
cg21084244	6	44756154	5.072e-05	plasmalogen (18:1n9)	NA
cg06857316	7	97846357	5.08e-05	stearidonic acid (18:4n3)	TECPR1
cg24843389	22	30685747	5.091e-05	plasmalogen (18:1n7)	GATSL3
cg10178795	1	68298432	5.104e-05	behenic acid (22:0)	GNG12
cg03467067	7	25219792	5.113e-05	plasmalogen (18:1n7)	C7orf31
cg21633208	12	111843286	5.12e-05	docosapentaenoic acid (22:5n6)	SH2B3
cg00936239	6	149159948	5.142e-05	plasmalogen (18:1n9)	UST
cg04132522	1	11898705	5.147e-05	plasmalogen (18:1n9)	CLCN6
cg02067405	16	23193658	5.147e-05	pentadecanoic acid (15:0)	SCNN1G
cg13141289	15	49339044	5.177e-05	myristoleic acid (14:1n5)	SECISBP2L
cg18190164	22	30234456	5.19e-05	docosapentaenoic acid (22:5n6)	ASCC2
cg20315257	2	85665172	5.194e-05	docosadienoic acid (22:2n6)	NA
cg15190445	6	108442528	5.203e-05	myristic acid (14:0)	NA
cg20707023	5	141133392	5.207e-05	di-homo-γ-linolenic Acid (20:3n6 )	NA
cg08759957	6	32135718	5.208e-05	plasmalogen (18:1n9)	EGFL8
cg23793599	11	117749424	5.213e-05	lignoceric acid (24:0)	FXYD6
cg11075509	1	156182236	5.226e-05	plasmalogen (18:0)	PMF1;SLC25A44
cg25412641	6	157877120	5.232e-05	adrenic acid (22:4n6)	ZDHHC14
cg00059240	10	3155604	5.235e-05	pentadecanoic acid (15:0)	PFKP
cg27267227	16	29888023	5.24e-05	docosapentaenoic acid (22:5n6)	SEZ6L2
cg15055187	6	30633386	5.259e-05	arachidonic acid (20:4n6)	DHX16
cg08435131	10	81892161	5.261e-05	behenic acid (22:0)	PLAC9
cg01344808	15	68117162	5.268e-05	di-homo-γ-linolenic Acid (20:3n6 )	LBXCOR1
cg12623982	10	119295400	5.271e-05	pentadecanoic acid (15:0)	EMX2OS
cg04521675	8	66556930	5.273e-05	plasmalogen (18:1n7)	MTFR1
cg16201899	13	52766123	5.273e-05	eicosenoic acid (20:1n9)	THSD1P
cg11519238	1	183605567	5.284e-05	plasmalogen (18:1n7)	ARPC5;RGL1
cg17210938	1	59043173	5.286e-05	lignoceric acid (24:0)	TACSTD2
cg11110536	5	137513992	5.294e-05	plasmalogen (18:1n7)	KIF20A;BRD8
cg00089444	13	52378305	5.297e-05	plasmalogen (18:1n7)	DHRS12
cg02556526	12	122265953	5.297e-05	adrenic acid (22:4n6)	SETD1B
cg01550681	7	152373116	5.305e-05	plasmalogen (18:1n7)	XRCC2
cg26838212	10	43277862	5.319e-05	mead acid (20:3n9 )	BMS1
cg08903939	16	49884482	5.325e-05	erucic acid (22:1n9)	NA
cg23251687	18	38971688	5.343e-05	plasmalogen (18:1n7)	NA
cg26336701	12	12484680	5.353e-05	di-homo-γ-linolenic Acid (20:3n6 )	MANSC1
cg17827328	1	36817299	5.354e-05	erucic acid (22:1n9)	STK40
cg23138678	14	75894283	5.372e-05	adrenic acid (22:4n6)	JDP2
cg05901522	10	82169480	5.378e-05	stearidonic acid (18:4n3)	C10orf58
cg21619637	7	979643	5.38e-05	stearidonic acid (18:4n3)	ADAP1
cg05605257	7	14029592	5.387e-05	stearidonic acid (18:4n3)	ETV1
cg11423130	13	112630656	5.389e-05	vaccenic acid (18:1n7)	NA
cg07101208	1	88298973	5.397e-05	plasmalogen (18:1n9)	NA
cg05953243	11	26743425	5.398e-05	elaidic acid (t18:1n9)	SLC5A12
cg27302963	3	184322008	5.399e-05	plasmalogen (18:1n7)	NA
cg17895626	17	1588142	5.399e-05	mead acid (20:3n9 )	PRPF8
cg15429888	11	66742827	5.402e-05	erucic acid (22:1n9)	C11orf86
cg07582697	5	74808051	5.409e-05	myristic acid (14:0)	COL4A3BP;POLK
cg09624244	16	85722698	5.423e-05	mead acid (20:3n9 )	GINS2
cg14962628	4	71026067	5.429e-05	erucic acid (22:1n9)	C4orf40
cg13594432	14	23451963	5.431e-05	plasmalogen (18:1n7)	JUB
cg21923201	3	40469398	5.443e-05	stearidonic acid (18:4n3)	ENTPD3
cg05963740	2	191207609	5.448e-05	docosadienoic acid (22:2n6)	INPP1
cg01592257	12	9478627	5.472e-05	a-linolenic acid (18:3n3)	NA
cg21033861	14	32030205	5.473e-05	a-linolenic acid (18:3n3)	NUBPL
cg19536929	12	115134594	5.493e-05	erucic acid (22:1n9)	NA
cg07765595	16	85334119	5.494e-05	plasmalogen (18:1n9)	NA
cg15766982	10	11949965	5.502e-05	erucic acid (22:1n9)	NA
cg00939106	1	161123698	5.502e-05	docosadienoic acid (22:2n6)	UFC1
cg11154384	15	67814409	5.53e-05	plasmalogen (18:1n7)	C15orf61
cg17395354	6	160148041	5.55e-05	mead acid (20:3n9 )	WTAP
cg11694513	7	127720696	5.562e-05	di-homo-γ-linolenic Acid (20:3n6 )	SND1;MIR593
cg21755166	8	99130000	5.565e-05	stearidonic acid (18:4n3)	HRSP12;POP1
cg25704227	18	21974223	5.57e-05	docosadienoic acid (22:2n6)	OSBPL1A
cg01908690	16	31084424	5.571e-05	mead acid (20:3n9 )	ZNF646;ZNF668
cg20764358	17	800100	5.576e-05	eicosadienoic acid (20:2n6)	NXN
cg09579869	1	10738769	5.59e-05	plasmalogen (18:0)	CASZ1
cg22068371	6	26407505	5.592e-05	pentadecanoic acid (15:0)	BTN3A1
cg02273535	5	32585547	5.607e-05	stearidonic acid (18:4n3)	SUB1
cg01863682	2	182545771	5.611e-05	docosapentaenoic acid (22:5n6)	NEUROD1
cg15046304	17	75205489	5.616e-05	docosapentaenoic acid (22:5n6)	SEC14L1
cg00008971	1	45966925	5.621e-05	plasmalogen (18:1n9)	CCDC163P;MMACHC
cg20092036	12	109914141	5.621e-05	erucic acid (22:1n9)	UBE3B;KCTD10
cg01821018	1	59043280	5.621e-05	lignoceric acid (24:0)	TACSTD2
cg25532201	13	42002627	5.631e-05	eicosadienoic acid (20:2n6)	NA
cg01423426	8	119064312	5.64e-05	plasmalogen (16:0)	EXT1
cg25616762	5	1345650	5.64e-05	palmitoleic Acid (16:1n7 )	CLPTM1L
cg12046168	10	23384686	5.658e-05	vaccenic acid (18:1n7)	MSRB2
cg05663064	21	47404216	5.658e-05	arachidonic acid (20:4n6)	COL6A1
cg06115741	20	33292138	5.663e-05	pentadecanoic acid (15:0)	TP53INP2
cg02387679	5	75699865	5.671e-05	mead acid (20:3n9 )	IQGAP2
cg22595274	2	55921072	5.681e-05	plasmalogen (18:1n7)	PNPT1
cg14280964	1	37940281	5.723e-05	docosapentaenoic acid (22:5n6)	ZC3H12A
cg24298878	19	10764601	5.731e-05	adrenic acid (22:4n6)	LOC147727;ILF3
cg27193345	6	32975250	5.734e-05	elaidic acid (t18:1n9)	HLA-DOA
cg02846841	6	28945341	5.754e-05	oleic acid (18:1n9)	NA
cg26791148	15	82374456	5.763e-05	elaidic acid (t18:1n9)	NA
cg27207881	4	1864134	5.777e-05	arachidonic acid (20:4n6)	NA
cg01953390	7	44105764	5.783e-05	plasmalogen (18:1n9)	PGAM2
cg18122215	14	101360015	5.787e-05	erucic acid (22:1n9)	MEG8
cg23261640	11	70280489	5.823e-05	plasmalogen (18:0)	CTTN
cg08372713	7	45180845	5.824e-05	myristoleic acid (14:1n5)	NA
cg22459146	3	172167030	5.844e-05	myristic acid (14:0)	GHSR
cg02800216	2	237542624	5.849e-05	docosapentaenoic acid (DPA) (22:5n3)	NA
cg02464487	6	149806235	5.856e-05	plasmalogen (18:1n9)	ZC3H12D
cg05644480	19	45418020	5.861e-05	pentadecanoic acid (15:0)	APOC1
cg00705059	1	244080368	5.866e-05	eicosenoic acid (20:1n9)	NA
cg11815199	10	3280741	5.876e-05	elaidic acid (t18:1n9)	NA
cg13098960	17	7494151	5.881e-05	plasmalogen (18:1n9)	SOX15
cg06115741	20	33292138	5.883e-05	palmitoleic Acid (16:1n7 )	TP53INP2
cg26190723	3	169490778	5.893e-05	arachidonic acid (20:4n6)	MYNN
cg07658681	10	73553201	5.899e-05	myristic acid (14:0)	CDH23
cg08727428	2	73053429	5.904e-05	lignoceric acid (24:0)	EXOC6B
cg13172432	1	205912842	5.912e-05	di-homo-γ-linolenic Acid (20:3n6 )	SLC26A9
cg17216080	12	132854189	5.949e-05	plasmalogen (18:1n9)	GALNT9;LOC10013023
cg09697644	16	34375039	5.959e-05	palmitoleic Acid (16:1n7 )	NA
cg14968758	3	129823091	5.964e-05	plasmalogen (18:1n9)	LOC729375
cg05686118	16	57610170	5.991e-05	lignoceric acid (24:0)	GPR114
cg11439068	19	39616296	6.002e-05	docosapentaenoic acid (22:5n6)	PAK4
cg24197888	9	94186556	6.005e-05	docosapentaenoic acid (22:5n6)	NFIL3
cg00114383	16	28962172	6.006e-05	plasmalogen (18:1n7)	NFATC2IP
cg15571277	20	61885249	6.006e-05	adrenic acid (22:4n6)	NKAIN4;FLJ16779
cg13165753	2	216301341	6.01e-05	stearidonic acid (18:4n3)	FN1
cg09953122	20	23471693	6.027e-05	erucic acid (22:1n9)	CST8
cg26358945	8	54934972	6.033e-05	γ-linolenic Acid (18:3n6 )	TCEA1
cg09744966	15	31668476	6.043e-05	eicosenoic acid (20:1n9)	KLF13
cg20967329	1	211558942	6.052e-05	plasmalogen (18:1n9)	C1orf97
cg09179916	5	38445834	6.071e-05	erucic acid (22:1n9)	EGFLAM
cg18337826	14	77495180	6.072e-05	stearidonic acid (18:4n3)	C14orf4
cg01115990	16	2770901	6.073e-05	lignoceric acid (24:0)	PRSS27
cg13924834	2	118716205	6.077e-05	plasmalogen (18:1n9)	CCDC93
cg00763768	14	99947408	6.081e-05	elaidic acid (t18:1n9)	CCNK;SETD3
cg04194055	17	77953088	6.09e-05	elaidic acid (t18:1n9)	TBC1D16
cg12554194	10	85324700	6.092e-05	stearidonic acid (18:4n3)	NA
cg26107590	3	57261519	6.093e-05	mead acid (20:3n9 )	APPL1
cg09621603	10	128210076	6.097e-05	lignoceric acid (24:0)	C10orf90
cg07207660	6	31477847	6.109e-05	linoleic acid (18:2n6)	MICB
cg14823076	6	32158439	6.111e-05	nervonic acid (24:1n9)	PBX2
cg12742645	17	171006	6.119e-05	myristic acid (14:0)	RPH3AL
cg11357221	7	152235380	6.122e-05	palmitoleic Acid (16:1n7 )	NA
cg09539239	16	1555698	6.137e-05	elaidic acid (t18:1n9)	TELO2
cg07582697	5	74808051	6.139e-05	pentadecanoic acid (15:0)	COL4A3BP;POLK
cg27136289	8	125740451	6.143e-05	plasmalogen (18:1n7)	MTSS1
cg08441839	6	168091995	6.146e-05	erucic acid (22:1n9)	NA
cg10047101	14	69262391	6.148e-05	docosapentaenoic acid (22:5n6)	C14orf181
cg02049373	12	71315892	6.149e-05	stearidonic acid (18:4n3)	PTPRR
cg01863682	2	182545771	6.157e-05	mead acid (20:3n9 )	NEUROD1
cg04372535	11	968936	6.171e-05	myristoleic acid (14:1n5)	AP2A2
cg26205175	8	121457826	6.175e-05	docosapentaenoic acid (DPA) (22:5n3)	MRPL13;MTBP
cg17839324	1	3123500	6.178e-05	stearidonic acid (18:4n3)	PRDM16
cg24760719	16	1790700	6.18e-05	plasmalogen (18:1n9)	MAPK8IP3
cg05778847	19	38746538	6.188e-05	adrenic acid (22:4n6)	PPP1R14A
cg13530039	11	62689557	6.199e-05	di-homo-γ-linolenic Acid (20:3n6 )	CHRM1
cg07798386	19	12874033	6.2e-05	di-homo-γ-linolenic Acid (20:3n6 )	HOOK2
cg15298875	11	124824789	6.205e-05	linoleic acid (18:2n6)	CCDC15
cg02220894	3	61379467	6.209e-05	linoleic acid (18:2n6)	NA
cg13981725	15	90777598	6.214e-05	lignoceric acid (24:0)	CIB1;C15orf58
cg04194055	17	77953088	6.229e-05	palmitelaidic acid (t16:1n7)	TBC1D16
cg19189459	2	120770398	6.251e-05	docosapentaenoic acid (DPA) (22:5n3)	EPB41L5
cg05180451	6	27185764	6.258e-05	pentadecanoic acid (15:0)	NA
cg13894784	11	618953	6.26e-05	erucic acid (22:1n9)	MUPCDH
cg04436459	4	135423830	6.272e-05	plasmalogen (18:1n9)	NA
cg14845962	12	58120237	6.292e-05	docosapentaenoic acid (DPA) (22:5n3)	LOC100130776;AGAP2
cg25616762	5	1345650	6.302e-05	pentadecanoic acid (15:0)	CLPTM1L
cg10919664	6	28945322	6.311e-05	vaccenic acid (18:1n7)	NA
cg00616624	1	23953152	6.312e-05	linoleic acid (18:2n6)	MDS2
cg24789447	4	148402574	6.314e-05	palmitoleic Acid (16:1n7 )	EDNRA
cg05445839	1	27023088	6.321e-05	docosapentaenoic acid (22:5n6)	ARID1A
cg01831476	14	35342618	6.331e-05	plasmalogen (18:1n7)	BAZ1A
cg15695962	8	37620478	6.335e-05	plasmalogen (18:1n7)	PROSC
cg13077150	1	2004222	6.336e-05	adrenic acid (22:4n6)	PRKCZ
cg15686474	8	29732547	6.343e-05	elaidic acid (t18:1n9)	NA
cg04803676	12	130936310	6.367e-05	plasmalogen (18:1n9)	RIMBP2
cg16080552	1	59043199	6.368e-05	lignoceric acid (24:0)	TACSTD2
cg09309085	20	40706193	6.369e-05	di-homo-γ-linolenic Acid (20:3n6 )	PTPRT
cg20097276	20	32667848	6.37e-05	plasmalogen (18:0)	RALY
cg09313053	19	52873125	6.385e-05	erucic acid (22:1n9)	ZNF880
cg09185754	10	1095081	6.401e-05	plasmalogen (18:1n7)	IDI1
cg25353054	22	39101979	6.404e-05	plasmalogen (18:1n7)	GTPBP1
cg05202985	12	114926138	6.416e-05	plasmalogen (18:1n9)	NA
cg26128129	4	3235589	6.418e-05	palmitelaidic acid (t16:1n7)	HTT
cg00569385	1	151032336	6.444e-05	erucic acid (22:1n9)	CDC42SE1;MLLT11
cg11848539	6	47277822	6.451e-05	mead acid (20:3n9 )	TNFRSF21
cg07556915	11	368683	6.454e-05	stearidonic acid (18:4n3)	B4GALNT4
cg18924816	14	103388762	6.454e-05	erucic acid (22:1n9)	AMN
cg01194712	14	91643885	6.473e-05	plasmalogen (18:1n9)	C14orf159
cg10250580	17	973269	6.481e-05	plasmalogen (18:1n9)	ABR
cg13464189	22	19705601	6.491e-05	arachidonic acid (20:4n6)	2013-09-05
cg17412442	11	5652129	6.501e-05	behenic acid (22:0)	TRIM6-TRIM34;TRIM3
cg10208934	2	27805334	6.516e-05	elaidic acid (t18:1n9)	ZNF512;C2orf16
cg22973042	19	40790591	6.519e-05	arachidonic acid (20:4n6)	AKT2
cg05766986	11	124387454	6.521e-05	docosapentaenoic acid (22:5n6)	NA
cg15503663	19	10713540	6.533e-05	mead acid (20:3n9 )	SLC44A2
cg07556915	11	368683	6.552e-05	docosapentaenoic acid (DPA) (22:5n3)	B4GALNT4
cg11460364	2	162931397	6.585e-05	plasmalogen (16:0)	DPP4
cg09946623	16	29673933	6.612e-05	plasmalogen (18:1n7)	SPN
cg10814329	22	46692864	6.612e-05	erucic acid (22:1n9)	CN5H6.4;GTSE1
cg09533267	19	55773701	6.621e-05	plasmalogen (18:1n9)	HSPBP1
cg14993530	1	245027115	6.636e-05	γ-linolenic Acid (18:3n6 )	HNRNPU
cg00696044	10	63240299	6.654e-05	vaccenic acid (18:1n7)	NA
cg10295360	17	73874699	6.655e-05	docosapentaenoic acid (DPA) (22:5n3)	TRIM47
cg04839761	10	93393386	6.669e-05	linoleic acid (18:2n6)	PPP1R3C
cg02846841	6	28945341	6.681e-05	palmitoleic Acid (16:1n7 )	NA
cg06827234	5	140213795	6.687e-05	docosapentaenoic acid (DPA) (22:5n3)	PCDHA7;PCDHA5;PCDH
cg18888655	19	17403176	6.697e-05	γ-linolenic Acid (18:3n6 )	ABHD8
cg25165358	18	74960996	6.71e-05	plasmalogen (16:0)	GALR1
cg12819873	11	57157632	6.724e-05	plasmalogen (18:1n9)	PRG2
cg19922189	5	139505246	6.728e-05	behenic acid (22:0)	C5orf53
cg19856701	17	29549474	6.739e-05	docosahexaenoic acid (DHA) (22:6n3)	NF1
cg10034890	2	230578216	6.748e-05	mead acid (20:3n9 )	DNER
cg12778476	11	22359345	6.755e-05	arachidonic acid (20:4n6)	SLC17A6
cg18940588	22	27053464	6.756e-05	a-linolenic acid (18:3n3)	MIAT
cg01601573	4	144256835	6.795e-05	behenic acid (22:0)	GAB1
cg21503297	3	157824510	6.802e-05	γ-linolenic Acid (18:3n6 )	SHOX2
cg06192141	11	3865883	6.807e-05	lignoceric acid (24:0)	NA
cg16469441	22	20850308	6.808e-05	mead acid (20:3n9 )	KLHL22
cg21482174	17	9694800	6.82e-05	plasmalogen (18:1n9)	DHRS7C
cg03216043	19	10928639	6.833e-05	erucic acid (22:1n9)	MIR199A1;DNM2
cg04575144	19	4067379	6.834e-05	a-linolenic acid (18:3n3)	ZBTB7A
cg07743144	6	31855706	6.837e-05	stearidonic acid (18:4n3)	EHMT2
cg22038409	15	44096850	6.846e-05	nervonic acid (24:1n9)	MFAP1
cg09270866	1	147806668	6.848e-05	docosadienoic acid (22:2n6)	NA
cg13920090	1	27872303	6.851e-05	plasmalogen (18:1n9)	AHDC1
cg17315453	12	124901909	6.865e-05	erucic acid (22:1n9)	NCOR2
cg15443145	4	100010258	6.869e-05	a-linolenic acid (18:3n3)	ADH5
cg16053005	4	13300500	6.881e-05	docosadienoic acid (22:2n6)	NA
cg04939408	2	202898810	6.885e-05	mead acid (20:3n9 )	FZD7
cg04064407	8	140802177	6.888e-05	plasmalogen (18:1n9)	TRAPPC9
cg15194943	18	905127	6.893e-05	pentadecanoic acid (15:0)	ADCYAP1
cg23289941	7	140628445	6.903e-05	lignoceric acid (24:0)	NA
cg25234170	17	15467188	6.92e-05	plasmalogen (18:1n7)	FAM18B2
cg21860360	1	153662339	6.928e-05	palmitic acid (16:0)	NPR1
cg06814414	11	1056740	6.937e-05	stearidonic acid (18:4n3)	NA
cg17619082	7	43768796	6.947e-05	palmitelaidic acid (t16:1n7)	C7orf44
cg14248690	15	20564208	6.958e-05	erucic acid (22:1n9)	NA
cg21133540	17	80650253	6.962e-05	arachidic acid(20:0)	RAB40B
cg00927256	2	137411992	6.97e-05	myristoleic acid (14:1n5)	NA
cg04234429	17	17259574	6.971e-05	plasmalogen (18:1n7)	NA
cg02080713	4	26320852	6.975e-05	mead acid (20:3n9 )	RBPJ
cg21881756	3	23031969	6.979e-05	docosadienoic acid (22:2n6)	NA
cg27051886	22	42308024	6.998e-05	palmitoleic Acid (16:1n7 )	NA
cg19055936	11	133938676	6.999e-05	plasmalogen (18:1n7)	JAM3
cg02087101	16	88951569	7.005e-05	docosadienoic acid (22:2n6)	CBFA2T3
cg19066391	3	49203973	7.021e-05	pentadecanoic acid (15:0)	CCDC71
cg05953243	11	26743425	7.021e-05	palmitelaidic acid (t16:1n7)	SLC5A12
cg02420010	10	71812265	7.024e-05	adrenic acid (22:4n6)	H2AFY2
cg26528403	13	107455526	7.031e-05	stearidonic acid (18:4n3)	NA
cg21663122	6	26250936	7.039e-05	plasmalogen (18:1n7)	HIST1H3F;HIST1H2BH
cg17525654	17	12625027	7.05e-05	stearidonic acid (18:4n3)	MYOCD
cg19104112	7	39663043	7.068e-05	lignoceric acid (24:0)	RALA
cg21593670	3	52489874	7.072e-05	plasmalogen (18:1n7)	NISCH
cg10140190	6	31588707	7.077e-05	palmitelaidic acid (t16:1n7)	BAT2
cg16729832	8	21645078	7.093e-05	arachidonic acid (20:4n6)	GFRA2
cg14649252	5	98110607	7.128e-05	plasmalogen (18:1n7)	RGMB
cg14958265	12	106480771	7.143e-05	plasmalogen (18:1n9)	NUAK1
cg21503297	3	157824510	7.16e-05	adrenic acid (22:4n6)	SHOX2
cg11737030	6	30071295	7.167e-05	docosapentaenoic acid (DPA) (22:5n3)	TRIM31
cg03033543	20	31870884	7.171e-05	plasmalogen (18:1n9)	C20orf114
cg03491109	11	18172905	7.193e-05	nervonic acid (24:1n9)	NA
cg02298862	8	77596076	7.195e-05	docosapentaenoic acid (22:5n6)	ZFHX4;LOC100192378
cg12519013	5	59064378	7.2e-05	behenic acid (22:0)	PDE4D
cg07582697	5	74808051	7.203e-05	myristoleic acid (14:1n5)	COL4A3BP;POLK
cg01550681	7	152373116	7.216e-05	docosapentaenoic acid (22:5n6)	XRCC2
cg14778691	8	143430202	7.227e-05	docosadienoic acid (22:2n6)	TSNARE1
cg10263370	3	44754102	7.239e-05	myristoleic acid (14:1n5)	ZNF502
cg17445266	3	10028530	7.258e-05	palmitoleic Acid (16:1n7 )	TMEM111
cg23934351	17	72889323	7.258e-05	adrenic acid (22:4n6)	FADS6
cg22047825	15	99640892	7.264e-05	docosadienoic acid (22:2n6)	NA
cg18426242	6	170477803	7.292e-05	eicosenoic acid (20:1n9)	NA
cg17881363	6	16761833	7.303e-05	nervonic acid (24:1n9)	ATXN1
cg23933793	19	33462805	7.314e-05	stearidonic acid (18:4n3)	C19orf40;CCDC123
cg13784621	6	28555440	7.315e-05	elaidic acid (t18:1n9)	SCAND3
cg10279314	6	27185896	7.318e-05	myristoleic acid (14:1n5)	NA
cg14851468	5	179071604	7.319e-05	palmitoleic Acid (16:1n7 )	C5orf60
cg25950112	5	170740870	7.321e-05	plasmalogen (18:1n7)	NA
cg22235600	17	2262960	7.331e-05	lignoceric acid (24:0)	SGSM2
cg09464206	2	202122309	7.333e-05	adrenic acid (22:4n6)	CASP8
cg11563383	5	87983620	7.341e-05	plasmalogen (18:1n7)	NA
cg24899006	11	118978955	7.341e-05	plasmalogen (18:1n9)	C2CD2L
cg11423130	13	112630656	7.363e-05	palmitic acid (16:0)	NA
cg22077389	15	40226273	7.366e-05	a-linolenic acid (18:3n3)	EIF2AK4
cg06427816	17	1090326	7.403e-05	stearidonic acid (18:4n3)	ABR
cg23269169	1	16693679	7.42e-05	plasmalogen (18:1n7)	C1orf144
cg22068044	9	140095070	7.427e-05	linoleic acid (18:2n6)	C9orf75
cg06654134	2	46844408	7.432e-05	mead acid (20:3n9 )	CRIPT;PIGF
cg01587386	7	65970924	7.451e-05	erucic acid (22:1n9)	NA
cg10782875	19	54483767	7.452e-05	plasmalogen (18:1n9)	CACNG8
cg27430182	3	126195181	7.452e-05	γ-linolenic Acid (18:3n6 )	ZXDC
cg02116612	3	127542388	7.458e-05	plasmalogen (18:1n7)	MGLL
cg22702618	19	18705112	7.461e-05	eicosapentaenoic acid (EPA) (20:5n3)	CRLF1
cg07937542	6	32765150	7.473e-05	plasmalogen (18:1n7)	NA
cg05932042	17	40822653	7.479e-05	eicsoatetraenoic acid (20:4n3)	PLEKHH3
cg06916709	5	142092905	7.483e-05	plasmalogen (18:1n7)	NA
cg15017043	7	100174944	7.499e-05	linoleic acid (18:2n6)	LRCH4
cg17348388	12	111345314	7.512e-05	erucic acid (22:1n9)	CCDC63
cg01163366	14	101242448	7.517e-05	erucic acid (22:1n9)	NA
cg13327336	3	50403312	7.517e-05	nervonic acid (24:1n9)	CACNA2D2
cg22677475	7	4187852	7.525e-05	di-homo-γ-linolenic Acid (20:3n6 )	SDK1
cg03120558	17	58165865	7.528e-05	docosadienoic acid (22:2n6)	LOC645638
cg03121281	7	96627253	7.537e-05	myristoleic acid (14:1n5)	DLX6AS
cg25532201	13	42002627	7.561e-05	palmitoleic Acid (16:1n7 )	NA
cg23388371	19	36359516	7.574e-05	mead acid (20:3n9 )	APLP1
cg18180056	12	130344375	7.585e-05	plasmalogen (18:1n9)	TMEM132D
cg19971924	7	44621903	7.588e-05	plasmalogen (18:1n7)	TMED4
cg14179288	9	82286351	7.588e-05	lignoceric acid (24:0)	TLE4
cg08718695	16	104183	7.589e-05	plasmalogen (18:1n7)	POLR3K;SNRNP25
cg04061540	6	44021355	7.59e-05	myristoleic acid (14:1n5)	NA
cg12040834	19	4218062	7.618e-05	eicsoatetraenoic acid (20:4n3)	ANKRD24
cg24065136	7	151836322	7.629e-05	docosadienoic acid (22:2n6)	MLL3
cg00471768	20	14319125	7.64e-05	docosahexaenoic acid (DHA) (22:6n3)	MACROD2;FLRT3
cg21151963	6	33043220	7.655e-05	stearidonic acid (18:4n3)	HLA-DPB1
cg05248321	14	20898128	7.662e-05	adrenic acid (22:4n6)	KLHL33
cg11905061	2	236580208	7.674e-05	myristoleic acid (14:1n5)	AGAP1
cg16716295	1	17293094	7.691e-05	di-homo-γ-linolenic Acid (20:3n6 )	CROCC
cg03398910	10	35080979	7.694e-05	palmitelaidic acid (t16:1n7)	PARD3
cg25803139	19	2539626	7.697e-05	plasmalogen (18:0)	GNG7
cg19506677	2	242878672	7.716e-05	a-linolenic acid (18:3n3)	NA
cg22563036	2	47918165	7.722e-05	plasmalogen (18:1n9)	NA
cg13508391	12	3068378	7.73e-05	plasmalogen (18:1n9)	TEAD4
cg19723839	2	189886113	7.734e-05	arachidonic acid (20:4n6)	NA
cg25786136	2	222575520	7.74e-05	erucic acid (22:1n9)	NA
cg05655555	19	2054816	7.746e-05	elaidic acid (t18:1n9)	NA
cg04294383	15	22954791	7.766e-05	erucic acid (22:1n9)	CYFIP1
cg21294655	1	27021107	7.767e-05	myristoleic acid (14:1n5)	ARID1A
cg25211956	17	61904929	7.769e-05	myristic acid (14:0)	PSMC5;FTSJ3
cg13451025	8	53478074	7.769e-05	mead acid (20:3n9 )	FAM150A
cg23244464	17	3944454	7.792e-05	plasmalogen (18:1n9)	ZZEF1
cg11586519	1	1509833	7.805e-05	docosadienoic acid (22:2n6)	SSU72
cg15133448	10	95327325	7.808e-05	myristoleic acid (14:1n5)	GPR120
cg27378486	7	4749573	7.814e-05	a-linolenic acid (18:3n3)	FOXK1
cg21502999	12	96588203	7.821e-05	mead acid (20:3n9 )	ELK3
cg26456957	19	55629363	7.823e-05	docosapentaenoic acid (22:5n6)	PPP1R12C
cg03512931	18	11881170	7.833e-05	plasmalogen (18:1n9)	GNAL
cg26294578	17	79319535	7.839e-05	stearidonic acid (18:4n3)	NA
cg02213487	11	118928076	7.851e-05	erucic acid (22:1n9)	HYOU1
cg15999332	14	31886488	7.863e-05	docosadienoic acid (22:2n6)	NA
cg06758994	7	7034759	7.888e-05	oleic acid (18:1n9)	NA
cg25836827	4	57684784	7.9e-05	a-linolenic acid (18:3n3)	SPINK2
cg13314081	15	56342834	7.913e-05	plasmalogen (18:1n9)	NA
cg21960278	5	72861037	7.921e-05	adrenic acid (22:4n6)	ANKRA2;UTP15
cg22023952	5	57878853	7.921e-05	palmitelaidic acid (t16:1n7)	RAB3C
cg19109955	19	39138207	7.931e-05	adrenic acid (22:4n6)	ACTN4
cg01238858	16	11202693	7.933e-05	adrenic acid (22:4n6)	CLEC16A
cg01516851	6	28945338	7.951e-05	vaccenic acid (18:1n7)	NA
cg04306007	2	161350288	7.963e-05	eicosapentaenoic acid (EPA) (20:5n3)	RBMS1
cg11871864	8	23790197	7.97e-05	palmitelaidic acid (t16:1n7)	NA
cg05872614	16	55365815	7.973e-05	plasmalogen (18:0)	NA
cg05308436	14	24731069	7.984e-05	plasmalogen (18:1n9)	TGM1
cg07404527	3	197159730	8.005e-05	myristic acid (14:0)	NA
cg00495036	2	158733490	8.007e-05	plasmalogen (16:0)	ACVR1
cg11075353	11	27224020	8.03e-05	pentadecanoic acid (15:0)	NA
cg03957687	16	67864024	8.032e-05	erucic acid (22:1n9)	CENPT
cg09819033	12	12764631	8.05e-05	plasmalogen (18:1n7)	CREBL2
cg27257452	3	42692928	8.055e-05	erucic acid (22:1n9)	NA
cg00783706	8	144601883	8.06e-05	di-homo-γ-linolenic Acid (20:3n6 )	ZC3H3
cg23527920	6	32906857	8.079e-05	palmitelaidic acid (t16:1n7)	HLA-DMB
cg15557459	1	43152179	8.103e-05	lignoceric acid (24:0)	YBX1
cg06013413	8	627560	8.105e-05	eicosenoic acid (20:1n9)	ERICH1
cg00329472	8	23144184	8.105e-05	di-homo-γ-linolenic Acid (20:3n6 )	R3HCC1
cg04547002	5	122551801	8.109e-05	vaccenic acid (18:1n7)	NA
cg27021131	16	53737924	8.11e-05	plasmalogen (18:1n7)	RPGRIP1L;FTO
cg05761076	1	22612776	8.11e-05	plasmalogen (18:1n9)	NA
cg00793591	14	70014715	8.11e-05	adrenic acid (22:4n6)	NA
cg15131761	8	125739411	8.113e-05	mead acid (20:3n9 )	MTSS1
cg11732282	2	153573982	8.113e-05	erucic acid (22:1n9)	PRPF40A;ARL6IP6
cg02020821	14	102310690	8.121e-05	plasmalogen (18:1n9)	PPP2R5C
cg14215088	9	70402998	8.124e-05	vaccenic acid (18:1n7)	NA
cg06126019	11	9253566	8.145e-05	elaidic acid (t18:1n9)	DENND5A
cg16039342	19	9965171	8.149e-05	docosapentaenoic acid (22:5n6)	OLFM2
cg26390526	1	152299078	8.154e-05	myristic acid (14:0)	FLG
cg06810134	19	581326	8.157e-05	plasmalogen (18:1n9)	BSG
cg10767425	15	34788847	8.168e-05	stearidonic acid (18:4n3)	NA
cg17896129	1	54870925	8.184e-05	arachidonic acid (20:4n6)	SSBP3
cg19514542	10	125614284	8.189e-05	erucic acid (22:1n9)	CPXM2
cg23681974	3	126734092	8.201e-05	plasmalogen (18:0)	PLXNA1
cg14615268	6	27602081	8.204e-05	lignoceric acid (24:0)	NA
cg06447552	11	94502658	8.206e-05	stearidonic acid (18:4n3)	AMOTL1
cg10316662	8	93156389	8.221e-05	plasmalogen (18:1n9)	NA
cg12623982	10	119295400	8.227e-05	myristic acid (14:0)	EMX2OS
cg20513206	19	40855502	8.228e-05	erucic acid (22:1n9)	PLD3;C19orf47
cg15174564	11	120856801	8.248e-05	vaccenic acid (18:1n7)	GRIK4
cg09761740	2	3423568	8.248e-05	docosadienoic acid (22:2n6)	TTC15
cg22056346	7	35296040	8.263e-05	eicosadienoic acid (20:2n6)	NA
cg08434594	19	14640333	8.265e-05	palmitoleic Acid (16:1n7 )	TECR;MIR639
cg19303125	6	108437116	8.267e-05	arachidonic acid (20:4n6)	NA
cg21852905	1	155532099	8.296e-05	arachidonic acid (20:4n6)	LOC645676;ASH1L
cg04027781	12	133219074	8.316e-05	plasmalogen (18:1n9)	POLE
cg23242697	8	93115324	8.317e-05	nervonic acid (24:1n9)	NA
cg02027143	7	99036504	8.327e-05	linoleic acid (18:2n6)	PTCD1;CPSF4
cg18847118	7	56953025	8.363e-05	plasmalogen (18:1n9)	NA
cg23639922	10	103892660	8.41e-05	stearidonic acid (18:4n3)	PPRC1
cg01403239	5	180256781	8.413e-05	arachidonic acid (20:4n6)	LOC729678
cg03465891	6	45389953	8.436e-05	plasmalogen (18:1n7)	RUNX2
cg10880755	5	43192240	8.438e-05	linoleic acid (18:2n6)	MGC42105
cg17579154	17	80858539	8.447e-05	erucic acid (22:1n9)	TBCD
cg14863186	5	2103163	8.457e-05	stearidonic acid (18:4n3)	NA
cg26521207	7	25163585	8.483e-05	lignoceric acid (24:0)	CYCS
cg27574287	10	42641430	8.502e-05	behenic acid (22:0)	NA
cg08993385	17	4938939	8.524e-05	adrenic acid (22:4n6)	GPR172B
cg23782909	12	101945864	8.534e-05	plasmalogen (18:0)	NA
cg02206861	1	9648945	8.537e-05	arachidonic acid (20:4n6)	TMEM201
cg09439511	10	133450089	8.543e-05	a-linolenic acid (18:3n3)	NA
cg03417055	8	144501878	8.554e-05	docosapentaenoic acid (22:5n6)	NA
cg10961853	10	77172915	8.564e-05	myristoleic acid (14:1n5)	NA
cg09890800	5	14432378	8.574e-05	docosadienoic acid (22:2n6)	TRIO
cg09522613	11	70257555	8.577e-05	plasmalogen (18:1n9)	CTTN
cg21225450	8	98656257	8.58e-05	linoleic acid (18:2n6)	MTDH
cg23927002	1	7843618	8.583e-05	plasmalogen (18:1n7)	PER3
cg04854343	20	2731560	8.585e-05	plasmalogen (18:1n7)	EBF4
cg27090784	5	147862681	8.588e-05	adrenic acid (22:4n6)	HTR4
cg22809606	6	105384623	8.594e-05	plasmalogen (18:1n9)	NA
cg01594214	6	123110554	8.598e-05	erucic acid (22:1n9)	SMPDL3A
cg12700755	1	2258373	8.6e-05	pentadecanoic acid (15:0)	MORN1
cg04012986	10	93350190	8.631e-05	palmitoleic Acid (16:1n7 )	LOC100188947
cg01744552	16	1261315	8.631e-05	a-linolenic acid (18:3n3)	CACNA1H
cg04402205	16	85722510	8.635e-05	plasmalogen (18:1n7)	GINS2
cg11140086	12	49783072	8.641e-05	behenic acid (22:0)	SPATS2
cg02553862	7	1358119	8.647e-05	pentadecanoic acid (15:0)	NA
cg11715102	10	125729856	8.656e-05	pentadecanoic acid (15:0)	NA
cg01161725	18	32924152	8.662e-05	plasmalogen (18:1n7)	ZNF24
cg18530189	12	76742306	8.662e-05	plasmalogen (18:1n7)	BBS10
cg07605143	19	48827843	8.664e-05	docosadienoic acid (22:2n6)	EMP3
cg22041190	11	125037348	8.667e-05	plasmalogen (18:1n7)	PKNOX2
cg03194038	3	193592384	8.675e-05	linoleic acid (18:2n6)	NA
cg10664754	9	139939662	8.676e-05	di-homo-γ-linolenic Acid (20:3n6 )	NPDC1
cg06262302	18	12947930	8.68e-05	plasmalogen (18:1n7)	SEH1L
cg25918267	11	1524715	8.694e-05	plasmalogen (18:1n9)	HCCA2
cg10517650	3	113235015	8.696e-05	myristoleic acid (14:1n5)	CCDC52
cg07176514	1	185126191	8.702e-05	erucic acid (22:1n9)	C1orf25;C1orf26
cg18100830	7	123903317	8.703e-05	stearidonic acid (18:4n3)	NA
cg09523819	16	216757	8.704e-05	plasmalogen (16:0)	HBM
cg11136592	10	5246625	8.708e-05	a-linolenic acid (18:3n3)	AKR1C4
cg02067405	16	23193658	8.709e-05	myristoleic acid (14:1n5)	SCNN1G
cg14346035	8	94928406	8.709e-05	adrenic acid (22:4n6)	PDP1
cg12483833	1	109255473	8.714e-05	eicosenoic acid (20:1n9)	FNDC7
cg07017135	1	12122133	8.723e-05	stearidonic acid (18:4n3)	TNFRSF8
cg08164529	16	70285816	8.728e-05	plasmalogen (18:1n7)	EXOSC6
cg15875607	13	112772482	8.732e-05	di-homo-γ-linolenic Acid (20:3n6 )	NA
cg15298486	10	102046690	8.741e-05	docosapentaenoic acid (DPA) (22:5n3)	BLOC1S2
cg11460364	2	162931397	8.742e-05	plasmalogen (18:0)	DPP4
cg15572745	14	78870232	8.762e-05	palmitoleic Acid (16:1n7 )	NRXN3
cg06741096	12	74072114	8.786e-05	stearidonic acid (18:4n3)	NA
cg08457178	6	30711636	8.8e-05	eicsoatetraenoic acid (20:4n3)	FLOT1;IER3
cg21330565	2	46656157	8.804e-05	di-homo-γ-linolenic Acid (20:3n6 )	NA
cg21633208	12	111843286	8.806e-05	mead acid (20:3n9 )	SH2B3
cg24745548	2	220363628	8.817e-05	eicosenoic acid (20:1n9)	GMPPA
cg22691336	1	1292638	8.817e-05	palmitelaidic acid (t16:1n7)	MXRA8
cg23997402	19	14275669	8.829e-05	eicosadienoic acid (20:2n6)	LPHN1
cg23138678	14	75894283	8.839e-05	mead acid (20:3n9 )	JDP2
cg11178443	17	8192024	8.857e-05	plasmalogen (18:1n7)	RANGRF;SLC25A35
cg02420395	16	66731465	8.871e-05	stearic acid (18:0 )	CMTM4
cg16909570	11	66139869	8.871e-05	stearidonic acid (18:4n3)	SLC29A2
cg18156192	1	112320833	8.881e-05	lignoceric acid (24:0)	KCND3
cg14947429	10	28036151	8.884e-05	eicsoatetraenoic acid (20:4n3)	MKX
cg18764836	4	6306335	8.9e-05	stearidonic acid (18:4n3)	NA
cg15660293	17	41797862	8.915e-05	adrenic acid (22:4n6)	NA
cg06383397	7	72349945	8.916e-05	eicosapentaenoic acid (EPA) (20:5n3)	POM121
cg22587751	19	45004640	8.919e-05	mead acid (20:3n9 )	ZNF180
cg21302120	4	24585281	8.953e-05	plasmalogen (18:1n7)	DHX15
cg02850003	14	60558592	8.959e-05	arachidonic acid (20:4n6)	C14orf135
cg25133016	12	57984719	8.96e-05	plasmalogen (18:0)	PIP4K2C
cg26213663	6	67741651	9.007e-05	di-homo-γ-linolenic Acid (20:3n6 )	NA
cg21829265	6	56911139	9.015e-05	plasmalogen (18:1n7)	KIAA1586
cg00793088	12	71315008	9.023e-05	stearidonic acid (18:4n3)	PTPRR
cg24980653	4	1399235	9.036e-05	myristoleic acid (14:1n5)	NA
cg27360685	5	50683847	9.046e-05	erucic acid (22:1n9)	ISL1
cg01194712	14	91643885	9.052e-05	plasmalogen (16:0)	C14orf159
cg06950946	1	225965259	9.06e-05	stearidonic acid (18:4n3)	SRP9
cg03515878	1	48175322	9.062e-05	nervonic acid (24:1n9)	NA
cg13321399	12	131505834	9.065e-05	pentadecanoic acid (15:0)	GPR133
cg26020695	13	46355841	9.071e-05	linoleic acid (18:2n6)	SIAH3
cg15626715	5	104728220	9.072e-05	stearidonic acid (18:4n3)	NA
cg00589305	11	19367621	9.073e-05	di-homo-γ-linolenic Acid (20:3n6 )	NA
cg22846510	7	83753280	9.086e-05	linoleic acid (18:2n6)	SEMA3A
cg11677621	1	230914779	9.094e-05	palmitic acid (16:0)	CAPN9
cg00184876	17	64188163	9.099e-05	palmitoleic Acid (16:1n7 )	CCDC46
cg18746157	15	67232264	9.105e-05	arachidic acid(20:0)	NA
cg03775871	6	43738440	9.106e-05	palmitoleic Acid (16:1n7 )	VEGFA
cg08552043	11	2810570	9.107e-05	stearidonic acid (18:4n3)	KCNQ1
cg08918274	10	17270300	9.12e-05	stearidonic acid (18:4n3)	VIM
cg19118797	17	1613572	9.122e-05	a-linolenic acid (18:3n3)	TLCD2
cg12099472	1	224677565	9.127e-05	stearidonic acid (18:4n3)	NA
cg21723246	6	31163502	9.129e-05	adrenic acid (22:4n6)	NA
cg15063443	6	30900560	9.132e-05	erucic acid (22:1n9)	SFTA2
cg03121281	7	96627253	9.139e-05	pentadecanoic acid (15:0)	DLX6AS
cg12474759	6	26027625	9.142e-05	mead acid (20:3n9 )	HIST1H4B
cg03110382	10	98956268	9.144e-05	palmitelaidic acid (t16:1n7)	NA
cg14309500	18	66382077	9.149e-05	lignoceric acid (24:0)	TMX3;CCDC102B
cg18700516	19	44507157	9.153e-05	plasmalogen (18:1n7)	ZNF230
cg07056794	9	139318309	9.16e-05	myristoleic acid (14:1n5)	NA
cg21747496	3	128445986	9.164e-05	docosahexaenoic acid (DHA) (22:6n3)	RAB7A
cg04255044	16	87415168	9.181e-05	lignoceric acid (24:0)	FBXO31
cg14004847	7	1930337	9.183e-05	plasmalogen (18:0)	MAD1L1
cg17050602	7	4681478	9.188e-05	a-linolenic acid (18:3n3)	NA
cg06437222	6	99873228	9.192e-05	myristoleic acid (14:1n5)	SFRS18
cg27510275	1	231556682	9.193e-05	plasmalogen (18:1n7)	EGLN1
cg19787891	5	147691248	9.195e-05	elaidic acid (t18:1n9)	SPINK7
cg06401909	8	118909058	9.2e-05	docosadienoic acid (22:2n6)	EXT1
cg27355050	6	42897231	9.21e-05	myristic acid (14:0)	CNPY3
cg13737829	14	95358161	9.211e-05	docosapentaenoic acid (DPA) (22:5n3)	NA
cg24168378	8	100905427	9.222e-05	adrenic acid (22:4n6)	COX6C
cg24401870	13	70682525	9.237e-05	docosapentaenoic acid (DPA) (22:5n3)	ATXN8OS;KLHL1
cg06844689	12	125549727	9.239e-05	adrenic acid (22:4n6)	AACS
cg04818274	16	69420026	9.256e-05	adrenic acid (22:4n6)	TERF2
cg21391741	1	2561054	9.268e-05	docosapentaenoic acid (22:5n6)	MMEL1
cg17534899	3	13009509	9.273e-05	mead acid (20:3n9 )	IQSEC1
cg12851635	11	2826951	9.287e-05	plasmalogen (18:1n9)	KCNQ1
cg08582720	20	44538611	9.293e-05	plasmalogen (18:1n9)	PLTP
cg20845970	8	10449024	9.315e-05	behenic acid (22:0)	NA
cg07079489	8	104083083	9.316e-05	eicsoatetraenoic acid (20:4n3)	ATP6V1C1
cg06599939	16	1590085	9.323e-05	elaidic acid (t18:1n9)	TMEM204;IFT140
cg11225297	3	130064318	9.334e-05	plasmalogen (18:1n7)	COL29A1
cg11209538	6	29600112	9.341e-05	plasmalogen (18:1n7)	GABBR1
cg21470503	15	29410245	9.344e-05	plasmalogen (18:1n9)	APBA2
cg01235000	5	175306128	9.347e-05	plasmalogen (18:1n7)	CPLX2
cg02070857	8	142841516	9.347e-05	erucic acid (22:1n9)	NA
cg18439734	6	106440072	9.36e-05	arachidic acid(20:0)	NA
cg08657705	5	30662916	9.362e-05	eicsoatetraenoic acid (20:4n3)	NA
cg20117519	7	8429907	9.37e-05	vaccenic acid (18:1n7)	NA
cg13572172	11	2874395	9.388e-05	mead acid (20:3n9 )	NA
cg00482994	6	32945234	9.396e-05	docosapentaenoic acid (22:5n6)	BRD2
cg05180451	6	27185764	9.401e-05	myristic acid (14:0)	NA
cg02121118	3	53195029	9.408e-05	plasmalogen (18:1n7)	PRKCD
cg00577935	5	112073348	9.411e-05	arachidonic acid (20:4n6)	APC
cg03395846	3	16258198	9.424e-05	myristoleic acid (14:1n5)	GALNTL2
cg00583046	6	31024990	9.451e-05	plasmalogen (18:1n9)	HCG22
cg13216695	5	43121572	9.469e-05	lignoceric acid (24:0)	ZNF131
cg06847283	2	217277082	9.479e-05	palmitoleic Acid (16:1n7 )	SMARCAL1
cg27464311	17	46692347	9.487e-05	nervonic acid (24:1n9)	HOXB8
cg04860656	1	43637621	9.496e-05	plasmalogen (18:1n7)	EBNA1BP2;WDR65
cg14253035	1	981566	9.497e-05	plasmalogen (18:1n9)	AGRN
cg25991937	5	175964864	9.504e-05	plasmalogen (16:0)	RNF44
cg16565692	5	131408121	9.511e-05	plasmalogen (18:1n9)	CSF2
cg00369443	7	157918647	9.515e-05	plasmalogen (18:1n9)	PTPRN2
cg01052864	5	215875	9.516e-05	di-homo-γ-linolenic Acid (20:3n6 )	CCDC127
cg00611789	5	78985432	9.53e-05	docosapentaenoic acid (22:5n6)	CMYA5
cg06503534	16	66586415	9.542e-05	eicsoatetraenoic acid (20:4n3)	CKLF
cg15190445	6	108442528	9.551e-05	palmitic acid (16:0)	NA
cg03464366	2	106227786	9.564e-05	plasmalogen (18:1n9)	NA
cg02113368	10	135107346	9.574e-05	plasmalogen (18:0)	TUBGCP2
cg09151521	3	137834591	9.58e-05	plasmalogen (18:0)	DZIP1L
cg03735888	19	58951602	9.614e-05	docosadienoic acid (22:2n6)	ZNF132
cg06481462	8	7005678	9.615e-05	erucic acid (22:1n9)	NA
cg08159491	19	15314818	9.625e-05	elaidic acid (t18:1n9)	NA
cg16055869	4	74864612	9.627e-05	pentadecanoic acid (15:0)	CXCL5
cg20311631	19	11517268	9.643e-05	adrenic acid (22:4n6)	RGL3
cg05882415	6	36165121	9.662e-05	lignoceric acid (24:0)	BRPF3
cg06129455	1	25069938	9.685e-05	γ-linolenic Acid (18:3n6 )	NA
cg24298878	19	10764601	9.689e-05	mead acid (20:3n9 )	LOC147727;ILF3
cg08347442	2	203580611	9.69e-05	myristic acid (14:0)	FAM117B
cg14428146	8	23563925	9.69e-05	adrenic acid (22:4n6)	NKX2-6
cg10501074	7	6616919	9.705e-05	lignoceric acid (24:0)	ZDHHC4
cg03006953	10	77842199	9.714e-05	erucic acid (22:1n9)	C10orf11
cg14368247	9	136516616	9.723e-05	erucic acid (22:1n9)	DBH
cg08253463	7	65579941	9.725e-05	lignoceric acid (24:0)	CRCP
cg16315928	6	109776240	9.728e-05	eicosadienoic acid (20:2n6)	MICAL1
cg03888365	8	123792680	9.745e-05	plasmalogen (18:1n7)	ZHX2
cg19857227	14	95240340	9.763e-05	erucic acid (22:1n9)	NA
cg03773882	1	247921487	9.766e-05	lignoceric acid (24:0)	OR1C1
cg09697644	16	34375039	9.772e-05	eicosenoic acid (20:1n9)	NA
cg02017200	19	49256361	9.777e-05	plasmalogen (18:1n7)	FUT1
cg06715928	10	112257500	9.777e-05	linoleic acid (18:2n6)	DUSP5
cg08358803	5	170288742	9.777e-05	elaidic acid (t18:1n9)	RANBP17
cg19478983	7	120590592	9.788e-05	plasmalogen (18:1n7)	ING3
cg15816978	17	49008467	9.791e-05	plasmalogen (18:1n7)	NA
cg05839762	6	29911095	9.811e-05	lignoceric acid (24:0)	HLA-A
cg19325508	12	125102675	9.816e-05	erucic acid (22:1n9)	NA
cg04522821	19	54041329	9.891e-05	docosapentaenoic acid (22:5n6)	ZNF331
cg16466899	7	23510693	9.893e-05	docosapentaenoic acid (22:5n6)	IGF2BP3
cg09969830	16	103646	9.896e-05	mead acid (20:3n9 )	POLR3K;SNRNP25
cg24618748	5	107929300	9.916e-05	stearidonic acid (18:4n3)	NA
cg05172699	16	84405775	9.925e-05	docosapentaenoic acid (DPA) (22:5n3)	ATP2C2
cg14242359	19	4902687	9.929e-05	plasmalogen (18:1n9)	ARRDC5
cg10167978	15	57825722	9.93e-05	vaccenic acid (18:1n7)	CGNL1
cg26571928	20	62032422	9.935e-05	erucic acid (22:1n9)	NA
cg07705739	16	86463255	9.94e-05	stearidonic acid (18:4n3)	NA
cg17466748	7	4797989	9.957e-05	palmitoleic Acid (16:1n7 )	FOXK1
cg27576971	5	143093639	9.972e-05	plasmalogen (18:0)	NA
cg05656830	10	22605047	9.973e-05	arachidonic acid (20:4n6)	COMMD3
cg08749862	15	44829310	9.977e-05	stearidonic acid (18:4n3)	EIF3J
cg15557878	5	110406049	9.979e-05	myristic acid (14:0)	TSLP
cg04272736	17	718962	9.982e-05	eicosapentaenoic acid (EPA) (20:5n3)	NXN
cg07077978	1	38508155	9.984e-05	plasmalogen (18:1n9)	NA
cg12990148	6	30524739	9.99e-05	plasmalogen (18:1n7)	GNL1;PRR3
cg23075597	12	133322256	9.996e-05	eicosadienoic acid (20:2n6)	ANKLE2

## Sheet: FA GWAS
snp	chromosome	hg19_position	hg18_position	hg18_coded_allele	hg18_noncoded_allele	hg18_effect_allele_frequency	hg18_imputed	hg18_rsq	hg18_used_for_imputation	*hg18_HWE_P_value	hg18_callrate	hg18_strand	P-value	phenotype	variant type	gene
rs6895471	5	146472853	146453046	A	C	0.917783	N	1	Y	1	0.998812	+	6.249e-08	di-homo-γ-linolenic Acid (20:3n6 )	intergenic	PPP2R2B(dist=11820),STK32A(dist=141726)
rs17105882	5	146465362	146445555	A	G	0.916701	Y	0.9959	N	NA	0	+	6.309e-08	di-homo-γ-linolenic Acid (20:3n6 )	intergenic	PPP2R2B(dist=4329),STK32A(dist=149217)
rs6795707	3	195937410	197421807	G	T	0.904425	Y	0.8119	N	NA	0	+	7.948e-08	plasmalogen (16:0)	intronic	ZDHHC19
rs1859124	7	86747876	86585812	A	G	0.125813	Y	0.9701	N	NA	0	+	9.149e-08	eicsoatetraenoic acid (20:4n3)	intergenic	KIAA1324L(dist=58862),DMTF1(dist=33801)
rs8118851	20	56292879	55726285	C	T	0.866502	Y	0.6299	N	NA	0	+	9.998e-08	stearic acid (18:0)	intergenic	PMEPA1(dist=6287),MIR4532(dist=177571)
rs10459550	14	75842033	74911786	C	T	0.115572	N	1	Y	0.3603	1	+	1.342e-07	plasmalogen (16:0)	intergenic	LOC731223(dist=78922),JDP2(dist=52476)
rs12524161	6	22348889	22456868	G	T	0.417615	Y	0.9877	N	NA	0	+	1.35e-07	plasmalogen (18:1n7)	intergenic	PRL(dist=45807),HDGFL1(dist=220789)
rs17804441	9	5457733	5447733	C	T	0.214112	N	1	Y	1	1	+	1.461e-07	stearic acid (18:0)	intronic	CD274
rs926396	6	22337531	22445510	A	G	0.410296	Y	0.9762	N	NA	0	+	1.462e-07	plasmalogen (18:1n7)	intergenic	PRL(dist=34449),HDGFL1(dist=232147)
rs1935007	6	22343301	22451280	A	G	0.593719	Y	0.9797	N	NA	0	+	1.983e-07	plasmalogen (18:1n7)	intergenic	PRL(dist=40219),HDGFL1(dist=226377)
rs17763012	4	55703257	55398014	C	T	0.833539	N	1	Y	0.3015	0.98337	+	1.991e-07	nervonic acid (24:1n9)	intergenic	KIT(dist=96376),KDR(dist=241169)
rs3986302	4	55690064	55384821	C	T	0.801133	Y	0.9996	N	NA	0	+	2.029e-07	nervonic acid (24:1n9)	intergenic	KIT(dist=83183),KDR(dist=254362)
rs7674910	4	55699876	55394633	A	G	0.82548	Y	0.9995	N	NA	0	+	2.029e-07	nervonic acid (24:1n9)	intergenic	KIT(dist=92995),KDR(dist=244550)
rs12431615	14	75852840	74922593	C	T	0.884714	Y	0.9755	N	NA	0	+	2.294e-07	plasmalogen (16:0)	intergenic	LOC731223(dist=89729),JDP2(dist=41669)
rs1411263	9	5459103	5449103	C	T	0.216809	N	1	Y	1	0.998812	+	2.441e-07	stearic acid (18:0)	intronic	CD274
rs9316519	13	51679742	50577743	C	T	0.193055	Y	0.9741	N	NA	0	+	2.678e-07	docosapentaenoic acid (22:5n6)	intergenic	GUCY1B2(dist=39449),FAM124A(dist=116728)
rs288160	5	107364269	107392168	C	T	0.669306	N	1	Y	1	0.998812	+	2.685e-07	plasmalogen (18:1n7)	intronic	FBXL17
rs6561612	13	51677934	50575935	A	G	0.193155	Y	0.9722	N	NA	0	+	2.715e-07	docosapentaenoic acid (22:5n6)	intergenic	GUCY1B2(dist=37641),FAM124A(dist=118536)
rs716918	4	55709941	55404698	A	G	0.828609	Y	0.9522	N	NA	0	+	2.924e-07	nervonic acid (24:1n9)	intergenic	KIT(dist=103060),KDR(dist=234485)
rs9568519	13	51687917	50585918	G	T	0.807324	Y	0.9925	N	NA	0	+	2.959e-07	docosapentaenoic acid (22:5n6)	intergenic	GUCY1B2(dist=47624),FAM124A(dist=108553)
rs7699343	4	55710544	55405301	C	T	0.828423	Y	0.9498	N	NA	0	+	3.625e-07	nervonic acid (24:1n9)	intergenic	KIT(dist=103663),KDR(dist=233882)
rs1318435	5	3853869	3906869	C	T	0.354564	Y	0.8961	N	NA	0	+	3.828e-07	stearic acid (18:0)	intergenic	IRX1(dist=252352),LOC340094(dist=1180603)
rs3009384	1	194543283	192809906	A	G	0.892747	Y	0.9879	N	NA	0	+	3.846e-07	a-linolenic acid (18:3n3)	intergenic	CDC73(dist=1319341),KCNT2(dist=1651630)
rs3001162	1	194539542	192806165	A	G	0.1073	Y	0.9891	N	NA	0	+	4.069e-07	a-linolenic acid (18:3n3)	intergenic	CDC73(dist=1315600),KCNT2(dist=1655371)
rs3001163	1	194538208	192804831	A	C	0.892689	Y	0.9894	N	NA	0	+	4.117e-07	a-linolenic acid (18:3n3)	intergenic	CDC73(dist=1314266),KCNT2(dist=1656705)
rs2192610	2	59696626	59550130	C	T	0.6624	Y	0.9514	N	NA	0	+	4.123e-07	docosapentaenoic acid (22:5n6)	intergenic	FLJ30838(dist=405725),MIR4432(dist=917871)
rs11171214	12	39609980	37896247	A	T	0.771746	Y	0.9942	N	NA	0	+	4.433e-07	eicsoatetraenoic acid (20:4n3)	intergenic	CPNE8(dist=310560),KIF21A(dist=77050)
rs10876693	12	39612232	37898499	C	T	0.233456	N	1	Y	0.6136	0.992874	+	4.478e-07	eicsoatetraenoic acid (20:4n3)	intergenic	CPNE8(dist=312812),KIF21A(dist=74798)
rs11171321	12	39625283	37911550	A	C	0.223236	N	1	Y	0.6135	0.998812	+	4.478e-07	eicsoatetraenoic acid (20:4n3)	intergenic	CPNE8(dist=325863),KIF21A(dist=61747)
rs12369856	12	39614676	37900943	C	T	0.230618	Y	0.9993	N	NA	0	+	4.478e-07	eicsoatetraenoic acid (20:4n3)	intergenic	CPNE8(dist=315256),KIF21A(dist=72354)
rs4259869	12	39622671	37908938	G	T	0.230282	Y	0.9974	N	NA	0	+	4.478e-07	eicsoatetraenoic acid (20:4n3)	intergenic	CPNE8(dist=323251),KIF21A(dist=64359)
rs4519132	12	39619505	37905772	A	G	0.76951	Y	0.9987	N	NA	0	+	4.478e-07	eicsoatetraenoic acid (20:4n3)	intergenic	CPNE8(dist=320085),KIF21A(dist=67525)
rs1124623	1	63522875	63295463	C	T	0.363834	Y	0.9995	N	NA	0	+	4.549e-07	elaidic acid (t18:1n9)	intergenic	ATG4C(dist=191934),LINC00466(dist=101879)
rs1566339	1	63522356	63294944	A	G	0.368227	N	1	Y	0.7	0.98812	+	4.549e-07	elaidic acid (t18:1n9)	intergenic	ATG4C(dist=191415),LINC00466(dist=102398)
rs11208115	1	63521755	63294343	C	T	0.363732	Y	0.9999	N	NA	0	+	4.565e-07	elaidic acid (t18:1n9)	intergenic	ATG4C(dist=190814),LINC00466(dist=102999)
rs12125483	1	63521709	63294297	C	T	0.373828	Y	0.9622	N	NA	0	+	4.903e-07	elaidic acid (t18:1n9)	intergenic	ATG4C(dist=190768),LINC00466(dist=103045)
rs2092234	22	47330117	45708781	C	T	0.920914	Y	0.9998	N	NA	0	+	5.027e-07	eicosapentaenoic acid (EPA) (20:5n3)	intronic	TBC1D22A
rs6008004	22	47330624	45709288	C	T	0.0790858	Y	0.9998	N	NA	0	+	5.027e-07	eicosapentaenoic acid (EPA) (20:5n3)	intronic	TBC1D22A
rs9615422	22	47332585	45711249	A	G	0.0790766	Y	0.9999	N	NA	0	+	5.031e-07	eicosapentaenoic acid (EPA) (20:5n3)	intronic	TBC1D22A
rs9616150	22	47310557	45689221	C	T	0.917869	Y	0.9998	N	NA	0	+	5.031e-07	eicosapentaenoic acid (EPA) (20:5n3)	intronic	TBC1D22A
rs9616151	22	47311934	45690598	C	T	0.917881	Y	1	N	NA	0	+	5.031e-07	eicosapentaenoic acid (EPA) (20:5n3)	intronic	TBC1D22A
rs9616152	22	47312098	45690762	C	T	0.917883	N	1	Y	1	1	+	5.031e-07	eicosapentaenoic acid (EPA) (20:5n3)	intronic	TBC1D22A
rs9616153	22	47312317	45690981	C	T	0.917883	Y	1	N	NA	0	+	5.031e-07	eicosapentaenoic acid (EPA) (20:5n3)	intronic	TBC1D22A
rs9616154	22	47313269	45691933	A	G	0.0821174	Y	1	N	NA	0	+	5.031e-07	eicosapentaenoic acid (EPA) (20:5n3)	intronic	TBC1D22A
rs9616157	22	47319564	45698228	A	G	0.0819629	Y	0.9974	N	NA	0	+	5.031e-07	eicosapentaenoic acid (EPA) (20:5n3)	intronic	TBC1D22A
rs9616170	22	47339741	45718405	A	G	0.0791717	N	1	Y	0.5936	0.998812	+	5.031e-07	eicosapentaenoic acid (EPA) (20:5n3)	intronic	TBC1D22A
rs9784370	3	141870908	143353598	C	T	0.616199	Y	0.9258	N	NA	0	+	5.144e-07	oleic acid (18:1n9)	intergenic	TFDP2(dist=2522),GK5(dist=5461)
rs9784370	3	141870908	143353598	C	T	0.616199	Y	0.9258	N	NA	0	+	5.24e-07	myristic acid (14:0)	intergenic	TFDP2(dist=2522),GK5(dist=5461)
rs3001173	1	194526062	192792685	C	T	0.89277	N	1	Y	0.6005	0.990499	+	5.505e-07	a-linolenic acid (18:3n3)	intergenic	CDC73(dist=1302120),KCNT2(dist=1668851)
rs3001177	1	194521547	192788170	G	T	0.0953516	Y	0.7968	N	NA	0	+	6.187e-07	a-linolenic acid (18:3n3)	intergenic	CDC73(dist=1297605),KCNT2(dist=1673366)
rs17763450	4	55709429	55404186	C	T	0.180094	Y	0.9156	N	NA	0	+	6.206e-07	nervonic acid (24:1n9)	intergenic	KIT(dist=102548),KDR(dist=234997)
rs6445523	3	65966296	65941336	G	T	0.886235	Y	0.9997	N	NA	0	+	6.773e-07	oleic acid (18:1n9)	intronic	MAGI1
rs12487325	3	193766298	195248992	A	T	0.129562	N	1	Y	0.6907	1	+	6.778e-07	eicsoatetraenoic acid (20:4n3)	intergenic	LOC647323(dist=44850),HES1(dist=87633)
rs6769556	3	141881351	143364041	C	T	0.429346	Y	0.7189	N	NA	0	+	6.804e-07	oleic acid (18:1n9)	UTR3	GK5
rs10512953	5	51502753	51538510	C	T	0.681486	N	1	Y	0.1332	0.998812	+	7.302e-07	nervonic acid (24:1n9)	intergenic	ISL1(dist=812190),PELO(dist=581021)
rs6866911	5	95790016	95815772	G	T	0.860511	Y	0.9851	N	NA	0	+	7.971e-07	docosadienoic acid (22:2n6)	intergenic	PCSK1(dist=21031),CAST(dist=207725)
rs7704887	5	95797956	95823712	A	G	0.860807	Y	0.9895	N	NA	0	+	8.196e-07	docosadienoic acid (22:2n6)	intergenic	PCSK1(dist=28971),CAST(dist=199785)
rs17738368	10	75002527	74672533	C	T	0.103049	N	1	Y	0.6069	0.997625	+	8.223e-07	plasmalogen (16:0)	downstream	DNAJC9,FAM149B1
rs17650893	4	63388805	63071400	A	G	0.515783	Y	0.7672	N	NA	0	+	8.258e-07	adrenic acid (22:4n6)	intergenic	LPHN3(dist=450637),TECRL(dist=1755372)
rs7033940	9	6440419	6430419	C	G	0.100973	N	1	Y	0.005106	0.998812	+	8.369e-07	erucic acid (22:1n9)	intronic	UHRF2
rs2350291	5	95821532	95847288	A	G	0.860706	N	1	Y	0.6907	1	+	8.44e-07	docosadienoic acid (22:2n6)	intergenic	PCSK1(dist=52547),CAST(dist=176209)
rs6556924	5	95790308	95816064	C	T	0.146951	N	1	Y	1	0.996437	+	8.44e-07	docosadienoic acid (22:2n6)	intergenic	PCSK1(dist=21323),CAST(dist=207433)
rs9768449	7	157276616	156969377	C	T	0.92691	Y	0.7528	N	NA	0	+	8.661e-07	vaccenic acid (18:1n7)	intergenic	DNAJB6(dist=66483),PTPRN2(dist=55134)
rs2567609	20	23017017	22965017	C	T	0.432331	N	1	Y	0.4607	0.9715	+	8.892e-07	palmitoleic Acid (16:1n7 )	exonic	SSTR4
rs2567608	20	23017082	22965082	C	T	0.427085	Y	0.9996	N	NA	0	+	9.129e-07	palmitoleic Acid (16:1n7 )	exonic	SSTR4
rs2567614	20	23021778	22969778	C	T	0.568966	N	1	Y	0.359	0.98575	+	9.129e-07	palmitoleic Acid (16:1n7 )	intergenic	SSTR4(dist=4464),THBD(dist=4492)
rs2430819	8	140637258	140706440	C	T	0.21481	N	1	Y	0.02271	0.991686	+	9.424e-07	elaidic acid (t18:1n9)	intronic	KCNK9
rs4576100	5	51505350	51541107	A	T	0.315995	Y	0.9927	N	NA	0	+	9.742e-07	nervonic acid (24:1n9)	intergenic	ISL1(dist=814787),PELO(dist=578424)
rs10512953	5	51502753	51538510	C	T	0.681486	N	1	Y	0.1332	0.998812	+	9.776e-07	lignoceric acid (24:0)	intergenic	ISL1(dist=812190),PELO(dist=581021)
rs749073	5	51615913	51651670	G	T	0.718284	N	1	Y	0.1817	0.97743	+	1.01e-06	nervonic acid (24:1n9)	intergenic	ISL1(dist=925350),PELO(dist=467861)
rs9871384	3	20815431	20790435	A	T	0.823367	Y	0.971	N	NA	0	+	1.039e-06	eicosapentaenoic acid (EPA) (20:5n3)	intergenic	SGOL1-AS1(dist=587512),VENTXP7(dist=631787)
rs10447095	5	51577564	51613321	A	G	0.680656	Y	1	N	NA	0	+	1.043e-06	nervonic acid (24:1n9)	intergenic	ISL1(dist=887001),PELO(dist=506210)
rs10512955	5	51570653	51606410	C	T	0.319343	N	1	Y	0.1332	1	+	1.043e-06	nervonic acid (24:1n9)	intergenic	ISL1(dist=880090),PELO(dist=513121)
rs10940246	5	51602230	51637987	C	T	0.315124	Y	0.9996	N	NA	0	+	1.043e-06	nervonic acid (24:1n9)	intergenic	ISL1(dist=911667),PELO(dist=481544)
rs11739703	5	51613505	51649262	C	T	0.685065	Y	0.9994	N	NA	0	+	1.043e-06	nervonic acid (24:1n9)	intergenic	ISL1(dist=922942),PELO(dist=470269)
rs11747429	5	51599223	51634980	A	T	0.684513	Y	0.9971	N	NA	0	+	1.043e-06	nervonic acid (24:1n9)	intergenic	ISL1(dist=908660),PELO(dist=484551)
rs11948929	5	51600852	51636609	A	G	0.31521	Y	0.999	N	NA	0	+	1.043e-06	nervonic acid (24:1n9)	intergenic	ISL1(dist=910289),PELO(dist=482922)
rs12187948	5	51535809	51571566	A	G	0.680564	Y	0.9987	N	NA	0	+	1.043e-06	nervonic acid (24:1n9)	intergenic	ISL1(dist=845246),PELO(dist=547965)
rs1424895	5	51606511	51642268	C	T	0.68499	Y	0.9997	N	NA	0	+	1.043e-06	nervonic acid (24:1n9)	intergenic	ISL1(dist=915948),PELO(dist=477263)
rs1559577	5	51592336	51628093	G	T	0.680921	Y	0.9974	N	NA	0	+	1.043e-06	nervonic acid (24:1n9)	intergenic	ISL1(dist=901773),PELO(dist=491438)
rs16879564	5	51571490	51607247	C	T	0.319345	Y	1	N	NA	0	+	1.043e-06	nervonic acid (24:1n9)	intergenic	ISL1(dist=880927),PELO(dist=512284)
rs16879584	5	51578843	51614600	C	G	0.319345	Y	1	N	NA	0	+	1.043e-06	nervonic acid (24:1n9)	intergenic	ISL1(dist=888280),PELO(dist=504931)
rs16879593	5	51607401	51643158	A	G	0.685025	Y	0.9996	N	NA	0	+	1.043e-06	nervonic acid (24:1n9)	intergenic	ISL1(dist=916838),PELO(dist=476373)
rs16879607	5	51613750	51649507	A	T	0.685137	Y	0.999	N	NA	0	+	1.043e-06	nervonic acid (24:1n9)	intergenic	ISL1(dist=923187),PELO(dist=470024)
rs1834259	5	51605054	51640811	C	G	0.314251	N	1	Y	0.1343	0.998812	+	1.043e-06	nervonic acid (24:1n9)	intergenic	ISL1(dist=914491),PELO(dist=478720)
rs2161953	5	51601795	51637552	C	G	0.315185	Y	0.9992	N	NA	0	+	1.043e-06	nervonic acid (24:1n9)	intergenic	ISL1(dist=911232),PELO(dist=481979)
rs2405843	5	51601923	51637680	C	T	0.684845	Y	0.9994	N	NA	0	+	1.043e-06	nervonic acid (24:1n9)	intergenic	ISL1(dist=911360),PELO(dist=481851)
rs4285179	5	51504272	51540029	A	G	0.680713	Y	0.9997	N	NA	0	+	1.043e-06	nervonic acid (24:1n9)	intergenic	ISL1(dist=813709),PELO(dist=579502)
rs4349684	5	51599885	51635642	G	T	0.684556	Y	0.9973	N	NA	0	+	1.043e-06	nervonic acid (24:1n9)	intergenic	ISL1(dist=909322),PELO(dist=483889)
rs4386692	5	51566383	51602140	C	T	0.319165	Y	0.9987	N	NA	0	+	1.043e-06	nervonic acid (24:1n9)	intergenic	ISL1(dist=875820),PELO(dist=517391)
rs4463151	5	51567671	51603428	A	G	0.680772	Y	0.9991	N	NA	0	+	1.043e-06	nervonic acid (24:1n9)	intergenic	ISL1(dist=877108),PELO(dist=516103)
rs4540137	5	51580107	51615864	C	T	0.319345	Y	1	N	NA	0	+	1.043e-06	nervonic acid (24:1n9)	intergenic	ISL1(dist=889544),PELO(dist=503667)
rs4554161	5	51532720	51568477	A	C	0.680655	Y	0.9995	N	NA	0	+	1.043e-06	nervonic acid (24:1n9)	intergenic	ISL1(dist=842157),PELO(dist=551054)
rs4558941	5	51581888	51617645	G	T	0.680657	N	1	Y	0.1332	1	+	1.043e-06	nervonic acid (24:1n9)	intergenic	ISL1(dist=891325),PELO(dist=501886)
rs4601003	5	51578406	51614163	C	T	0.680655	Y	1	N	NA	0	+	1.043e-06	nervonic acid (24:1n9)	intergenic	ISL1(dist=887843),PELO(dist=505368)
rs4865717	5	51555694	51591451	A	T	0.319805	Y	0.9967	N	NA	0	+	1.043e-06	nervonic acid (24:1n9)	intergenic	ISL1(dist=865131),PELO(dist=528080)
rs6450051	5	51533915	51569672	A	T	0.680581	Y	0.9989	N	NA	0	+	1.043e-06	nervonic acid (24:1n9)	intergenic	ISL1(dist=843352),PELO(dist=549859)
rs6450053	5	51550675	51586432	A	T	0.319589	Y	0.9978	N	NA	0	+	1.043e-06	nervonic acid (24:1n9)	intergenic	ISL1(dist=860112),PELO(dist=533099)
rs6877426	5	51586211	51621968	C	T	0.319107	Y	0.9976	N	NA	0	+	1.043e-06	nervonic acid (24:1n9)	intergenic	ISL1(dist=895648),PELO(dist=497563)
rs7445696	5	51522424	51558181	C	T	0.319324	Y	0.9998	N	NA	0	+	1.043e-06	nervonic acid (24:1n9)	intergenic	ISL1(dist=831861),PELO(dist=561350)
rs7735417	5	51563984	51599741	G	T	0.680933	Y	0.9981	N	NA	0	+	1.043e-06	nervonic acid (24:1n9)	intergenic	ISL1(dist=873421),PELO(dist=519790)
rs4435825	5	51540990	51576747	C	T	0.319781	Y	0.9969	N	NA	0	+	1.044e-06	nervonic acid (24:1n9)	intergenic	ISL1(dist=850427),PELO(dist=542784)
rs17650893	4	63388805	63071400	A	G	0.515783	Y	0.7672	N	NA	0	+	1.072e-06	docosapentaenoic acid (22:5n6)	intergenic	LPHN3(dist=450637),TECRL(dist=1755372)
rs6769556	3	141881351	143364041	C	T	0.429346	Y	0.7189	N	NA	0	+	1.096e-06	myristic acid (14:0)	UTR3	GK5
rs17028064	4	152815771	153035221	A	G	0.942523	Y	0.7497	N	NA	0	+	1.116e-06	eicosapentaenoic acid (EPA) (20:5n3)	intergenic	PET112(dist=133596),FBXW7(dist=426639)
rs11577737	1	247657548	245724171	C	T	0.835172	N	1	Y	0.5918	0.991686	+	1.136e-06	adrenic acid (22:4n6)	intergenic	OR2W5(dist=1837),GCSAML-AS1(dist=30433)
rs1449802	8	84025426	84187981	C	T	0.408759	N	1	Y	0.7135	0.997625	+	1.153e-06	elaidic acid (t18:1n9)	intergenic	SNX16(dist=1270905),RALYL(dist=1070027)
rs7000877	8	84084283	84246838	A	G	0.591103	Y	0.9273	N	NA	0	+	1.155e-06	elaidic acid (t18:1n9)	intergenic	SNX16(dist=1329762),RALYL(dist=1011170)
rs9842573	3	176409039	177891733	A	T	0.255474	N	1	Y	1	1	+	1.166e-06	eicsoatetraenoic acid (20:4n3)	intergenic	NAALADL2(dist=885611),TBL1XR1(dist=329503)
rs1521826	8	84085561	84248116	C	T	0.408793	Y	0.9261	N	NA	0	+	1.187e-06	elaidic acid (t18:1n9)	intergenic	SNX16(dist=1331040),RALYL(dist=1009892)
rs17022174	12	94589220	93113351	C	T	0.194275	N	1	Y	0.5658	0.998812	+	1.214e-06	eicsoatetraenoic acid (20:4n3)	intronic	PLXNC1
rs2118169	9	86742278	85932098	A	G	0.0645255	Y	0.9151	N	NA	0	+	1.219e-06	stearic acid (18:0)	intergenic	RMI1(dist=123291),SLC28A3(dist=148487)
rs1424902	5	51633849	51669606	C	T	0.68431	Y	0.9937	N	NA	0	+	1.24e-06	nervonic acid (24:1n9)	intergenic	ISL1(dist=943286),PELO(dist=449925)
rs2657167	11	4567335	4523911	C	G	0.616931	N	1	Y	0.1689	0.998812	+	1.256e-06	palmitic acid (16:0)	exonic	OR52M1
rs1124624	1	63522891	63295479	A	G	0.384702	Y	0.9987	N	NA	0	+	1.307e-06	elaidic acid (t18:1n9)	intergenic	ATG4C(dist=191950),LINC00466(dist=101863)
rs1888176	1	63525756	63298344	C	T	0.614554	Y	0.9966	N	NA	0	+	1.307e-06	elaidic acid (t18:1n9)	intergenic	ATG4C(dist=194815),LINC00466(dist=98998)
rs9630097	10	108225769	108215759	A	G	0.0678753	Y	0.9338	N	NA	0	+	1.316e-06	plasmalogen (16:0)	intergenic	SORCS3(dist=1200776),SORCS1(dist=107652)
rs916904	19	663929	614929	A	G	0.353512	Y	0.4221	N	NA	0	+	1.334e-06	erucic acid (22:1n9)	upstream	RNF126
rs6069892	20	55386751	54820158	C	T	0.472019	N	1	Y	0.8602	1	+	1.356e-06	elaidic acid (t18:1n9)	intergenic	TFAP2C(dist=172413),BMP7(dist=357058)
rs10471919	5	53914384	53950141	C	T	0.903659	N	1	Y	1	0.997625	+	1.356e-06	arachidonic acid (20:4n6)	intergenic	SNX18(dist=71968),ESM1(dist=359311)
rs2657168	11	4566377	4522953	C	T	0.61955	Y	0.9922	N	NA	0	+	1.403e-06	palmitic acid (16:0)	upstream	OR52M1
rs11218961	11	122952605	122457815	A	G	0.582399	Y	0.828	N	NA	0	+	1.411e-06	plasmalogen (18:1n7)	intronic	CLMP
rs971192	5	95809941	95835697	A	G	0.0885365	Y	0.7434	N	NA	0	+	1.415e-06	docosadienoic acid (22:2n6)	intergenic	PCSK1(dist=40956),CAST(dist=187800)
rs10228392	7	86799673	86637609	A	T	0.147257	Y	0.9991	N	NA	0	+	1.429e-06	eicsoatetraenoic acid (20:4n3)	intronic	DMTF1
rs1024457	7	86764142	86602078	G	T	0.852144	Y	0.9934	N	NA	0	+	1.429e-06	eicsoatetraenoic acid (20:4n3)	intergenic	KIAA1324L(dist=75128),DMTF1(dist=17535)
rs10257953	7	86799726	86637662	C	T	0.14726	Y	0.999	N	NA	0	+	1.43e-06	eicsoatetraenoic acid (20:4n3)	intronic	DMTF1
rs2074757	7	86794121	86632057	A	G	0.852752	Y	0.9993	N	NA	0	+	1.432e-06	eicsoatetraenoic acid (20:4n3)	intronic	DMTF1
rs3789251	7	86793303	86631239	A	G	0.147241	Y	0.9994	N	NA	0	+	1.432e-06	eicsoatetraenoic acid (20:4n3)	intronic	DMTF1
rs6465093	7	86764877	86602813	A	G	0.851679	Y	0.9925	N	NA	0	+	1.432e-06	eicsoatetraenoic acid (20:4n3)	intergenic	KIAA1324L(dist=75863),DMTF1(dist=16800)
rs10952896	7	86765763	86603699	A	G	0.851661	Y	0.994	N	NA	0	+	1.434e-06	eicsoatetraenoic acid (20:4n3)	intergenic	KIAA1324L(dist=76749),DMTF1(dist=15914)
rs2108271	7	86805372	86643308	A	G	0.8528	Y	0.9998	N	NA	0	+	1.434e-06	eicsoatetraenoic acid (20:4n3)	intronic	DMTF1
rs2108272	7	86805399	86643335	A	G	0.852798	N	1	Y	0.0603	1	+	1.434e-06	eicsoatetraenoic acid (20:4n3)	intronic	DMTF1
rs3747807	7	86800351	86638287	A	G	0.147601	N	1	Y	0.0603	0.98931	+	1.434e-06	eicsoatetraenoic acid (20:4n3)	exonic	DMTF1
rs4140847	7	86783263	86621199	A	T	0.147235	Y	0.9996	N	NA	0	+	1.434e-06	eicsoatetraenoic acid (20:4n3)	intronic	DMTF1
rs2519149	9	136492950	135482771	A	G	0.334756	N	1	Y	1	0.995249	+	1.437e-06	plasmalogen (18:1n9)	intergenic	FAM163B(dist=47582),DBH(dist=8535)
rs1535351	20	55368661	54802068	A	G	0.449908	Y	0.8885	N	NA	0	+	1.445e-06	elaidic acid (t18:1n9)	intergenic	TFAP2C(dist=154323),BMP7(dist=375148)
rs4936775	11	122967340	122472550	A	G	0.416517	Y	0.8501	N	NA	0	+	1.453e-06	plasmalogen (18:1n7)	intronic	CLMP
rs220990	20	23009444	22957444	A	G	0.437939	Y	0.97	N	NA	0	+	1.474e-06	palmitoleic Acid (16:1n7 )	intergenic	FOXA2(dist=443343),SSTR4(dist=6613)
rs12123824	1	112574267	112375790	A	G	0.71051	Y	0.9863	N	NA	0	+	1.53e-06	palmitic acid (16:0)	intergenic	LOC643355(dist=32804),CTTNBP2NL(dist=364533)
rs7527631	1	112576257	112377780	C	T	0.710425	Y	0.988	N	NA	0	+	1.534e-06	palmitic acid (16:0)	intergenic	LOC643355(dist=34794),CTTNBP2NL(dist=362543)
rs1375777	8	84035047	84197602	A	C	0.409144	Y	0.9987	N	NA	0	+	1.547e-06	elaidic acid (t18:1n9)	intergenic	SNX16(dist=1280526),RALYL(dist=1060406)
rs8091237	18	58053203	56204183	C	G	0.758377	Y	0.928	N	NA	0	+	1.559e-06	plasmalogen (18:1n7)	intergenic	MC4R(dist=13202),CDH20(dist=1104572)
rs2859523	17	70766971	68278566	A	G	0.0678484	N	1	Y	0.5257	0.995249	+	1.568e-06	docosadienoic acid (22:2n6)	intronic	SLC39A11
rs2373388	7	86748298	86586234	C	T	0.147086	Y	0.9961	N	NA	0	+	1.569e-06	eicsoatetraenoic acid (20:4n3)	intergenic	KIAA1324L(dist=59284),DMTF1(dist=33379)
rs1943225	18	58054051	56205031	G	T	0.24117	Y	0.972	N	NA	0	+	1.584e-06	plasmalogen (18:1n7)	intergenic	MC4R(dist=14050),CDH20(dist=1103724)
rs2519764	9	136493182	135483003	A	C	0.666344	Y	0.9981	N	NA	0	+	1.637e-06	plasmalogen (18:1n9)	intergenic	FAM163B(dist=47814),DBH(dist=8303)
rs10503814	8	27454575	27510492	C	T	0.941029	Y	0.8395	N	NA	0	+	1.643e-06	stearic acid (18:0)	UTR3	CLU
rs2519765	9	136494425	135484246	C	T	0.666392	Y	0.9972	N	NA	0	+	1.643e-06	plasmalogen (18:1n9)	intergenic	FAM163B(dist=49057),DBH(dist=7060)
rs2567613	20	23004858	22952858	A	G	0.429449	Y	0.9592	N	NA	0	+	1.648e-06	palmitoleic Acid (16:1n7 )	intergenic	FOXA2(dist=438757),SSTR4(dist=11199)
rs6082979	20	23002670	22950670	A	C	0.429604	Y	0.9583	N	NA	0	+	1.649e-06	palmitoleic Acid (16:1n7 )	intergenic	FOXA2(dist=436569),SSTR4(dist=13387)
rs9990378	3	20803801	20778805	A	G	0.175722	Y	0.9756	N	NA	0	+	1.662e-06	eicosapentaenoic acid (EPA) (20:5n3)	intergenic	SGOL1-AS1(dist=575882),VENTXP7(dist=643417)
rs7810647	7	86805961	86643897	A	C	0.852717	Y	0.9994	N	NA	0	+	1.668e-06	eicsoatetraenoic acid (20:4n3)	intronic	DMTF1
rs2400108	6	105810450	105917143	C	T	0.143727	N	1	Y	0.1406	0.997625	+	1.679e-06	linoleic acid (18:2n6)	intronic	PREP
rs6086265	20	7856753	7804753	A	G	0.0725906	Y	0.9399	N	NA	0	+	1.682e-06	palmitelaidic acid (t16:1n7)	intergenic	BMP2(dist=1095843),HAO1(dist=6878)
rs6733708	2	37960712	37814216	A	G	0.364355	N	1	Y	0.4574	0.998812	+	1.695e-06	linoleic acid (18:2n6)	intergenic	CDC42EP3(dist=61034),FAM82A1(dist=191750)
rs9768449	7	157276616	156969377	C	T	0.92691	Y	0.7528	N	NA	0	+	1.708e-06	palmitic acid (16:0)	intergenic	DNAJB6(dist=66483),PTPRN2(dist=55134)
rs3751877	16	15154898	15062399	C	T	0.126521	N	1	Y	0.7469	1	+	1.731e-06	eicosapentaenoic acid (EPA) (20:5n3)	UTR3	RRN3
rs17057444	8	27453793	27509710	C	G	0.941149	Y	0.846	N	NA	0	+	1.738e-06	stearic acid (18:0)	downstream	CLU
rs11721298	3	20771972	20746976	A	T	0.168611	Y	0.9655	N	NA	0	+	1.756e-06	eicosapentaenoic acid (EPA) (20:5n3)	intergenic	SGOL1-AS1(dist=544053),VENTXP7(dist=675246)
rs8052403	16	50415011	48972512	A	C	0.836338	Y	0.9918	N	NA	0	+	1.773e-06	di-homo-γ-linolenic Acid (20:3n6 )	intergenic	BRD7(dist=12166),NKD1(dist=167230)
rs6432836	2	166415099	166123345	A	G	0.80397	N	1	Y	0.4361	0.97862	+	1.773e-06	pentadecanoic acid (15:0)	intronic	CSRNP3
rs2373387	7	86745948	86583884	G	T	0.853268	Y	0.9933	N	NA	0	+	1.79e-06	eicsoatetraenoic acid (20:4n3)	intergenic	KIAA1324L(dist=56934),DMTF1(dist=35729)
rs9504442	6	5599848	5544847	A	G	0.778319	N	1	Y	1	1	+	1.797e-06	docosahexaenoic acid (DHA) (22:6n3)	intronic	FARS2
rs11919095	3	20767340	20742344	A	G	0.831215	Y	0.9795	N	NA	0	+	1.8e-06	eicosapentaenoic acid (EPA) (20:5n3)	intergenic	SGOL1-AS1(dist=539421),VENTXP7(dist=679878)
rs11919069	3	20767286	20742290	A	G	0.831206	Y	0.982	N	NA	0	+	1.816e-06	eicosapentaenoic acid (EPA) (20:5n3)	intergenic	SGOL1-AS1(dist=539367),VENTXP7(dist=679932)
rs10459550	14	75842033	74911786	C	T	0.115572	N	1	Y	0.3603	1	+	1.83e-06	plasmalogen (18:1n9)	intergenic	LOC731223(dist=78922),JDP2(dist=52476)
rs17022254	12	94618296	93142427	C	T	0.767994	Y	0.9054	N	NA	0	+	1.84e-06	eicsoatetraenoic acid (20:4n3)	intronic	PLXNC1
rs4867798	5	174867899	174800505	C	T	0.316543	Y	0.9065	N	NA	0	+	1.863e-06	docosadienoic acid (22:2n6)	UTR3	DRD1
rs6077284	20	7860917	7808917	C	T	0.929476	Y	0.9833	N	NA	0	+	1.865e-06	palmitelaidic acid (t16:1n7)	intergenic	BMP2(dist=1100007),HAO1(dist=2714)
rs10483865	14	75831483	74901236	C	T	0.131707	N	1	Y	0.6915	0.997625	+	1.868e-06	plasmalogen (16:0)	intergenic	LOC731223(dist=68372),JDP2(dist=63026)
rs1160462	20	7781590	7729590	C	G	0.0656934	N	1	Y	1	1	+	1.88e-06	palmitelaidic acid (t16:1n7)	intergenic	BMP2(dist=1020680),HAO1(dist=82041)
rs12626157	20	7760376	7708376	A	T	0.936664	Y	0.9944	N	NA	0	+	1.88e-06	palmitelaidic acid (t16:1n7)	intergenic	BMP2(dist=999466),HAO1(dist=103255)
rs2092380	20	7756027	7704027	A	G	0.0636475	N	1	Y	1	0.994062	+	1.88e-06	palmitelaidic acid (t16:1n7)	intergenic	BMP2(dist=995117),HAO1(dist=107604)
rs2294307	20	7867568	7815568	A	C	0.0685435	N	1	Y	1	0.995249	+	1.88e-06	palmitelaidic acid (t16:1n7)	intronic	HAO1
rs6077265	20	7806068	7754068	C	T	0.93309	N	1	Y	1	1	+	1.88e-06	palmitelaidic acid (t16:1n7)	intergenic	BMP2(dist=1045158),HAO1(dist=57563)
rs6077268	20	7821876	7769876	A	T	0.06691	Y	1	N	NA	0	+	1.88e-06	palmitelaidic acid (t16:1n7)	intergenic	BMP2(dist=1060966),HAO1(dist=41755)
rs6086199	20	7758000	7706000	C	T	0.936693	Y	0.9948	N	NA	0	+	1.88e-06	palmitelaidic acid (t16:1n7)	intergenic	BMP2(dist=997090),HAO1(dist=105631)
rs6086200	20	7758402	7706402	C	T	0.936684	Y	0.9946	N	NA	0	+	1.88e-06	palmitelaidic acid (t16:1n7)	intergenic	BMP2(dist=997492),HAO1(dist=105229)
rs6086222	20	7782314	7730314	A	G	0.0660511	Y	0.9959	N	NA	0	+	1.88e-06	palmitelaidic acid (t16:1n7)	intergenic	BMP2(dist=1021404),HAO1(dist=81317)
rs6086227	20	7799652	7747652	C	T	0.0664708	Y	0.9954	N	NA	0	+	1.88e-06	palmitelaidic acid (t16:1n7)	intergenic	BMP2(dist=1038742),HAO1(dist=63979)
rs6086233	20	7809172	7757172	A	G	0.06691	Y	1	N	NA	0	+	1.88e-06	palmitelaidic acid (t16:1n7)	intergenic	BMP2(dist=1048262),HAO1(dist=54459)
rs6086237	20	7813138	7761138	C	T	0.06691	Y	1	N	NA	0	+	1.88e-06	palmitelaidic acid (t16:1n7)	intergenic	BMP2(dist=1052228),HAO1(dist=50493)
rs6086238	20	7814031	7762031	G	T	0.93309	Y	1	N	NA	0	+	1.88e-06	palmitelaidic acid (t16:1n7)	intergenic	BMP2(dist=1053121),HAO1(dist=49600)
rs6086245	20	7816420	7764420	A	G	0.06691	Y	1	N	NA	0	+	1.88e-06	palmitelaidic acid (t16:1n7)	intergenic	BMP2(dist=1055510),HAO1(dist=47211)
rs6086211	20	7766820	7714820	G	T	0.0639544	Y	0.9851	N	NA	0	+	1.881e-06	palmitelaidic acid (t16:1n7)	intergenic	BMP2(dist=1005910),HAO1(dist=96811)
rs6086215	20	7772404	7720404	C	G	0.935995	Y	0.9846	N	NA	0	+	1.881e-06	palmitelaidic acid (t16:1n7)	intergenic	BMP2(dist=1011494),HAO1(dist=91227)
rs730270	20	7773702	7721702	G	T	0.0641144	Y	0.9838	N	NA	0	+	1.881e-06	palmitelaidic acid (t16:1n7)	intergenic	BMP2(dist=1012792),HAO1(dist=89929)
rs13043429	20	7753388	7701388	C	T	0.936759	Y	0.9933	N	NA	0	+	1.882e-06	palmitelaidic acid (t16:1n7)	intergenic	BMP2(dist=992478),HAO1(dist=110243)
rs13045592	20	7748621	7696621	C	T	0.936675	Y	0.9833	N	NA	0	+	1.882e-06	palmitelaidic acid (t16:1n7)	intergenic	BMP2(dist=987711),HAO1(dist=115010)
rs6077251	20	7752366	7700366	C	T	0.936767	Y	0.9927	N	NA	0	+	1.882e-06	palmitelaidic acid (t16:1n7)	intergenic	BMP2(dist=991456),HAO1(dist=111265)
rs11739678	5	51613426	51649183	A	C	0.311475	N	1	Y	0.1893	0.962	+	1.884e-06	nervonic acid (24:1n9)	intergenic	ISL1(dist=922863),PELO(dist=470348)
rs6077249	20	7744754	7692754	C	T	0.0633054	Y	0.9755	N	NA	0	+	1.886e-06	palmitelaidic acid (t16:1n7)	intergenic	BMP2(dist=983844),HAO1(dist=118877)
rs6086192	20	7748688	7696688	A	C	0.063326	Y	0.984	N	NA	0	+	1.886e-06	palmitelaidic acid (t16:1n7)	intergenic	BMP2(dist=987778),HAO1(dist=114943)
rs3001167	1	194530914	192797537	A	G	0.887805	N	1	Y	0.6069	0.997625	+	1.892e-06	a-linolenic acid (18:3n3)	intergenic	CDC73(dist=1306972),KCNT2(dist=1663999)
rs4802905	19	52724095	57415907	C	T	0.111111	N	1	Y	1	0.98456	+	1.935e-06	stearic acid (18:0)	intronic	PPP2R1A
rs4802906	19	52735298	57427110	A	G	0.891727	N	1	Y	1	1	+	1.935e-06	stearic acid (18:0)	intergenic	PPP2R1A(dist=5620),ZNF766(dist=37526)
rs9616163	22	47328584	45707248	A	G	0.921053	N	1	Y	0.5936	0.994062	+	1.948e-06	eicosapentaenoic acid (EPA) (20:5n3)	intronic	TBC1D22A
rs4571424	5	51501387	51537144	A	G	0.330656	Y	0.9749	N	NA	0	+	1.951e-06	nervonic acid (24:1n9)	intergenic	ISL1(dist=810824),PELO(dist=582387)
rs2104979	14	57029601	56099354	C	T	0.230139	Y	0.9955	N	NA	0	+	1.969e-06	adrenic acid (22:4n6)	intergenic	PELI2(dist=261570),C14orf101(dist=16910)
rs7958778	12	10330802	10222069	G	T	0.397797	Y	0.9795	N	NA	0	+	1.999e-06	palmitic acid (16:0)	upstream	TMEM52B
rs10499638	7	46166931	46133456	A	C	0.766423	N	1	Y	1	1	+	2.007e-06	γ-linolenic Acid (18:3n6 )	intergenic	IGFBP3(dist=206060),TNS3(dist=1147821)
rs1085924	7	46155974	46122499	C	T	0.769465	N	1	Y	0.8148	1	+	2.007e-06	γ-linolenic Acid (18:3n6 )	intergenic	IGFBP3(dist=195103),TNS3(dist=1158778)
rs4255045	7	46164316	46130841	C	T	0.768484	Y	0.9979	N	NA	0	+	2.007e-06	γ-linolenic Acid (18:3n6 )	intergenic	IGFBP3(dist=203445),TNS3(dist=1150436)
rs12532079	7	46158742	46125267	G	T	0.768863	Y	0.9981	N	NA	0	+	2.011e-06	γ-linolenic Acid (18:3n6 )	intergenic	IGFBP3(dist=197871),TNS3(dist=1156010)
rs957434	13	51686166	50584167	C	T	0.211656	N	1	Y	0.795	0.991686	+	2.03e-06	docosapentaenoic acid (22:5n6)	intergenic	GUCY1B2(dist=45873),FAM124A(dist=110304)
rs2537777	12	10330098	10221365	C	T	0.602349	Y	0.9816	N	NA	0	+	2.034e-06	palmitic acid (16:0)	intergenic	OLR1(dist=5308),TMEM52B(dist=1459)
rs434899	11	16878839	16835415	C	G	0.838969	Y	0.8143	N	NA	0	+	2.112e-06	eicsoatetraenoic acid (20:4n3)	intronic	PLEKHA7
rs6086260	20	7851039	7799039	G	T	0.926135	Y	0.942	N	NA	0	+	2.158e-06	palmitelaidic acid (t16:1n7)	intergenic	BMP2(dist=1090129),HAO1(dist=12592)
rs9438620	1	26716136	26588723	C	T	0.666027	Y	0.5023	N	NA	0	+	2.173e-06	stearidonic acid (18:4n3)	intergenic	ZNF683(dist=16870),LIN28A(dist=21133)
rs4942950	13	51685633	50583634	A	G	0.219058	Y	0.9819	N	NA	0	+	2.176e-06	docosapentaenoic acid (22:5n6)	intergenic	GUCY1B2(dist=45340),FAM124A(dist=110837)
rs7315498	12	10328698	10219965	C	T	0.397856	Y	0.9983	N	NA	0	+	2.235e-06	palmitic acid (16:0)	intergenic	OLR1(dist=3908),TMEM52B(dist=2859)
rs3787012	19	661781	612781	C	T	0.768883	Y	0.3296	N	NA	0	+	2.247e-06	erucic acid (22:1n9)	intronic	RNF126
rs6580201	5	141072485	141052669	G	T	0.0560976	N	1	Y	1	0.997625	+	2.254e-06	stearic acid (18:0)	intergenic	ARAP3(dist=10685),PCDH1(dist=160188)
rs7296800	12	10327995	10219262	A	G	0.39778	Y	0.9997	N	NA	0	+	2.269e-06	palmitic acid (16:0)	intergenic	OLR1(dist=3205),TMEM52B(dist=3562)
rs6134015	20	10718551	10666551	A	G	0.0917342	Y	0.6185	N	NA	0	+	2.276e-06	stearic acid (18:0)	intergenic	JAG1(dist=63857),LOC339593(dist=528756)
rs7048462	9	37538748	37528748	A	G	0.888415	N	1	Y	1	0.997625	+	2.28e-06	nervonic acid (24:1n9)	intronic	FBXO10
rs2537778	12	10329817	10221084	C	T	0.389527	Y	0.9743	N	NA	0	+	2.308e-06	palmitic acid (16:0)	intergenic	OLR1(dist=5027),TMEM52B(dist=1740)
rs10511771	9	26298134	26288134	C	T	0.937956	N	1	Y	1	1	+	2.314e-06	stearic acid (18:0)	intergenic	LOC100506422(dist=179728),CAAP1(dist=542549)
rs4764299	12	10329751	10221018	C	T	0.431362	Y	0.9749	N	NA	0	+	2.319e-06	palmitic acid (16:0)	intergenic	OLR1(dist=4961),TMEM52B(dist=1806)
rs11053654	12	10324381	10215648	C	T	0.568749	Y	0.9765	N	NA	0	+	2.321e-06	palmitic acid (16:0)	intronic	OLR1
rs11053649	12	10316205	10207472	G	T	0.433622	Y	0.9778	N	NA	0	+	2.342e-06	palmitic acid (16:0)	intronic	OLR1
rs12334660	8	138612206	138681388	A	C	0.763223	N	1	Y	0.1636	0.991686	+	2.35e-06	eicosapentaenoic acid (EPA) (20:5n3)	intergenic	KHDRBS3(dist=1952358),FAM135B(dist=530060)
rs16994091	20	7847156	7795156	C	T	0.926573	Y	0.9549	N	NA	0	+	2.37e-06	palmitelaidic acid (t16:1n7)	intergenic	BMP2(dist=1086246),HAO1(dist=16475)
rs10501877	11	97969151	97474361	C	T	0.268897	N	1	Y	0.6542	0.97862	+	2.417e-06	linoleic acid (18:2n6)	intergenic	JRKL-AS1(dist=1729110),CNTN5(dist=922555)
rs10122487	9	19939190	19929190	A	G	0.16313	Y	0.9991	N	NA	0	+	2.431e-06	linoleic acid (18:2n6)	intergenic	SLC24A2(dist=152173),MLLT3(dist=405778)
rs4977361	9	19934693	19924693	C	T	0.166605	Y	0.9938	N	NA	0	+	2.431e-06	linoleic acid (18:2n6)	intergenic	SLC24A2(dist=147676),MLLT3(dist=410275)
rs4977362	9	19936973	19926973	A	G	0.83646	Y	0.9957	N	NA	0	+	2.431e-06	linoleic acid (18:2n6)	intergenic	SLC24A2(dist=149956),MLLT3(dist=407995)
rs7043847	9	19934207	19924207	C	T	0.166726	Y	0.9946	N	NA	0	+	2.431e-06	linoleic acid (18:2n6)	intergenic	SLC24A2(dist=147190),MLLT3(dist=410761)
rs10124918	9	19940143	19930143	G	T	0.161585	N	1	Y	0.3877	0.997625	+	2.446e-06	linoleic acid (18:2n6)	intergenic	SLC24A2(dist=153126),MLLT3(dist=404825)
rs12339165	9	19932065	19922065	A	G	0.830292	N	1	Y	0.7816	1	+	2.446e-06	linoleic acid (18:2n6)	intergenic	SLC24A2(dist=145048),MLLT3(dist=412903)
rs12324451	15	82217642	80004697	A	T	0.104588	Y	0.9646	N	NA	0	+	2.46e-06	vaccenic acid (18:1n7)	intergenic	TMC3(dist=551224),MEX3B(dist=116486)
rs13077164	3	20412711	20387715	C	T	0.73194	Y	0.9781	N	NA	0	+	2.489e-06	docosahexaenoic acid (DHA) (22:6n3)	intergenic	SGOL1-AS1(dist=184792),VENTXP7(dist=1034507)
rs4571424	5	51501387	51537144	A	G	0.330656	Y	0.9749	N	NA	0	+	2.495e-06	lignoceric acid (24:0)	intergenic	ISL1(dist=810824),PELO(dist=582387)
rs8019559	14	76052028	75121781	A	G	0.931841	Y	0.6287	N	NA	0	+	2.512e-06	oleic acid (18:1n9)	intronic	FLVCR2
rs9378434	6	5598143	5543142	G	T	0.194843	Y	0.9331	N	NA	0	+	2.536e-06	docosahexaenoic acid (DHA) (22:6n3)	intronic	FARS2
rs8118851	20	56292879	55726285	C	T	0.866502	Y	0.6299	N	NA	0	+	2.541e-06	oleic acid (18:1n9)	intergenic	PMEPA1(dist=6287),MIR4532(dist=177571)
rs17133295	6	5603182	5548181	A	G	0.810858	Y	0.9962	N	NA	0	+	2.546e-06	docosahexaenoic acid (DHA) (22:6n3)	intronic	FARS2
rs7837095	8	84038320	84200875	C	G	0.409679	Y	0.9978	N	NA	0	+	2.568e-06	elaidic acid (t18:1n9)	intergenic	SNX16(dist=1283799),RALYL(dist=1057133)
rs4323358	6	5598984	5543983	A	C	0.782796	Y	0.9812	N	NA	0	+	2.575e-06	docosahexaenoic acid (DHA) (22:6n3)	intronic	FARS2
rs9563025	13	51692280	50590281	A	G	0.194797	Y	0.9989	N	NA	0	+	2.583e-06	docosapentaenoic acid (22:5n6)	intergenic	GUCY1B2(dist=51987),FAM124A(dist=104190)
rs7705145	5	51626698	51662455	A	G	0.721547	Y	0.9592	N	NA	0	+	2.595e-06	nervonic acid (24:1n9)	intergenic	ISL1(dist=936135),PELO(dist=457076)
rs13219339	6	69712804	69769525	C	G	0.666204	Y	0.9881	N	NA	0	+	2.613e-06	di-homo-γ-linolenic Acid (20:3n6 )	intronic	BAI3
rs2133689	12	30628362	30519629	C	G	0.382603	N	1	Y	0.2636	1	+	2.7e-06	behenic acid (22:0)	intergenic	TMTC1(dist=690670),IPO8(dist=153553)
rs10843764	12	30631001	30522268	C	T	0.617405	Y	0.9999	N	NA	0	+	2.719e-06	behenic acid (22:0)	intergenic	TMTC1(dist=693309),IPO8(dist=150914)
rs8113561	19	57378267	62070079	A	G	0.0642595	N	1	Y	1	0.994062	+	2.74e-06	palmitic acid (16:0)	intergenic	MIMT1(dist=18345),USP29(dist=253242)
rs10771733	12	30627095	30518362	C	T	0.382637	Y	0.9988	N	NA	0	+	2.744e-06	behenic acid (22:0)	intergenic	TMTC1(dist=689403),IPO8(dist=154820)
rs4728686	7	86814784	86652720	A	G	0.850868	Y	0.9872	N	NA	0	+	2.75e-06	eicsoatetraenoic acid (20:4n3)	intronic	DMTF1
rs269080	1	112598157	112399680	A	G	0.709158	N	1	Y	1	0.981	+	2.755e-06	palmitic acid (16:0)	intergenic	LOC643355(dist=56694),CTTNBP2NL(dist=340643)
rs1983564	6	5598736	5543735	C	T	0.216675	Y	0.9786	N	NA	0	+	2.756e-06	docosahexaenoic acid (DHA) (22:6n3)	intronic	FARS2
rs6086177	20	7709738	7657738	A	G	0.911344	Y	0.3532	N	NA	0	+	2.761e-06	palmitelaidic acid (t16:1n7)	intergenic	BMP2(dist=948828),HAO1(dist=153893)
rs7837248	8	84038421	84200976	C	T	0.409752	Y	0.9978	N	NA	0	+	2.774e-06	elaidic acid (t18:1n9)	intergenic	SNX16(dist=1283900),RALYL(dist=1057032)
rs12866946	13	40666199	39564199	C	T	0.0735864	Y	0.5718	N	NA	0	+	2.78e-06	erucic acid (22:1n9)	intergenic	COG6(dist=300397),LINC00332(dist=89747)
rs12123824	1	112574267	112375790	A	G	0.71051	Y	0.9863	N	NA	0	+	2.853e-06	eicosadienoic acid (20:2n6)	intergenic	LOC643355(dist=32804),CTTNBP2NL(dist=364533)
rs12123824	1	112574267	112375790	A	G	0.71051	Y	0.9863	N	NA	0	+	2.853e-06	eicosenoic acid (20:1n9)	intergenic	LOC643355(dist=32804),CTTNBP2NL(dist=364533)
rs10487631	7	144280443	143911376	A	G	0.0577871	Y	1	N	NA	0	+	2.858e-06	stearic acid (18:0)	intronic	TPK1
rs10487632	7	144281522	143912455	A	G	0.942214	Y	0.9999	N	NA	0	+	2.858e-06	stearic acid (18:0)	intronic	TPK1
rs10487633	7	144283087	143914020	A	G	0.0577865	Y	0.9999	N	NA	0	+	2.858e-06	stearic acid (18:0)	intronic	TPK1
rs16883123	7	144280020	143910953	A	G	0.0583942	N	1	Y	1	1	+	2.858e-06	stearic acid (18:0)	intronic	TPK1
rs17170146	7	144279128	143910061	C	T	0.942214	N	1	Y	1	1	+	2.858e-06	stearic acid (18:0)	intronic	TPK1
rs964543	7	144284850	143915783	A	G	0.942214	Y	0.9999	N	NA	0	+	2.858e-06	stearic acid (18:0)	intronic	TPK1
rs964544	7	144284981	143915914	C	T	0.942214	Y	0.9999	N	NA	0	+	2.858e-06	stearic acid (18:0)	intronic	TPK1
rs7527631	1	112576257	112377780	C	T	0.710425	Y	0.988	N	NA	0	+	2.86e-06	eicosadienoic acid (20:2n6)	intergenic	LOC643355(dist=34794),CTTNBP2NL(dist=362543)
rs7527631	1	112576257	112377780	C	T	0.710425	Y	0.988	N	NA	0	+	2.86e-06	eicosenoic acid (20:1n9)	intergenic	LOC643355(dist=34794),CTTNBP2NL(dist=362543)
rs17303001	5	34882421	34918178	C	T	0.846201	N	1	Y	0.1215	0.992874	+	2.864e-06	a-linolenic acid (18:3n3)	intronic	TTC23L
rs11214285	11	98060628	97565838	A	G	0.273232	Y	0.9991	N	NA	0	+	2.892e-06	linoleic acid (18:2n6)	intergenic	JRKL-AS1(dist=1820587),CNTN5(dist=831078)
rs10501878	11	97969471	97474681	C	T	0.273081	Y	0.9998	N	NA	0	+	2.895e-06	linoleic acid (18:2n6)	intergenic	JRKL-AS1(dist=1729430),CNTN5(dist=922235)
rs11214116	11	98015817	97521027	C	T	0.726884	Y	1	N	NA	0	+	2.895e-06	linoleic acid (18:2n6)	intergenic	JRKL-AS1(dist=1775776),CNTN5(dist=875889)
rs12577690	11	98034884	97540094	C	T	0.726181	Y	0.9985	N	NA	0	+	2.895e-06	linoleic acid (18:2n6)	intergenic	JRKL-AS1(dist=1794843),CNTN5(dist=856822)
rs17130480	11	97992603	97497813	A	T	0.273103	Y	0.9999	N	NA	0	+	2.895e-06	linoleic acid (18:2n6)	intergenic	JRKL-AS1(dist=1752562),CNTN5(dist=899103)
rs17130520	11	98036477	97541687	A	G	0.726105	Y	0.9986	N	NA	0	+	2.895e-06	linoleic acid (18:2n6)	intergenic	JRKL-AS1(dist=1796436),CNTN5(dist=855229)
rs12708427	15	51909555	49696847	C	T	0.218415	Y	0.9997	N	NA	0	+	2.923e-06	stearic acid (18:0)	intronic	DMXL2
rs1902595	15	51905715	49693007	C	T	0.781612	Y	0.9999	N	NA	0	+	2.923e-06	stearic acid (18:0)	intronic	DMXL2
rs1902596	15	51910875	49698167	A	G	0.218428	Y	0.9996	N	NA	0	+	2.923e-06	stearic acid (18:0)	intronic	DMXL2
rs2606143	15	51942455	49729747	C	T	0.21837	N	1	Y	0.7985	1	+	2.923e-06	stearic acid (18:0)	intergenic	DMXL2(dist=27488),SCG3(dist=31095)
rs4775954	15	51873407	49660699	G	T	0.781973	N	1	Y	0.7985	0.998812	+	2.923e-06	stearic acid (18:0)	intronic	DMXL2
rs6493507	15	51874119	49661411	C	T	0.21837	Y	1	N	NA	0	+	2.923e-06	stearic acid (18:0)	intronic	DMXL2
rs6493511	15	51901605	49688897	A	G	0.21837	N	1	Y	0.7985	1	+	2.923e-06	stearic acid (18:0)	intronic	DMXL2
rs6493512	15	51904611	49691903	A	G	0.218382	Y	0.9999	N	NA	0	+	2.923e-06	stearic acid (18:0)	intronic	DMXL2
rs12324531	15	51921358	49708650	C	T	0.781631	Y	0.9998	N	NA	0	+	2.926e-06	stearic acid (18:0)	intergenic	DMXL2(dist=6391),SCG3(dist=52192)
rs1378895	15	51937295	49724587	A	G	0.781633	Y	0.9999	N	NA	0	+	2.926e-06	stearic acid (18:0)	intergenic	DMXL2(dist=22328),SCG3(dist=36255)
rs2252220	15	51934783	49722075	A	G	0.781633	Y	0.9999	N	NA	0	+	2.926e-06	stearic acid (18:0)	intergenic	DMXL2(dist=19816),SCG3(dist=38767)
rs6493514	15	51914778	49702070	G	T	0.781629	Y	0.9998	N	NA	0	+	2.926e-06	stearic acid (18:0)	UTR5	DMXL2
rs7115222	11	97963608	97468818	C	T	0.727242	Y	0.9978	N	NA	0	+	2.952e-06	linoleic acid (18:2n6)	intergenic	JRKL-AS1(dist=1723567),CNTN5(dist=928098)
rs4435825	5	51540990	51576747	C	T	0.319781	Y	0.9969	N	NA	0	+	2.961e-06	lignoceric acid (24:0)	intergenic	ISL1(dist=850427),PELO(dist=542784)
rs4576100	5	51505350	51541107	A	T	0.315995	Y	0.9927	N	NA	0	+	2.963e-06	lignoceric acid (24:0)	intergenic	ISL1(dist=814787),PELO(dist=578424)
rs10447095	5	51577564	51613321	A	G	0.680656	Y	1	N	NA	0	+	2.967e-06	lignoceric acid (24:0)	intergenic	ISL1(dist=887001),PELO(dist=506210)
rs10512955	5	51570653	51606410	C	T	0.319343	N	1	Y	0.1332	1	+	2.967e-06	lignoceric acid (24:0)	intergenic	ISL1(dist=880090),PELO(dist=513121)
rs10940246	5	51602230	51637987	C	T	0.315124	Y	0.9996	N	NA	0	+	2.967e-06	lignoceric acid (24:0)	intergenic	ISL1(dist=911667),PELO(dist=481544)
rs11739703	5	51613505	51649262	C	T	0.685065	Y	0.9994	N	NA	0	+	2.967e-06	lignoceric acid (24:0)	intergenic	ISL1(dist=922942),PELO(dist=470269)
rs11747429	5	51599223	51634980	A	T	0.684513	Y	0.9971	N	NA	0	+	2.967e-06	lignoceric acid (24:0)	intergenic	ISL1(dist=908660),PELO(dist=484551)
rs11948929	5	51600852	51636609	A	G	0.31521	Y	0.999	N	NA	0	+	2.967e-06	lignoceric acid (24:0)	intergenic	ISL1(dist=910289),PELO(dist=482922)
rs12187948	5	51535809	51571566	A	G	0.680564	Y	0.9987	N	NA	0	+	2.967e-06	lignoceric acid (24:0)	intergenic	ISL1(dist=845246),PELO(dist=547965)
rs1424895	5	51606511	51642268	C	T	0.68499	Y	0.9997	N	NA	0	+	2.967e-06	lignoceric acid (24:0)	intergenic	ISL1(dist=915948),PELO(dist=477263)
rs1559577	5	51592336	51628093	G	T	0.680921	Y	0.9974	N	NA	0	+	2.967e-06	lignoceric acid (24:0)	intergenic	ISL1(dist=901773),PELO(dist=491438)
rs16879564	5	51571490	51607247	C	T	0.319345	Y	1	N	NA	0	+	2.967e-06	lignoceric acid (24:0)	intergenic	ISL1(dist=880927),PELO(dist=512284)
rs16879584	5	51578843	51614600	C	G	0.319345	Y	1	N	NA	0	+	2.967e-06	lignoceric acid (24:0)	intergenic	ISL1(dist=888280),PELO(dist=504931)
rs16879593	5	51607401	51643158	A	G	0.685025	Y	0.9996	N	NA	0	+	2.967e-06	lignoceric acid (24:0)	intergenic	ISL1(dist=916838),PELO(dist=476373)
rs16879607	5	51613750	51649507	A	T	0.685137	Y	0.999	N	NA	0	+	2.967e-06	lignoceric acid (24:0)	intergenic	ISL1(dist=923187),PELO(dist=470024)
rs1834259	5	51605054	51640811	C	G	0.314251	N	1	Y	0.1343	0.998812	+	2.967e-06	lignoceric acid (24:0)	intergenic	ISL1(dist=914491),PELO(dist=478720)
rs2161953	5	51601795	51637552	C	G	0.315185	Y	0.9992	N	NA	0	+	2.967e-06	lignoceric acid (24:0)	intergenic	ISL1(dist=911232),PELO(dist=481979)
rs2405843	5	51601923	51637680	C	T	0.684845	Y	0.9994	N	NA	0	+	2.967e-06	lignoceric acid (24:0)	intergenic	ISL1(dist=911360),PELO(dist=481851)
rs4285179	5	51504272	51540029	A	G	0.680713	Y	0.9997	N	NA	0	+	2.967e-06	lignoceric acid (24:0)	intergenic	ISL1(dist=813709),PELO(dist=579502)
rs4349684	5	51599885	51635642	G	T	0.684556	Y	0.9973	N	NA	0	+	2.967e-06	lignoceric acid (24:0)	intergenic	ISL1(dist=909322),PELO(dist=483889)
rs4386692	5	51566383	51602140	C	T	0.319165	Y	0.9987	N	NA	0	+	2.967e-06	lignoceric acid (24:0)	intergenic	ISL1(dist=875820),PELO(dist=517391)
rs4463151	5	51567671	51603428	A	G	0.680772	Y	0.9991	N	NA	0	+	2.967e-06	lignoceric acid (24:0)	intergenic	ISL1(dist=877108),PELO(dist=516103)
rs4540137	5	51580107	51615864	C	T	0.319345	Y	1	N	NA	0	+	2.967e-06	lignoceric acid (24:0)	intergenic	ISL1(dist=889544),PELO(dist=503667)
rs4554161	5	51532720	51568477	A	C	0.680655	Y	0.9995	N	NA	0	+	2.967e-06	lignoceric acid (24:0)	intergenic	ISL1(dist=842157),PELO(dist=551054)
rs4558941	5	51581888	51617645	G	T	0.680657	N	1	Y	0.1332	1	+	2.967e-06	lignoceric acid (24:0)	intergenic	ISL1(dist=891325),PELO(dist=501886)
rs4601003	5	51578406	51614163	C	T	0.680655	Y	1	N	NA	0	+	2.967e-06	lignoceric acid (24:0)	intergenic	ISL1(dist=887843),PELO(dist=505368)
rs4865717	5	51555694	51591451	A	T	0.319805	Y	0.9967	N	NA	0	+	2.967e-06	lignoceric acid (24:0)	intergenic	ISL1(dist=865131),PELO(dist=528080)
rs6450051	5	51533915	51569672	A	T	0.680581	Y	0.9989	N	NA	0	+	2.967e-06	lignoceric acid (24:0)	intergenic	ISL1(dist=843352),PELO(dist=549859)
rs6450053	5	51550675	51586432	A	T	0.319589	Y	0.9978	N	NA	0	+	2.967e-06	lignoceric acid (24:0)	intergenic	ISL1(dist=860112),PELO(dist=533099)
rs6877426	5	51586211	51621968	C	T	0.319107	Y	0.9976	N	NA	0	+	2.967e-06	lignoceric acid (24:0)	intergenic	ISL1(dist=895648),PELO(dist=497563)
rs7445696	5	51522424	51558181	C	T	0.319324	Y	0.9998	N	NA	0	+	2.967e-06	lignoceric acid (24:0)	intergenic	ISL1(dist=831861),PELO(dist=561350)
rs7735417	5	51563984	51599741	G	T	0.680933	Y	0.9981	N	NA	0	+	2.967e-06	lignoceric acid (24:0)	intergenic	ISL1(dist=873421),PELO(dist=519790)
rs7130609	11	97963484	97468694	A	T	0.727479	Y	0.9964	N	NA	0	+	2.989e-06	linoleic acid (18:2n6)	intergenic	JRKL-AS1(dist=1723443),CNTN5(dist=928222)
rs11606231	11	97962867	97468077	C	T	0.272446	Y	0.996	N	NA	0	+	3.004e-06	linoleic acid (18:2n6)	intergenic	JRKL-AS1(dist=1722826),CNTN5(dist=928839)
rs10459550	14	75842033	74911786	C	T	0.115572	N	1	Y	0.3603	1	+	3.023e-06	plasmalogen (18:0)	intergenic	LOC731223(dist=78922),JDP2(dist=52476)
rs749073	5	51615913	51651670	G	T	0.718284	N	1	Y	0.1817	0.97743	+	3.034e-06	lignoceric acid (24:0)	intergenic	ISL1(dist=925350),PELO(dist=467861)
rs4778656	15	82222597	80009652	A	T	0.0614355	N	1	Y	1	0.998812	+	3.065e-06	vaccenic acid (18:1n7)	intergenic	TMC3(dist=556179),MEX3B(dist=111531)
rs11993449	8	84038956	84201511	C	T	0.409851	Y	0.9977	N	NA	0	+	3.095e-06	elaidic acid (t18:1n9)	intergenic	SNX16(dist=1284435),RALYL(dist=1056497)
rs12374565	5	13488486	13541486	A	G	0.108404	N	1	Y	0.2061	0.997625	+	3.097e-06	stearic acid (18:0)	intergenic	TAG(dist=683191),DNAH5(dist=201951)
rs9568523	13	51692159	50590160	A	G	0.806098	N	1	Y	0.7816	0.996437	+	3.099e-06	docosapentaenoic acid (22:5n6)	intergenic	GUCY1B2(dist=51866),FAM124A(dist=104311)
rs11745886	5	51919999	51955756	A	G	0.466962	Y	0.9881	N	NA	0	+	3.105e-06	vaccenic acid (18:1n7)	intergenic	ISL1(dist=1229436),PELO(dist=163775)
rs6867165	5	13838338	13891338	A	C	0.0542147	Y	0.5904	N	NA	0	+	3.107e-06	eicosapentaenoic acid (EPA) (20:5n3)	intronic	DNAH5
rs7087762	10	74900121	74570127	C	T	0.114614	Y	0.6987	N	NA	0	+	3.11e-06	plasmalogen (16:0)	intronic	ECD
rs1424902	5	51633849	51669606	C	T	0.68431	Y	0.9937	N	NA	0	+	3.155e-06	lignoceric acid (24:0)	intergenic	ISL1(dist=943286),PELO(dist=449925)
rs11810435	1	112599293	112400816	A	G	0.2836	N	1	Y	0.814	0.98575	+	3.167e-06	palmitic acid (16:0)	intergenic	LOC643355(dist=57830),CTTNBP2NL(dist=339507)
rs7081088	10	129690074	129580064	A	G	0.891727	N	1	Y	0.6069	1	+	3.171e-06	erucic acid (22:1n9)	intronic	CLRN3
rs17170148	7	144279710	143910643	C	T	0.0631819	Y	0.9099	N	NA	0	+	3.171e-06	stearic acid (18:0)	intronic	TPK1
rs7938467	11	27502675	27459251	C	G	0.571776	N	1	Y	0.8564	1	+	3.173e-06	lignoceric acid (24:0)	intergenic	LGR4(dist=8341),LIN7C(dist=13290)
rs17181300	18	68782665	66933645	G	T	0.79927	N	1	Y	0.4358	1	+	3.183e-06	palmitoleic Acid (16:1n7 )	intergenic	SOCS6(dist=785231),LOC100505776(dist=404535)
rs11031538	11	31968624	31925200	G	T	0.142503	N	1	Y	1	0.97743	+	3.211e-06	eicosapentaenoic acid (EPA) (20:5n3)	intergenic	DKFZp686K1684(dist=60037),RCN1(dist=143853)
rs17181014	18	68777755	66928735	A	G	0.799507	Y	0.995	N	NA	0	+	3.253e-06	palmitoleic Acid (16:1n7 )	intergenic	SOCS6(dist=780321),LOC100505776(dist=409445)
rs10096964	8	84039569	84202124	A	G	0.590102	Y	0.9978	N	NA	0	+	3.271e-06	elaidic acid (t18:1n9)	intergenic	SNX16(dist=1285048),RALYL(dist=1055884)
rs9564562	13	35268373	34166373	C	T	0.732086	Y	0.9607	N	NA	0	+	3.272e-06	arachidonic acid (20:4n6)	intergenic	LINC00457(dist=53551),NBEA(dist=248051)
rs2118169	9	86742278	85932098	A	G	0.0645255	Y	0.9151	N	NA	0	+	3.303e-06	vaccenic acid (18:1n7)	intergenic	RMI1(dist=123291),SLC28A3(dist=148487)
rs1456297	15	51964210	49751502	A	C	0.781826	Y	0.9977	N	NA	0	+	3.345e-06	stearic acid (18:0)	intergenic	DMXL2(dist=49243),SCG3(dist=9340)
rs6082981	20	23011278	22959278	C	T	0.40553	Y	0.9784	N	NA	0	+	3.347e-06	palmitoleic Acid (16:1n7 )	intergenic	FOXA2(dist=445177),SSTR4(dist=4779)
rs1983557	20	7846397	7794397	C	T	0.933002	Y	0.9722	N	NA	0	+	3.371e-06	palmitelaidic acid (t16:1n7)	intergenic	BMP2(dist=1085487),HAO1(dist=17234)
rs13036285	20	7843912	7791912	C	T	0.933068	Y	0.9737	N	NA	0	+	3.398e-06	palmitelaidic acid (t16:1n7)	intergenic	BMP2(dist=1083002),HAO1(dist=19719)
rs6077283	20	7845265	7793265	A	G	0.0669398	Y	0.9734	N	NA	0	+	3.398e-06	palmitelaidic acid (t16:1n7)	intergenic	BMP2(dist=1084355),HAO1(dist=18366)
rs2397379	16	55256106	53813607	A	G	0.345195	Y	0.9935	N	NA	0	+	3.399e-06	plasmalogen (18:1n7)	intergenic	IRX5(dist=287711),IRX6(dist=102365)
rs6077281	20	7842579	7790579	C	T	0.0668984	Y	0.9742	N	NA	0	+	3.411e-06	palmitelaidic acid (t16:1n7)	intergenic	BMP2(dist=1081669),HAO1(dist=21052)
rs11738457	5	51959108	51994865	C	T	0.532167	Y	0.9941	N	NA	0	+	3.433e-06	vaccenic acid (18:1n7)	intergenic	ISL1(dist=1268545),PELO(dist=124666)
rs1584818	11	99896888	99402098	A	T	0.301746	Y	0.9607	N	NA	0	+	3.455e-06	docosahexaenoic acid (DHA) (22:6n3)	intronic	CNTN5
rs1378893	15	51964788	49752080	A	G	0.21813	Y	0.9971	N	NA	0	+	3.489e-06	stearic acid (18:0)	intergenic	DMXL2(dist=49821),SCG3(dist=8762)
rs12824658	12	22649897	22541164	C	T	0.0640809	Y	0.3993	N	NA	0	+	3.494e-06	vaccenic acid (18:1n7)	intronic	KIAA0528
rs320604	5	41300718	41336475	A	G	0.0960049	Y	0.6948	N	NA	0	+	3.497e-06	nervonic acid (24:1n9)	intergenic	C6(dist=39178),PLCXD3(dist=6330)
rs8116938	20	7838533	7786533	A	G	0.0667506	Y	0.9776	N	NA	0	+	3.503e-06	palmitelaidic acid (t16:1n7)	intergenic	BMP2(dist=1077623),HAO1(dist=25098)
rs1378892	15	51964865	49752157	C	T	0.78188	Y	0.997	N	NA	0	+	3.523e-06	stearic acid (18:0)	intergenic	DMXL2(dist=49898),SCG3(dist=8685)
rs10749487	10	86141995	86131975	A	G	0.121057	Y	0.9998	N	NA	0	+	3.533e-06	plasmalogen (18:1n7)	intronic	FAM190B
rs10749488	10	86146400	86136380	A	G	0.121059	Y	0.9998	N	NA	0	+	3.533e-06	plasmalogen (18:1n7)	intronic	FAM190B
rs1188793	10	86240526	86230506	G	T	0.122871	Y	1	N	NA	0	+	3.533e-06	plasmalogen (18:1n7)	intronic	FAM190B
rs1889876	10	86194382	86184362	C	G	0.12108	Y	0.9997	N	NA	0	+	3.533e-06	plasmalogen (18:1n7)	intronic	FAM190B
rs2784846	10	86274871	86264851	C	T	0.123171	N	1	Y	0.2127	0.997625	+	3.533e-06	plasmalogen (18:1n7)	UTR3	FAM190B
rs4244954	10	86139565	86129545	A	G	0.878943	Y	0.9998	N	NA	0	+	3.533e-06	plasmalogen (18:1n7)	intronic	FAM190B
rs4459232	10	86119113	86109093	A	G	0.119221	N	1	Y	0.367	1	+	3.533e-06	plasmalogen (18:1n7)	intronic	FAM190B
rs6585862	10	86214174	86204154	G	T	0.877128	Y	1	N	NA	0	+	3.533e-06	plasmalogen (18:1n7)	intronic	FAM190B
rs7916339	10	86128352	86118332	A	G	0.121051	Y	0.9999	N	NA	0	+	3.533e-06	plasmalogen (18:1n7)	intronic	FAM190B
rs4774594	15	51851999	49639291	C	T	0.219436	Y	0.9965	N	NA	0	+	3.534e-06	stearic acid (18:0)	intronic	DMXL2
rs10887286	10	86174530	86164510	A	G	0.877123	Y	0.9999	N	NA	0	+	3.542e-06	plasmalogen (18:1n7)	intronic	FAM190B
rs788724	7	46089146	46055671	C	T	0.772044	Y	0.9842	N	NA	0	+	3.56e-06	γ-linolenic Acid (18:3n6 )	intergenic	IGFBP3(dist=128275),TNS3(dist=1225606)
rs4839202	1	112586954	112388477	A	G	0.355231	N	1	Y	0.4095	1	+	3.562e-06	palmitic acid (16:0)	intergenic	LOC643355(dist=45491),CTTNBP2NL(dist=351846)
rs1243522	14	95304035	94373788	A	G	0.862389	Y	0.9203	N	NA	0	+	3.576e-06	docosadienoic acid (22:2n6)	intergenic	GSC(dist=67536),DICER1(dist=248530)
rs4415697	10	86154408	86144388	A	G	0.122886	Y	0.9996	N	NA	0	+	3.577e-06	plasmalogen (18:1n7)	intronic	FAM190B
rs12441057	15	51896769	49684061	A	G	0.221029	Y	0.9343	N	NA	0	+	3.577e-06	stearic acid (18:0)	intronic	DMXL2
rs10035324	5	26200708	26236465	A	G	0.442148	Y	0.7333	N	NA	0	+	3.578e-06	docosapentaenoic acid (22:5n6)	intergenic	LOC340107(dist=1360016),CDH9(dist=680001)
rs12404972	1	58829981	58602569	A	C	0.780658	Y	0.9937	N	NA	0	+	3.579e-06	erucic acid (22:1n9)	intergenic	DAB1(dist=113770),OMA1(dist=116410)
rs765694	1	58830797	58603385	A	T	0.218805	Y	0.9935	N	NA	0	+	3.579e-06	erucic acid (22:1n9)	intergenic	DAB1(dist=114586),OMA1(dist=115594)
rs6450075	5	51960524	51996281	A	T	0.468344	Y	0.9974	N	NA	0	+	3.583e-06	vaccenic acid (18:1n7)	intergenic	ISL1(dist=1269961),PELO(dist=123250)
rs2018765	1	58824110	58596698	A	C	0.782425	Y	0.995	N	NA	0	+	3.591e-06	erucic acid (22:1n9)	intergenic	DAB1(dist=107899),OMA1(dist=122281)
rs7637112	3	122602295	124084985	C	T	0.930731	Y	0.9934	N	NA	0	+	3.592e-06	eicsoatetraenoic acid (20:4n3)	intergenic	DIRC2(dist=2309),LOC100129550(dist=3065)
rs7801761	7	9020912	8987437	C	G	0.0668712	N	1	Y	1	0.990499	+	3.599e-06	oleic acid (18:1n9)	intergenic	NXPH1(dist=228319),PER4(dist=652988)
rs4244953	10	86139395	86129375	A	G	0.8771	Y	0.9993	N	NA	0	+	3.611e-06	plasmalogen (18:1n7)	intronic	FAM190B
rs2406790	1	58846801	58619389	C	G	0.781	Y	0.9926	N	NA	0	+	3.612e-06	erucic acid (22:1n9)	intergenic	DAB1(dist=130590),OMA1(dist=99590)
rs7095983	10	86134254	86124234	A	G	0.122901	Y	0.9992	N	NA	0	+	3.62e-06	plasmalogen (18:1n7)	intronic	FAM190B
rs4965718	15	101336239	99153762	C	T	0.833869	Y	0.3692	N	NA	0	+	3.637e-06	stearic acid (18:0)	intergenic	ASB7(dist=144335),ALDH1A3(dist=83770)
rs666121	7	4250040	4216566	C	T	0.886029	N	1	Y	0.6924	0.992874	+	3.646e-06	palmitoleic Acid (16:1n7 )	intronic	SDK1
rs10749486	10	86111627	86101607	A	G	0.877041	Y	0.9986	N	NA	0	+	3.656e-06	plasmalogen (18:1n7)	intronic	FAM190B
rs17265188	5	51964504	52000261	C	T	0.46837	N	1	Y	0.4779	1	+	3.662e-06	vaccenic acid (18:1n7)	intergenic	ISL1(dist=1273941),PELO(dist=119270)
rs4838936	1	112579882	112381405	A	G	0.344432	Y	0.996	N	NA	0	+	3.685e-06	palmitic acid (16:0)	intergenic	LOC643355(dist=38419),CTTNBP2NL(dist=358918)
rs1895683	5	51607081	51642838	G	T	0.312114	N	1	Y	0.1332	0.98219	+	3.688e-06	nervonic acid (24:1n9)	intergenic	ISL1(dist=916518),PELO(dist=476693)
rs4839201	1	112579325	112380848	A	G	0.65565	Y	0.9957	N	NA	0	+	3.694e-06	palmitic acid (16:0)	intergenic	LOC643355(dist=37862),CTTNBP2NL(dist=359475)
rs788723	7	46086784	46053309	C	T	0.771258	Y	0.981	N	NA	0	+	3.749e-06	γ-linolenic Acid (18:3n6 )	intergenic	IGFBP3(dist=125913),TNS3(dist=1227968)
rs7461095	8	84041835	84204390	A	G	0.589979	Y	0.9978	N	NA	0	+	3.766e-06	elaidic acid (t18:1n9)	intergenic	SNX16(dist=1287314),RALYL(dist=1053618)
rs7306673	12	7120396	6990657	A	G	0.882603	N	1	Y	1	1	+	3.783e-06	stearic acid (18:0)	intronic	LPCAT3
rs4633734	16	80057434	78614935	A	G	0.578855	Y	0.8932	N	NA	0	+	3.798e-06	docosadienoic acid (22:2n6)	intergenic	MAF(dist=422812),DYNLRB2(dist=517420)
rs2519147	9	136495318	135485139	A	G	0.62642	Y	0.9553	N	NA	0	+	3.806e-06	plasmalogen (18:1n9)	intergenic	FAM163B(dist=49950),DBH(dist=6167)
rs687329	11	121023906	120529116	A	G	0.596241	Y	0.9457	N	NA	0	+	3.813e-06	eicosadienoic acid (20:2n6)	intronic	TECTA
rs687329	11	121023906	120529116	A	G	0.596241	Y	0.9457	N	NA	0	+	3.813e-06	eicosenoic acid (20:1n9)	intronic	TECTA
rs713783	22	47341758	45720422	C	T	0.934656	Y	0.994	N	NA	0	+	3.833e-06	eicosapentaenoic acid (EPA) (20:5n3)	intronic	TBC1D22A
rs2287159	12	107938081	106462211	A	G	0.167418	Y	0.9679	N	NA	0	+	3.847e-06	stearic acid (18:0)	intronic	BTBD11
rs3821603	3	78784569	78867259	G	T	0.787805	N	1	Y	0.5856	0.998812	+	3.892e-06	arachidic acid (20:0)	intronic	ROBO1
rs4985762	17	16883680	16824405	A	G	0.693381	Y	0.9426	N	NA	0	+	3.893e-06	vaccenic acid (18:1n7)	intergenic	TNFRSF13B(dist=8278),MPRIP(dist=62394)
rs12431615	14	75852840	74922593	C	T	0.884714	Y	0.9755	N	NA	0	+	3.938e-06	plasmalogen (18:1n9)	intergenic	LOC731223(dist=89729),JDP2(dist=41669)
rs2117979	8	31189268	31308810	C	T	0.469151	Y	0.9807	N	NA	0	+	3.977e-06	docosahexaenoic acid (DHA) (22:6n3)	intergenic	WRN(dist=157991),NRG1(dist=308000)
rs16971249	15	79987715	77774770	C	T	0.0954988	N	1	Y	0.337	1	+	3.991e-06	eicsoatetraenoic acid (20:4n3)	intergenic	KIAA1024(dist=223073),MTHFS(dist=148174)
rs720629	11	70442269	70119917	C	T	0.191206	Y	0.7606	N	NA	0	+	4.001e-06	stearic acid (18:0)	intronic	SHANK2
rs17265188	5	51964504	52000261	C	T	0.46837	N	1	Y	0.4779	1	+	4.013e-06	eicosadienoic acid (20:2n6)	intergenic	ISL1(dist=1273941),PELO(dist=119270)
rs17265188	5	51964504	52000261	C	T	0.46837	N	1	Y	0.4779	1	+	4.013e-06	eicosenoic acid (20:1n9)	intergenic	ISL1(dist=1273941),PELO(dist=119270)
rs16975338	19	42058025	46749865	A	G	0.0917993	N	1	Y	0.5968	0.992874	+	4.014e-06	palmitic acid (16:0)	intergenic	LOC100505495(dist=51471),CEACAM21(dist=24506)
rs2144908	20	42985717	42419131	A	G	0.162934	Y	0.9123	N	NA	0	+	4.018e-06	behenic acid (22:0)	intronic	HNF4A
rs950023	8	138610780	138679962	A	T	0.767168	Y	0.9975	N	NA	0	+	4.018e-06	eicosapentaenoic acid (EPA) (20:5n3)	intergenic	KHDRBS3(dist=1950932),FAM135B(dist=531486)
rs4812829	20	42989267	42422681	A	G	0.153978	Y	0.9487	N	NA	0	+	4.034e-06	behenic acid (22:0)	intronic	HNF4A
rs9547991	13	38217415	37115415	C	T	0.256691	N	1	Y	1	1	+	4.053e-06	di-homo-γ-linolenic Acid (20:3n6 )	intronic	TRPC4
rs9289642	3	141871000	143353690	A	G	0.506158	Y	0.8329	N	NA	0	+	4.058e-06	myristic acid (14:0)	intergenic	TFDP2(dist=2614),GK5(dist=5369)
rs1573223	9	19942406	19932406	A	G	0.119951	Y	0.9698	N	NA	0	+	4.059e-06	linoleic acid (18:2n6)	intergenic	SLC24A2(dist=155389),MLLT3(dist=402562)
rs9615425	22	47343173	45721837	A	G	0.0651296	Y	0.999	N	NA	0	+	4.061e-06	eicosapentaenoic acid (EPA) (20:5n3)	intronic	TBC1D22A
rs11739678	5	51613426	51649183	A	C	0.311475	N	1	Y	0.1893	0.962	+	4.07e-06	lignoceric acid (24:0)	intergenic	ISL1(dist=922863),PELO(dist=470348)
rs11843893	13	38213738	37111738	C	T	0.743633	Y	0.9971	N	NA	0	+	4.075e-06	di-homo-γ-linolenic Acid (20:3n6 )	intronic	TRPC4
rs11147662	13	38213816	37111816	C	T	0.256392	Y	0.9973	N	NA	0	+	4.08e-06	di-homo-γ-linolenic Acid (20:3n6 )	intronic	TRPC4
rs6450075	5	51960524	51996281	A	T	0.468344	Y	0.9974	N	NA	0	+	4.083e-06	eicosadienoic acid (20:2n6)	intergenic	ISL1(dist=1269961),PELO(dist=123250)
rs6450075	5	51960524	51996281	A	T	0.468344	Y	0.9974	N	NA	0	+	4.083e-06	eicosenoic acid (20:1n9)	intergenic	ISL1(dist=1269961),PELO(dist=123250)
rs17762608	22	47347901	45726565	C	G	0.934756	N	1	Y	1	0.997625	+	4.088e-06	eicosapentaenoic acid (EPA) (20:5n3)	intronic	TBC1D22A
rs9615427	22	47344370	45723034	C	T	0.934897	Y	0.9997	N	NA	0	+	4.088e-06	eicosapentaenoic acid (EPA) (20:5n3)	intronic	TBC1D22A
rs9616171	22	47344530	45723194	C	T	0.0651022	Y	0.9997	N	NA	0	+	4.088e-06	eicosapentaenoic acid (EPA) (20:5n3)	intronic	TBC1D22A
rs9616173	22	47345487	45724151	C	T	0.934904	Y	0.9998	N	NA	0	+	4.088e-06	eicosapentaenoic acid (EPA) (20:5n3)	intronic	TBC1D22A
rs9616176	22	47350303	45728967	A	G	0.934915	N	1	Y	1	1	+	4.088e-06	eicosapentaenoic acid (EPA) (20:5n3)	intronic	TBC1D22A
rs2606138	15	51967093	49754385	C	G	0.216816	Y	0.9892	N	NA	0	+	4.15e-06	stearic acid (18:0)	intergenic	DMXL2(dist=52126),SCG3(dist=6457)
rs3773240	3	78783084	78865774	C	T	0.787475	Y	0.9979	N	NA	0	+	4.152e-06	arachidic acid (20:0)	intronic	ROBO1
rs11738457	5	51959108	51994865	C	T	0.532167	Y	0.9941	N	NA	0	+	4.232e-06	eicosadienoic acid (20:2n6)	intergenic	ISL1(dist=1268545),PELO(dist=124666)
rs11738457	5	51959108	51994865	C	T	0.532167	Y	0.9941	N	NA	0	+	4.232e-06	eicosenoic acid (20:1n9)	intergenic	ISL1(dist=1268545),PELO(dist=124666)
rs1550862	2	43287629	43141133	C	G	0.818735	N	1	Y	0.7967	1	+	4.233e-06	docosadienoic acid (22:2n6)	intergenic	HAAO(dist=267878),ZFP36L2(dist=161912)
rs11171223	12	39612042	37898309	A	T	0.245791	Y	0.979	N	NA	0	+	4.311e-06	eicsoatetraenoic acid (20:4n3)	intergenic	CPNE8(dist=312622),KIF21A(dist=74988)
rs589334	11	97925758	97430968	C	T	0.268845	Y	0.9955	N	NA	0	+	4.351e-06	linoleic acid (18:2n6)	intergenic	JRKL-AS1(dist=1685717),CNTN5(dist=965948)
rs893261	16	55272956	53830457	G	T	0.36037	Y	0.9237	N	NA	0	+	4.409e-06	plasmalogen (18:1n7)	intergenic	IRX5(dist=304561),IRX6(dist=85515)
rs11076089	16	55272629	53830130	C	T	0.360242	Y	0.9256	N	NA	0	+	4.422e-06	plasmalogen (18:1n7)	intergenic	IRX5(dist=304234),IRX6(dist=85842)
rs460109	5	123714917	123742816	A	C	0.792297	Y	0.8987	N	NA	0	+	4.455e-06	eicosadienoic acid (20:2n6)	intergenic	CSNK1G3(dist=762179),ZNF608(dist=257693)
rs460109	5	123714917	123742816	A	C	0.792297	Y	0.8987	N	NA	0	+	4.455e-06	eicosenoic acid (20:1n9)	intergenic	CSNK1G3(dist=762179),ZNF608(dist=257693)
rs9316519	13	51679742	50577743	C	T	0.193055	Y	0.9741	N	NA	0	+	4.467e-06	adrenic acid (22:4n6)	intergenic	GUCY1B2(dist=39449),FAM124A(dist=116728)
rs743446	21	40056423	38978293	A	C	0.465322	N	1	Y	0.06999	0.96437	+	4.47e-06	docosahexaenoic acid (DHA) (22:6n3)	intergenic	ERG(dist=22719),LINC00114(dist=54456)
rs6561612	13	51677934	50575935	A	G	0.193155	Y	0.9722	N	NA	0	+	4.478e-06	adrenic acid (22:4n6)	intergenic	GUCY1B2(dist=37641),FAM124A(dist=118536)
rs610660	11	97920233	97425443	A	G	0.269284	Y	0.9866	N	NA	0	+	4.486e-06	linoleic acid (18:2n6)	intergenic	JRKL-AS1(dist=1680192),CNTN5(dist=971473)
rs956171	15	51837138	49624430	C	T	0.220035	Y	0.997	N	NA	0	+	4.564e-06	stearic acid (18:0)	intronic	DMXL2
rs6991732	8	84077412	84239967	A	G	0.625835	Y	0.9983	N	NA	0	+	4.57e-06	elaidic acid (t18:1n9)	intergenic	SNX16(dist=1322891),RALYL(dist=1018041)
rs258598	16	55272045	53829546	A	C	0.644774	Y	0.9408	N	NA	0	+	4.635e-06	plasmalogen (18:1n7)	intergenic	IRX5(dist=303650),IRX6(dist=86426)
rs1539682	9	19943380	19933380	G	T	0.120155	Y	0.9686	N	NA	0	+	4.636e-06	linoleic acid (18:2n6)	intergenic	SLC24A2(dist=156363),MLLT3(dist=401588)
rs1839473	4	139543720	139763170	A	G	0.355188	Y	0.9121	N	NA	0	+	4.667e-06	a-linolenic acid (18:3n3)	intergenic	LINC00499(dist=198222),CCRN4L(dist=393223)
rs7016720	8	84080066	84242621	C	G	0.374023	Y	0.9966	N	NA	0	+	4.684e-06	elaidic acid (t18:1n9)	intergenic	SNX16(dist=1325545),RALYL(dist=1015387)
rs4363235	8	138622673	138691855	G	T	0.777926	Y	0.9649	N	NA	0	+	4.686e-06	eicosapentaenoic acid (EPA) (20:5n3)	intergenic	KHDRBS3(dist=1962825),FAM135B(dist=519593)
rs1551657	15	51761284	49548576	A	C	0.779922	Y	0.9881	N	NA	0	+	4.693e-06	stearic acid (18:0)	intronic	DMXL2
rs7160771	14	79362742	78432495	A	G	0.815018	N	1	Y	0.5631	0.996437	+	4.713e-06	behenic acid (22:0)	intronic	NRXN3
rs10507032	12	94604893	93129024	C	G	0.224455	Y	1	N	NA	0	+	4.729e-06	eicsoatetraenoic acid (20:4n3)	intronic	PLXNC1
rs10507033	12	94605132	93129263	C	T	0.224454	Y	1	N	NA	0	+	4.729e-06	eicsoatetraenoic acid (20:4n3)	intronic	PLXNC1
rs11107453	12	94608621	93132752	C	T	0.775274	N	1	Y	0.3353	0.998812	+	4.729e-06	eicsoatetraenoic acid (20:4n3)	intronic	PLXNC1
rs17299939	12	94603994	93128125	C	T	0.80656	Y	0.9999	N	NA	0	+	4.729e-06	eicsoatetraenoic acid (20:4n3)	intronic	PLXNC1
rs17299973	12	94604180	93128311	A	T	0.224455	Y	1	N	NA	0	+	4.729e-06	eicsoatetraenoic acid (20:4n3)	intronic	PLXNC1
rs11107440	12	94601483	93125614	A	G	0.19344	Y	0.9999	N	NA	0	+	4.736e-06	eicsoatetraenoic acid (20:4n3)	intronic	PLXNC1
rs12228561	12	94609135	93133266	C	T	0.224451	Y	1	N	NA	0	+	4.741e-06	eicsoatetraenoic acid (20:4n3)	intronic	PLXNC1
rs7853059	9	6436138	6426138	A	G	0.895843	Y	0.9988	N	NA	0	+	4.777e-06	erucic acid (22:1n9)	intronic	UHRF2
rs7853834	9	6436779	6426779	A	T	0.895942	Y	0.9996	N	NA	0	+	4.777e-06	erucic acid (22:1n9)	intronic	UHRF2
rs2231942	19	41942273	46634113	A	G	0.0529964	Y	0.348	N	NA	0	+	4.779e-06	palmitic acid (16:0)	intronic	ATP5SL
rs4409397	8	84043223	84205778	A	T	0.589785	Y	0.998	N	NA	0	+	4.786e-06	elaidic acid (t18:1n9)	intergenic	SNX16(dist=1288702),RALYL(dist=1052230)
rs10109321	8	89408571	89477687	C	T	0.0756807	Y	0.9728	N	NA	0	+	4.794e-06	plasmalogen (16:0)	intergenic	MMP16(dist=68854),RIPK2(dist=1361404)
rs2933069	8	70602926	70765480	A	C	0.919934	Y	0.9859	N	NA	0	+	4.802e-06	eicsoatetraenoic acid (20:4n3)	intronic	SLCO5A1
rs7300650	12	10328635	10219902	A	G	0.396357	N	1	Y	0.4531	0.96793	+	4.823e-06	palmitic acid (16:0)	intergenic	OLR1(dist=3845),TMEM52B(dist=2922)
rs10505738	12	8896714	8787981	C	G	0.92944	N	1	Y	0.5166	1	+	4.829e-06	stearic acid (18:0)	intronic	RIMKLB
rs7175117	15	61706596	59493888	C	T	0.893696	N	1	Y	1	0.98456	+	4.832e-06	stearic acid (18:0)	intergenic	RORA(dist=185094),VPS13C(dist=437994)
rs2933068	8	70602944	70765498	A	G	0.919967	Y	0.987	N	NA	0	+	4.837e-06	eicsoatetraenoic acid (20:4n3)	intronic	SLCO5A1
rs17074228	3	65967673	65942713	C	T	0.889024	N	1	Y	1	1	+	4.841e-06	oleic acid (18:1n9)	intronic	MAGI1
rs10857925	1	112607677	112409200	C	T	0.287546	N	1	Y	0.814	0.995249	+	4.847e-06	palmitic acid (16:0)	intergenic	LOC643355(dist=66214),CTTNBP2NL(dist=331123)
rs11102377	1	112603565	112405088	C	G	0.287811	Y	0.9986	N	NA	0	+	4.847e-06	palmitic acid (16:0)	intergenic	LOC643355(dist=62102),CTTNBP2NL(dist=335235)
rs12137383	1	112607382	112408905	C	T	0.28423	N	1	Y	1	0.995249	+	4.847e-06	palmitic acid (16:0)	intergenic	LOC643355(dist=65919),CTTNBP2NL(dist=331418)
rs12566649	1	112606027	112407550	C	T	0.287707	Y	1	N	NA	0	+	4.847e-06	palmitic acid (16:0)	intergenic	LOC643355(dist=64564),CTTNBP2NL(dist=332773)
rs17740750	1	112604454	112405977	A	G	0.712287	N	1	Y	1	1	+	4.847e-06	palmitic acid (16:0)	intergenic	LOC643355(dist=62991),CTTNBP2NL(dist=334346)
rs1867401	1	112597548	112399071	A	G	0.289538	N	1	Y	1	1	+	4.847e-06	palmitic acid (16:0)	intergenic	LOC643355(dist=56085),CTTNBP2NL(dist=341252)
rs187915	1	112601404	112402927	C	T	0.288069	Y	0.9978	N	NA	0	+	4.847e-06	palmitic acid (16:0)	intergenic	LOC643355(dist=59941),CTTNBP2NL(dist=337396)
rs187916	1	112605936	112407459	C	T	0.712291	Y	1	N	NA	0	+	4.847e-06	palmitic acid (16:0)	intergenic	LOC643355(dist=64473),CTTNBP2NL(dist=332864)
rs1893734	1	112600977	112402500	C	T	0.711759	Y	0.9993	N	NA	0	+	4.847e-06	palmitic acid (16:0)	intergenic	LOC643355(dist=59514),CTTNBP2NL(dist=337823)
rs269087	1	112601824	112403347	C	T	0.712147	Y	0.9982	N	NA	0	+	4.847e-06	palmitic acid (16:0)	intergenic	LOC643355(dist=60361),CTTNBP2NL(dist=336976)
rs4019741	1	112605622	112407145	A	C	0.711585	N	1	Y	1	0.996437	+	4.847e-06	palmitic acid (16:0)	intergenic	LOC643355(dist=64159),CTTNBP2NL(dist=333178)
rs4424504	1	112603984	112405507	C	T	0.712246	Y	0.9993	N	NA	0	+	4.847e-06	palmitic acid (16:0)	intergenic	LOC643355(dist=62521),CTTNBP2NL(dist=334816)
rs10921612	1	194548819	192815442	G	T	0.104195	Y	0.9781	N	NA	0	+	4.85e-06	a-linolenic acid (18:3n3)	intergenic	CDC73(dist=1324877),KCNT2(dist=1646094)
rs2061425	15	51748146	49535438	C	T	0.218475	Y	0.976	N	NA	0	+	4.878e-06	stearic acid (18:0)	intronic	DMXL2
rs2380563	8	70605072	70767626	G	T	0.919987	Y	0.988	N	NA	0	+	4.88e-06	eicsoatetraenoic acid (20:4n3)	intronic	SLCO5A1
rs2933054	8	70616800	70779354	A	G	0.920023	Y	0.9921	N	NA	0	+	4.936e-06	eicsoatetraenoic acid (20:4n3)	intronic	SLCO5A1
rs2959579	8	70616633	70779187	A	G	0.0799726	Y	0.9922	N	NA	0	+	4.936e-06	eicsoatetraenoic acid (20:4n3)	intronic	SLCO5A1
rs2933060	8	70608241	70770795	A	G	0.0797202	Y	0.9938	N	NA	0	+	4.952e-06	eicsoatetraenoic acid (20:4n3)	intronic	SLCO5A1
rs2860282	8	70610089	70772643	C	T	0.0799027	Y	0.9933	N	NA	0	+	4.954e-06	eicsoatetraenoic acid (20:4n3)	intronic	SLCO5A1
rs7853773	9	19946223	19936223	A	G	0.120255	Y	0.968	N	NA	0	+	4.97e-06	linoleic acid (18:2n6)	intergenic	SLC24A2(dist=159206),MLLT3(dist=398745)
rs261590	5	169226130	169158708	A	C	0.184622	Y	0.933	N	NA	0	+	4.974e-06	adrenic acid (22:4n6)	intronic	DOCK2
rs10851501	15	51832484	49619776	A	G	0.220203	Y	0.9974	N	NA	0	+	4.981e-06	stearic acid (18:0)	intronic	DMXL2
rs2933061	8	70607090	70769644	A	G	0.0784672	N	1	Y	1	1	+	4.989e-06	eicsoatetraenoic acid (20:4n3)	intronic	SLCO5A1
rs370258	1	112609052	112410575	A	G	0.71222	Y	0.9969	N	NA	0	+	5e-06	palmitic acid (16:0)	intergenic	LOC643355(dist=67589),CTTNBP2NL(dist=329748)
rs166558	1	112609991	112411514	A	C	0.712206	Y	0.9965	N	NA	0	+	5.014e-06	palmitic acid (16:0)	intergenic	LOC643355(dist=68528),CTTNBP2NL(dist=328809)
rs11745886	5	51919999	51955756	A	G	0.466962	Y	0.9881	N	NA	0	+	5.027e-06	eicosadienoic acid (20:2n6)	intergenic	ISL1(dist=1229436),PELO(dist=163775)
rs11745886	5	51919999	51955756	A	G	0.466962	Y	0.9881	N	NA	0	+	5.027e-06	eicosenoic acid (20:1n9)	intergenic	ISL1(dist=1229436),PELO(dist=163775)
rs4839201	1	112579325	112380848	A	G	0.65565	Y	0.9957	N	NA	0	+	5.049e-06	eicosadienoic acid (20:2n6)	intergenic	LOC643355(dist=37862),CTTNBP2NL(dist=359475)
rs4839201	1	112579325	112380848	A	G	0.65565	Y	0.9957	N	NA	0	+	5.049e-06	eicosenoic acid (20:1n9)	intergenic	LOC643355(dist=37862),CTTNBP2NL(dist=359475)
rs4838936	1	112579882	112381405	A	G	0.344432	Y	0.996	N	NA	0	+	5.051e-06	eicosadienoic acid (20:2n6)	intergenic	LOC643355(dist=38419),CTTNBP2NL(dist=358918)
rs4838936	1	112579882	112381405	A	G	0.344432	Y	0.996	N	NA	0	+	5.051e-06	eicosenoic acid (20:1n9)	intergenic	LOC643355(dist=38419),CTTNBP2NL(dist=358918)
rs7869796	9	19946627	19936627	C	T	0.87972	Y	0.9679	N	NA	0	+	5.052e-06	linoleic acid (18:2n6)	intergenic	SLC24A2(dist=159610),MLLT3(dist=398341)
rs3846633	5	34863933	34899690	C	T	0.522552	Y	0.9827	N	NA	0	+	5.063e-06	a-linolenic acid (18:3n3)	intronic	TTC23L
rs12128965	1	212477092	210543715	G	T	0.813079	Y	0.995	N	NA	0	+	5.071e-06	erucic acid (22:1n9)	intronic	PPP2R5A
rs12143853	1	212483967	210550590	C	T	0.813104	Y	0.9952	N	NA	0	+	5.071e-06	erucic acid (22:1n9)	intronic	PPP2R5A
rs1342152	1	212461169	210527792	A	G	0.812953	Y	0.9918	N	NA	0	+	5.071e-06	erucic acid (22:1n9)	intronic	PPP2R5A
rs10863965	1	212601099	210667722	C	T	0.812446	Y	0.9988	N	NA	0	+	5.079e-06	erucic acid (22:1n9)	intergenic	TMEM206(dist=12832),NENF(dist=5130)
rs11119932	1	212596567	210663190	A	T	0.187538	Y	0.9989	N	NA	0	+	5.085e-06	erucic acid (22:1n9)	intergenic	TMEM206(dist=8300),NENF(dist=9662)
rs12543379	8	84043536	84206091	A	T	0.589737	Y	0.9981	N	NA	0	+	5.085e-06	elaidic acid (t18:1n9)	intergenic	SNX16(dist=1289015),RALYL(dist=1051917)
rs6429133	1	239472183	237538806	C	G	0.306932	Y	0.9716	N	NA	0	+	5.102e-06	eicsoatetraenoic acid (20:4n3)	intergenic	LOC339535(dist=822866),CHRM3(dist=320190)
rs1056985	1	212535032	210601655	G	T	0.186255	Y	0.9988	N	NA	0	+	5.113e-06	erucic acid (22:1n9)	UTR3	PPP2R5A
rs14123	1	212534448	210601071	C	T	0.186268	Y	0.9987	N	NA	0	+	5.113e-06	erucic acid (22:1n9)	UTR3	PPP2R5A
rs12144595	1	112601808	112403331	A	G	0.290431	Y	0.965	N	NA	0	+	5.115e-06	palmitic acid (16:0)	intergenic	LOC643355(dist=60345),CTTNBP2NL(dist=336992)
rs12119779	1	212559906	210626529	C	T	0.811273	Y	0.9935	N	NA	0	+	5.13e-06	erucic acid (22:1n9)	intronic	TMEM206
rs12141427	1	212562252	210628875	A	C	0.811313	Y	0.9938	N	NA	0	+	5.13e-06	erucic acid (22:1n9)	intronic	TMEM206
rs12145484	1	212550531	210617154	C	T	0.813869	N	1	Y	0.438	1	+	5.13e-06	erucic acid (22:1n9)	intronic	TMEM206
rs17666015	1	212588642	210655265	C	T	0.82301	Y	0.9999	N	NA	0	+	5.13e-06	erucic acid (22:1n9)	upstream	TMEM206
rs1826214	1	212603413	210670036	A	G	0.177007	N	1	Y	0.4036	1	+	5.13e-06	erucic acid (22:1n9)	intergenic	TMEM206(dist=15146),NENF(dist=2816)
rs3820513	1	212589557	210656180	A	G	0.812652	N	1	Y	0.7955	1	+	5.13e-06	erucic acid (22:1n9)	intergenic	TMEM206(dist=1290),NENF(dist=16672)
rs17200597	12	8923214	8814481	C	G	0.933464	Y	0.9327	N	NA	0	+	5.138e-06	stearic acid (18:0)	intronic	RIMKLB
rs6998412	8	138617611	138686793	A	G	0.234095	Y	0.8984	N	NA	0	+	5.145e-06	eicosapentaenoic acid (EPA) (20:5n3)	intergenic	KHDRBS3(dist=1957763),FAM135B(dist=524655)
rs553379	11	97935247	97440457	A	T	0.731719	Y	0.9925	N	NA	0	+	5.151e-06	linoleic acid (18:2n6)	intergenic	JRKL-AS1(dist=1695206),CNTN5(dist=956459)
rs68346	21	25078132	24000003	A	C	0.0832828	Y	0.8478	N	NA	0	+	5.154e-06	palmitic acid (16:0)	intergenic	D21S2088E(dist=320976),LOC339622(dist=1134732)
rs12436047	14	57045048	56114801	G	T	0.750505	Y	0.9792	N	NA	0	+	5.164e-06	adrenic acid (22:4n6)	intergenic	PELI2(dist=277017),C14orf101(dist=1463)
rs204421	21	25082651	24004522	A	T	0.0836235	Y	0.8353	N	NA	0	+	5.166e-06	palmitic acid (16:0)	intergenic	D21S2088E(dist=325495),LOC339622(dist=1130213)
rs903119	1	212434241	210500864	A	G	0.810778	Y	0.9981	N	NA	0	+	5.172e-06	erucic acid (22:1n9)	intergenic	DTL(dist=156054),PPP2R5A(dist=24638)
rs7997649	13	30494296	29392296	C	T	0.902996	Y	0.9862	N	NA	0	+	5.175e-06	docosapentaenoic acid (22:5n6)	intergenic	LINC00297(dist=31754),LINC00544(dist=16372)
rs6704268	1	227965456	226032079	C	G	0.94458	N	1	Y	1	0.998812	+	5.178e-06	a-linolenic acid (18:3n3)	intronic	SNAP47
rs17715389	13	60060562	58958563	C	T	0.946625	Y	0.7403	N	NA	0	+	5.202e-06	linoleic acid (18:2n6)	intergenic	PCDH17(dist=1757497),DIAPH3(dist=179159)
rs628208	1	241170977	239237600	A	G	0.49754	N	1	Y	0.4758	0.98694	+	5.217e-06	erucic acid (22:1n9)	intronic	RGS7
rs6018975	20	46838087	46271494	G	T	0.769227	Y	0.8576	N	NA	0	+	5.224e-06	elaidic acid (t18:1n9)	intergenic	SULF2(dist=422727),LINC00494(dist=150567)
rs9768449	7	157276616	156969377	C	T	0.92691	Y	0.7528	N	NA	0	+	5.228e-06	stearic acid (18:0)	intergenic	DNAJB6(dist=66483),PTPRN2(dist=55134)
rs12052821	2	37926630	37780134	C	T	0.898583	Y	0.977	N	NA	0	+	5.237e-06	stearic acid (18:0)	intergenic	CDC42EP3(dist=26952),FAM82A1(dist=225832)
rs3009387	1	194552725	192819348	A	G	0.896198	Y	0.9793	N	NA	0	+	5.238e-06	a-linolenic acid (18:3n3)	intergenic	CDC73(dist=1328783),KCNT2(dist=1642188)
rs12566391	1	194554844	192821467	A	C	0.103746	Y	0.9797	N	NA	0	+	5.307e-06	a-linolenic acid (18:3n3)	intergenic	CDC73(dist=1330902),KCNT2(dist=1640069)
rs1402847	8	84064763	84227318	C	T	0.60176	Y	0.9911	N	NA	0	+	5.322e-06	elaidic acid (t18:1n9)	intergenic	SNX16(dist=1310242),RALYL(dist=1030690)
rs1402848	8	84064829	84227384	C	T	0.39815	Y	0.9908	N	NA	0	+	5.323e-06	elaidic acid (t18:1n9)	intergenic	SNX16(dist=1310308),RALYL(dist=1030624)
rs12549635	8	84065351	84227906	A	G	0.398055	Y	0.9905	N	NA	0	+	5.325e-06	elaidic acid (t18:1n9)	intergenic	SNX16(dist=1310830),RALYL(dist=1030102)
rs12675727	8	84061559	84224114	A	G	0.60065	Y	0.9953	N	NA	0	+	5.325e-06	elaidic acid (t18:1n9)	intergenic	SNX16(dist=1307038),RALYL(dist=1033894)
rs7015332	8	84062158	84224713	A	G	0.600787	Y	0.9948	N	NA	0	+	5.325e-06	elaidic acid (t18:1n9)	intergenic	SNX16(dist=1307637),RALYL(dist=1033295)
rs10086571	8	84059611	84222166	G	T	0.399582	Y	0.9963	N	NA	0	+	5.327e-06	elaidic acid (t18:1n9)	intergenic	SNX16(dist=1305090),RALYL(dist=1035842)
rs6988196	8	84064284	84226839	A	G	0.601157	Y	0.9934	N	NA	0	+	5.327e-06	elaidic acid (t18:1n9)	intergenic	SNX16(dist=1309763),RALYL(dist=1031169)
rs6981282	8	84059341	84221896	C	T	0.599911	Y	0.9984	N	NA	0	+	5.329e-06	elaidic acid (t18:1n9)	intergenic	SNX16(dist=1304820),RALYL(dist=1036112)
rs11998040	8	84059022	84221577	G	T	0.401099	N	1	Y	0.7114	0.995249	+	5.337e-06	elaidic acid (t18:1n9)	intergenic	SNX16(dist=1304501),RALYL(dist=1036431)
rs7605612	2	145221637	144938107	A	T	0.172749	N	1	Y	0.1228	1	+	5.341e-06	arachidonic acid (20:4n6)	intronic	ZEB2
rs12544825	8	84065446	84228001	C	T	0.396856	Y	0.9864	N	NA	0	+	5.36e-06	elaidic acid (t18:1n9)	intergenic	SNX16(dist=1310925),RALYL(dist=1030007)
rs6998205	8	84065836	84228391	A	G	0.603286	Y	0.986	N	NA	0	+	5.365e-06	elaidic acid (t18:1n9)	intergenic	SNX16(dist=1311315),RALYL(dist=1029617)
rs6473415	8	84066363	84228918	A	G	0.603746	Y	0.9846	N	NA	0	+	5.382e-06	elaidic acid (t18:1n9)	intergenic	SNX16(dist=1311842),RALYL(dist=1029090)
rs10122487	9	19939190	19929190	A	G	0.16313	Y	0.9991	N	NA	0	+	5.382e-06	stearic acid (18:0)	intergenic	SLC24A2(dist=152173),MLLT3(dist=405778)
rs4977361	9	19934693	19924693	C	T	0.166605	Y	0.9938	N	NA	0	+	5.382e-06	stearic acid (18:0)	intergenic	SLC24A2(dist=147676),MLLT3(dist=410275)
rs4977362	9	19936973	19926973	A	G	0.83646	Y	0.9957	N	NA	0	+	5.382e-06	stearic acid (18:0)	intergenic	SLC24A2(dist=149956),MLLT3(dist=407995)
rs7043847	9	19934207	19924207	C	T	0.166726	Y	0.9946	N	NA	0	+	5.382e-06	stearic acid (18:0)	intergenic	SLC24A2(dist=147190),MLLT3(dist=410761)
rs10124918	9	19940143	19930143	G	T	0.161585	N	1	Y	0.3877	0.997625	+	5.388e-06	stearic acid (18:0)	intergenic	SLC24A2(dist=153126),MLLT3(dist=404825)
rs12339165	9	19932065	19922065	A	G	0.830292	N	1	Y	0.7816	1	+	5.388e-06	stearic acid (18:0)	intergenic	SLC24A2(dist=145048),MLLT3(dist=412903)
rs1915803	8	84066913	84229468	C	T	0.396022	Y	0.9839	N	NA	0	+	5.392e-06	elaidic acid (t18:1n9)	intergenic	SNX16(dist=1312392),RALYL(dist=1028540)
rs258596	16	55270013	53827514	C	T	0.347119	Y	0.997	N	NA	0	+	5.396e-06	plasmalogen (18:1n7)	intergenic	IRX5(dist=301618),IRX6(dist=88458)
rs258597	16	55270678	53828179	C	T	0.652687	Y	0.994	N	NA	0	+	5.4e-06	plasmalogen (18:1n7)	intergenic	IRX5(dist=302283),IRX6(dist=87793)
rs9568519	13	51687917	50585918	G	T	0.807324	Y	0.9925	N	NA	0	+	5.404e-06	adrenic acid (22:4n6)	intergenic	GUCY1B2(dist=47624),FAM124A(dist=108553)
rs1865860	3	78807603	78890293	G	T	0.773293	Y	0.9289	N	NA	0	+	5.434e-06	arachidic acid (20:0)	intronic	ROBO1
rs4688255	3	65965346	65940386	C	T	0.768382	N	1	Y	0.2133	0.990499	+	5.452e-06	oleic acid (18:1n9)	intronic	MAGI1
rs12933593	16	55261400	53818901	A	G	0.347613	Y	0.999	N	NA	0	+	5.458e-06	plasmalogen (18:1n7)	intergenic	IRX5(dist=293005),IRX6(dist=97071)
rs258590	16	55266784	53824285	A	G	0.346715	N	1	Y	0.6942	1	+	5.458e-06	plasmalogen (18:1n7)	intergenic	IRX5(dist=298389),IRX6(dist=91687)
rs9928598	16	55264697	53822198	A	G	0.347373	Y	0.9988	N	NA	0	+	5.458e-06	plasmalogen (18:1n7)	intergenic	IRX5(dist=296302),IRX6(dist=93774)
rs10771732	12	30620353	30511620	G	T	0.385028	Y	0.9633	N	NA	0	+	5.464e-06	behenic acid (22:0)	intergenic	TMTC1(dist=682661),IPO8(dist=161562)
rs17021243	2	37936162	37789666	G	T	0.101096	N	1	Y	1	0.996437	+	5.475e-06	stearic acid (18:0)	intergenic	CDC42EP3(dist=36484),FAM82A1(dist=216300)
rs2222387	8	84068727	84231282	A	G	0.605589	Y	0.9797	N	NA	0	+	5.476e-06	elaidic acid (t18:1n9)	intergenic	SNX16(dist=1314206),RALYL(dist=1026726)
rs4670767	2	37941396	37794900	G	T	0.899284	Y	0.9945	N	NA	0	+	5.479e-06	stearic acid (18:0)	intergenic	CDC42EP3(dist=41718),FAM82A1(dist=211066)
rs10101405	8	84068828	84231383	C	T	0.39432	Y	0.9795	N	NA	0	+	5.482e-06	elaidic acid (t18:1n9)	intergenic	SNX16(dist=1314307),RALYL(dist=1026625)
rs10092473	8	84070126	84232681	G	T	0.605913	Y	0.979	N	NA	0	+	5.496e-06	elaidic acid (t18:1n9)	intergenic	SNX16(dist=1315605),RALYL(dist=1025327)
rs13421497	2	45861591	45715095	C	G	0.927602	Y	0.3414	N	NA	0	+	5.503e-06	elaidic acid (t18:1n9)	intergenic	SRBD1(dist=23158),PRKCE(dist=17452)
rs1464467	8	84072321	84234876	A	G	0.606002	Y	0.9788	N	NA	0	+	5.503e-06	elaidic acid (t18:1n9)	intergenic	SNX16(dist=1317800),RALYL(dist=1023132)
rs17472513	1	88989157	88761745	C	T	0.130779	N	1	Y	0.7404	1	+	5.511e-06	di-homo-γ-linolenic Acid (20:3n6 )	intergenic	LOC100505768(dist=1151819),PKN2(dist=160765)
rs17473112	1	89014943	88787531	C	T	0.121655	N	1	Y	0.4927	1	+	5.511e-06	di-homo-γ-linolenic Acid (20:3n6 )	intergenic	LOC100505768(dist=1177605),PKN2(dist=134979)
rs306313	1	89003816	88776404	C	T	0.938564	N	1	Y	0.4362	1	+	5.511e-06	di-homo-γ-linolenic Acid (20:3n6 )	intergenic	LOC100505768(dist=1166478),PKN2(dist=146106)
rs12078780	1	89022040	88794628	C	T	0.878261	Y	0.9978	N	NA	0	+	5.518e-06	di-homo-γ-linolenic Acid (20:3n6 )	intergenic	LOC100505768(dist=1184702),PKN2(dist=127882)
rs4812829	20	42989267	42422681	A	G	0.153978	Y	0.9487	N	NA	0	+	5.534e-06	lignoceric acid (24:0)	intronic	HNF4A
rs10923100	1	89025497	88798085	A	G	0.121774	Y	0.997	N	NA	0	+	5.544e-06	di-homo-γ-linolenic Acid (20:3n6 )	intergenic	LOC100505768(dist=1188159),PKN2(dist=124425)
rs12904173	15	51829995	49617287	C	T	0.21489	Y	0.9838	N	NA	0	+	5.549e-06	stearic acid (18:0)	intronic	DMXL2
rs4683717	3	142708540	144191230	G	T	0.894668	Y	0.8319	N	NA	0	+	5.549e-06	docosapentaenoic acid (DPA) (22:5n3)	intergenic	PAQR9(dist=26362),LOC100289361(dist=11147)
rs17178218	5	6679716	6732716	C	T	0.946472	N	1	Y	1	0.998812	+	5.557e-06	docosadienoic acid (22:2n6)	intergenic	SRD5A1(dist=10041),PAPD7(dist=35002)
rs2249560	6	44884749	44992727	A	G	0.931873	N	1	Y	1	1	+	5.557e-06	docosadienoic acid (22:2n6)	intronic	SUPT3H
rs3857587	6	44884538	44992516	A	G	0.931098	N	1	Y	1	0.997625	+	5.557e-06	docosadienoic acid (22:2n6)	intronic	SUPT3H
rs747921	2	80185885	80039396	A	G	0.557218	Y	0.8755	N	NA	0	+	5.559e-06	palmitoleic Acid (16:1n7 )	intronic	CTNNA2
rs581216	6	44879545	44987523	G	T	0.0681332	Y	0.9997	N	NA	0	+	5.566e-06	docosadienoic acid (22:2n6)	intronic	SUPT3H
rs17524906	15	51829812	49617104	A	G	0.220401	Y	0.9981	N	NA	0	+	5.569e-06	stearic acid (18:0)	exonic	DMXL2
rs10770444	12	8449814	8341081	C	T	0.0930018	Y	0.6901	N	NA	0	+	5.588e-06	plasmalogen (18:1n9)	intergenic	FAM86FP(dist=54272),LOC389634(dist=59746)
rs7180329	15	51770845	49558137	C	T	0.779329	Y	0.9945	N	NA	0	+	5.6e-06	stearic acid (18:0)	intronic	DMXL2
rs1475816	10	86210093	86200073	C	T	0.150023	Y	0.8847	N	NA	0	+	5.619e-06	plasmalogen (18:1n7)	intronic	FAM190B
rs985268	2	7659201	7576652	A	G	0.21471	Y	0.9995	N	NA	0	+	5.626e-06	di-homo-γ-linolenic Acid (20:3n6 )	intergenic	LOC100506274(dist=68820),LOC339788(dist=403355)
rs7604664	2	7659087	7576538	A	G	0.21472	N	1	Y	0.09163	1	+	5.633e-06	di-homo-γ-linolenic Acid (20:3n6 )	intergenic	LOC100506274(dist=68706),LOC339788(dist=403469)
rs9737989	12	8450082	8341349	C	T	0.0929982	Y	0.691	N	NA	0	+	5.647e-06	plasmalogen (18:1n9)	intergenic	FAM86FP(dist=54540),LOC389634(dist=59478)
rs2397377	16	55255822	53813323	C	T	0.342312	Y	0.9981	N	NA	0	+	5.661e-06	plasmalogen (18:1n7)	intergenic	IRX5(dist=287427),IRX6(dist=102649)
rs6134015	20	10718551	10666551	A	G	0.0917342	Y	0.6185	N	NA	0	+	5.661e-06	vaccenic acid (18:1n7)	intergenic	JAG1(dist=63857),LOC339593(dist=528756)
rs9738610	12	8450093	8341360	A	G	0.093	Y	0.6918	N	NA	0	+	5.693e-06	plasmalogen (18:1n9)	intergenic	FAM86FP(dist=54551),LOC389634(dist=59467)
rs7970004	12	94665182	93189313	C	T	0.836272	Y	0.9246	N	NA	0	+	5.733e-06	a-linolenic acid (18:3n3)	intronic	PLXNC1
rs12431615	14	75852840	74922593	C	T	0.884714	Y	0.9755	N	NA	0	+	5.749e-06	plasmalogen (18:0)	intergenic	LOC731223(dist=89729),JDP2(dist=41669)
rs973089	6	56435357	56543316	C	T	0.0778589	N	1	Y	0.5166	1	+	5.769e-06	erucic acid (22:1n9)	ncRNA_intronic	RNU6-71
rs4356587	19	52152017	56843829	C	T	0.452448	Y	0.9081	N	NA	0	+	5.771e-06	plasmalogen (18:1n7)	intergenic	SIGLEC14(dist=1885),MIR99B(dist=43848)
rs11107436	12	94588596	93112727	A	G	0.805457	Y	0.9977	N	NA	0	+	5.784e-06	eicsoatetraenoic acid (20:4n3)	intronic	PLXNC1
rs11119910	1	212486274	210552897	G	T	0.821172	Y	0.9568	N	NA	0	+	5.792e-06	erucic acid (22:1n9)	intronic	PPP2R5A
rs747920	2	80185917	80039428	A	C	0.536579	Y	0.9171	N	NA	0	+	5.82e-06	palmitoleic Acid (16:1n7 )	intronic	CTNNA2
rs16964483	15	52008741	49796033	A	G	0.755514	Y	0.9985	N	NA	0	+	5.823e-06	docosapentaenoic acid (DPA) (22:5n3)	intronic	SCG3
rs7139508	13	60064225	58962226	C	T	0.903285	N	1	Y	0.5968	1	+	5.83e-06	stearic acid (18:0)	intergenic	PCDH17(dist=1761160),DIAPH3(dist=175496)
rs16964482	15	52008565	49795857	A	G	0.244823	N	1	Y	0.166	0.995249	+	5.834e-06	docosapentaenoic acid (DPA) (22:5n3)	intronic	SCG3
rs2060399	2	205944980	205653225	A	T	0.938037	N	1	Y	1	0.98931	+	5.843e-06	arachidonic acid (20:4n6)	intronic	PARD3B
rs985164	2	205943592	205651837	A	G	0.93921	Y	0.9967	N	NA	0	+	5.843e-06	arachidonic acid (20:4n6)	intronic	PARD3B
rs13419302	2	205973391	205681636	A	G	0.0559069	Y	0.9969	N	NA	0	+	5.857e-06	arachidonic acid (20:4n6)	intronic	PARD3B
rs1209475	10	86258359	86248339	C	G	0.124224	N	1	Y	0.2124	0.97743	+	5.883e-06	plasmalogen (18:1n7)	intronic	FAM190B
rs11140385	9	86726517	85916337	A	G	0.91336	Y	0.9188	N	NA	0	+	5.896e-06	stearic acid (18:0)	intergenic	RMI1(dist=107530),SLC28A3(dist=164248)
rs4883116	12	8450495	8341762	C	T	0.907024	Y	0.6951	N	NA	0	+	5.909e-06	plasmalogen (18:1n9)	intergenic	FAM86FP(dist=54953),LOC389634(dist=59065)
rs6950877	7	5133568	5100094	A	G	0.938366	Y	0.4202	N	NA	0	+	5.927e-06	docosapentaenoic acid (DPA) (22:5n3)	intergenic	RBAK-LOC389458(dist=20714),ZNF890P(dist=27373)
rs13389161	2	205971665	205679910	A	G	0.943909	Y	0.9925	N	NA	0	+	5.931e-06	arachidonic acid (20:4n6)	intronic	PARD3B
rs13414808	2	205971613	205679858	A	G	0.0560925	Y	0.9924	N	NA	0	+	5.931e-06	arachidonic acid (20:4n6)	intronic	PARD3B
rs11730818	4	159941049	160160499	A	G	0.216957	Y	0.789	N	NA	0	+	5.931e-06	elaidic acid (t18:1n9)	intronic	C4orf45
rs2144908	20	42985717	42419131	A	G	0.162934	Y	0.9123	N	NA	0	+	5.942e-06	lignoceric acid (24:0)	intronic	HNF4A
rs4481591	8	84050892	84213447	C	T	0.589727	Y	0.9977	N	NA	0	+	5.943e-06	elaidic acid (t18:1n9)	intergenic	SNX16(dist=1296371),RALYL(dist=1044561)
rs11171162	12	39602056	37888323	A	G	0.243349	Y	0.9996	N	NA	0	+	5.948e-06	eicsoatetraenoic acid (20:4n3)	intergenic	CPNE8(dist=302636),KIF21A(dist=84974)
rs12423044	12	39604642	37890909	A	G	0.756625	Y	0.9992	N	NA	0	+	5.948e-06	eicsoatetraenoic acid (20:4n3)	intergenic	CPNE8(dist=305222),KIF21A(dist=82388)
rs7260304	19	44717978	49409818	A	G	0.542302	Y	0.9977	N	NA	0	+	5.981e-06	docosapentaenoic acid (22:5n6)	intronic	ZNF227
rs7251682	19	44716021	49407861	A	G	0.542261	Y	0.9973	N	NA	0	+	5.984e-06	docosapentaenoic acid (22:5n6)	upstream	ZNF227
rs2051059	19	44724723	49416563	C	T	0.470453	Y	0.9985	N	NA	0	+	5.987e-06	docosapentaenoic acid (22:5n6)	intronic	ZNF227
rs9402592	6	134720067	134761760	A	G	0.553543	Y	0.5041	N	NA	0	+	5.994e-06	eicosapentaenoic acid (EPA) (20:5n3)	intergenic	SGK1(dist=80871),LOC154092(dist=38787)
rs4565943	12	39600457	37886724	A	G	0.243212	Y	0.9986	N	NA	0	+	5.997e-06	eicsoatetraenoic acid (20:4n3)	intergenic	CPNE8(dist=301037),KIF21A(dist=86573)
rs17715282	13	60054945	58952946	C	T	0.899094	Y	0.9879	N	NA	0	+	6.023e-06	stearic acid (18:0)	intergenic	PCDH17(dist=1751880),DIAPH3(dist=184776)
rs9816340	3	139926090	141408780	A	T	0.625	N	1	Y	1	0.997625	+	6.045e-06	palmitic acid (16:0)	intronic	CLSTN2
rs2141780	7	83370845	83208781	C	T	0.288321	N	1	Y	0.8418	1	+	6.066e-06	oleic acid (18:1n9)	intergenic	SEMA3E(dist=92366),SEMA3A(dist=216814)
rs3799104	6	70403739	70460460	A	G	0.605824	Y	0.866	N	NA	0	+	6.098e-06	arachidic acid (20:0)	intronic	LMBRD1
rs2622778	15	52009478	49796770	C	T	0.275557	Y	0.9704	N	NA	0	+	6.102e-06	docosapentaenoic acid (DPA) (22:5n3)	intronic	SCG3
rs916238	22	49817400	48203404	G	T	0.110594	Y	0.9323	N	NA	0	+	6.109e-06	stearic acid (18:0)	intergenic	LOC100128946(dist=523202),C22orf34(dist=195890)
rs10841176	12	8452333	8343600	A	G	0.0929507	Y	0.6993	N	NA	0	+	6.164e-06	plasmalogen (18:1n9)	intergenic	FAM86FP(dist=56791),LOC389634(dist=57227)
rs6716774	2	205948338	205656583	G	T	0.938415	Y	0.9834	N	NA	0	+	6.176e-06	arachidonic acid (20:4n6)	intronic	PARD3B
rs4469455	8	84044940	84207495	C	T	0.413415	N	1	Y	0.7135	0.997625	+	6.183e-06	elaidic acid (t18:1n9)	intergenic	SNX16(dist=1290419),RALYL(dist=1050513)
rs2318361	9	136488066	135477887	G	T	0.37583	Y	0.9591	N	NA	0	+	6.185e-06	plasmalogen (18:1n9)	intergenic	FAM163B(dist=42698),DBH(dist=13419)
rs13389502	2	205948989	205657234	C	T	0.938385	Y	0.9829	N	NA	0	+	6.192e-06	arachidonic acid (20:4n6)	intronic	PARD3B
rs10861684	12	107382029	105906159	A	T	0.424875	Y	0.9704	N	NA	0	+	6.227e-06	linoleic acid (18:2n6)	intergenic	MTERFD3(dist=1100),CRY1(dist=3114)
rs2123820	2	166420936	166129182	A	G	0.809055	Y	0.9764	N	NA	0	+	6.243e-06	pentadecanoic acid (15:0)	intronic	CSRNP3
rs4884339	13	60048800	58946801	A	G	0.896836	Y	0.973	N	NA	0	+	6.255e-06	stearic acid (18:0)	intergenic	PCDH17(dist=1745735),DIAPH3(dist=190921)
rs17637068	7	11640429	11606954	C	T	0.0979319	N	1	Y	0.2274	0.998812	+	6.263e-06	arachidic acid (20:0)	intronic	THSD7A
rs12429569	13	60046177	58944178	C	T	0.103167	Y	0.9732	N	NA	0	+	6.264e-06	stearic acid (18:0)	intergenic	PCDH17(dist=1743112),DIAPH3(dist=193544)
rs7983008	13	60030742	58928743	C	T	0.88513	Y	0.9878	N	NA	0	+	6.265e-06	stearic acid (18:0)	intergenic	PCDH17(dist=1727677),DIAPH3(dist=208979)
rs12429842	13	60031938	58929939	A	C	0.114405	Y	0.9888	N	NA	0	+	6.269e-06	stearic acid (18:0)	intergenic	PCDH17(dist=1728873),DIAPH3(dist=207783)
rs17714595	13	60024516	58922517	A	T	0.113747	N	1	Y	0.3603	1	+	6.269e-06	stearic acid (18:0)	intergenic	PCDH17(dist=1721451),DIAPH3(dist=215205)
rs984016	13	60039687	58937688	C	T	0.898418	N	1	Y	0.5968	1	+	6.269e-06	stearic acid (18:0)	intergenic	PCDH17(dist=1736622),DIAPH3(dist=200034)
rs9291971	5	51623070	51658827	A	G	0.389026	N	1	Y	0.03588	0.98456	+	6.307e-06	lignoceric acid (24:0)	intergenic	ISL1(dist=932507),PELO(dist=460704)
rs7705981	5	123575610	123603509	A	G	0.0779331	Y	0.6783	N	NA	0	+	6.313e-06	arachidic acid (20:0)	intergenic	CSNK1G3(dist=622872),ZNF608(dist=397000)
rs1974962	18	72062934	70213914	A	T	0.553116	Y	0.9094	N	NA	0	+	6.347e-06	lignoceric acid (24:0)	intergenic	C18orf63(dist=36512),FAM69C(dist=40029)
rs11232180	11	80236788	79914436	C	T	0.166667	N	1	Y	0.1134	0.98219	+	6.395e-06	oleic acid (18:1n9)	intergenic	TENM4(dist=1085093),MIR4300(dist=1364995)
rs12488447	3	158421824	159904518	C	T	0.153828	Y	0.9988	N	NA	0	+	6.396e-06	erucic acid (22:1n9)	intronic	RARRES1
rs4759953	12	130002312	128568265	A	G	0.165125	Y	0.6374	N	NA	0	+	6.397e-06	nervonic acid (24:1n9)	intronic	TMEM132D
rs1862195	5	107684324	107712223	C	T	0.371311	Y	0.9985	N	NA	0	+	6.437e-06	plasmalogen (18:1n7)	intronic	FBXL17
rs11158121	14	57045422	56115175	C	G	0.235314	Y	0.9459	N	NA	0	+	6.444e-06	adrenic acid (22:4n6)	intergenic	PELI2(dist=277391),C14orf101(dist=1089)
rs10852544	16	55244911	53802412	A	G	0.348329	Y	0.9703	N	NA	0	+	6.461e-06	plasmalogen (18:1n7)	intergenic	IRX5(dist=276516),IRX6(dist=113560)
rs10497624	2	184069020	183777265	C	T	0.776764	N	1	Y	0.3106	1	+	6.486e-06	stearidonic acid (18:4n3)	intergenic	NUP35(dist=42612),ZNF804A(dist=1394073)
rs6434005	2	184024586	183732831	A	T	0.22711	Y	0.9875	N	NA	0	+	6.486e-06	stearidonic acid (18:4n3)	intronic	NUP35
rs11063427	12	5069611	4939872	C	G	0.921691	Y	0.9933	N	NA	0	+	6.496e-06	arachidic acid (20:0)	intergenic	KCNA1(dist=42189),KCNA5(dist=83474)
rs930168	11	127359908	126865118	A	G	0.664234	N	1	Y	0.2815	0.998812	+	6.499e-06	erucic acid (22:1n9)	intergenic	KIRREL3-AS3(dist=483955),ETS1(dist=968748)
rs11118858	1	221952958	220019581	G	T	0.741463	N	1	Y	0.6558	0.995249	+	6.509e-06	palmitelaidic acid (t16:1n7)	intergenic	DUSP10(dist=37442),HHIPL2(dist=742644)
rs1051109	3	158415344	159898038	C	T	0.153894	Y	1	N	NA	0	+	6.524e-06	erucic acid (22:1n9)	UTR3	RARRES1
rs12633674	3	158368217	159850911	G	T	0.843422	Y	0.9923	N	NA	0	+	6.524e-06	erucic acid (22:1n9)	intronic	GFM1
rs16829314	3	158416409	159899103	A	G	0.15408	N	1	Y	0.7365	0.998812	+	6.524e-06	erucic acid (22:1n9)	intronic	RARRES1
rs2082159	3	158359667	159842361	C	T	0.841963	Y	0.9991	N	NA	0	+	6.524e-06	erucic acid (22:1n9)	intergenic	MLF1(dist=35418),GFM1(dist=2650)
rs4680454	3	158377913	159860607	C	T	0.845819	Y	0.9978	N	NA	0	+	6.524e-06	erucic acid (22:1n9)	intronic	GFM1
rs6768636	3	158347565	159830259	C	T	0.157927	N	1	Y	1	0.996437	+	6.524e-06	erucic acid (22:1n9)	intergenic	MLF1(dist=23316),GFM1(dist=14752)
rs6801874	3	158347396	159830090	C	G	0.841872	Y	0.9995	N	NA	0	+	6.524e-06	erucic acid (22:1n9)	intergenic	MLF1(dist=23147),GFM1(dist=14921)
rs7648050	3	158377470	159860164	A	G	0.154506	Y	0.9958	N	NA	0	+	6.524e-06	erucic acid (22:1n9)	intronic	GFM1
rs3846597	5	9663240	9716240	A	G	0.823445	Y	0.8893	N	NA	0	+	6.526e-06	eicsoatetraenoic acid (20:4n3)	ncRNA_intronic	LOC285692
rs2203178	4	98303103	98522126	A	G	0.289111	N	1	Y	0.653	0.97031	+	6.557e-06	arachidonic acid (20:4n6)	intergenic	PDHA2(dist=1540478),STPG2(dist=176922)
rs7566341	2	205953310	205661555	C	G	0.939596	Y	0.9358	N	NA	0	+	6.564e-06	arachidonic acid (20:4n6)	intronic	PARD3B
rs10207227	2	205950674	205658919	A	G	0.0624252	Y	0.9712	N	NA	0	+	6.58e-06	arachidonic acid (20:4n6)	intronic	PARD3B
rs7617983	3	158323716	159806410	A	T	0.157698	Y	0.9938	N	NA	0	+	6.619e-06	erucic acid (22:1n9)	UTR3	MLF1
rs2959619	8	17062193	17106564	A	G	0.229762	Y	0.9854	N	NA	0	+	6.62e-06	elaidic acid (t18:1n9)	intronic	ZDHHC2
rs8054797	16	50419204	48976705	A	C	0.163625	N	1	Y	0.7558	1	+	6.626e-06	di-homo-γ-linolenic Acid (20:3n6 )	intergenic	BRD7(dist=16359),NKD1(dist=163037)
rs4839203	1	112604622	112406145	C	T	0.292005	Y	0.9828	N	NA	0	+	6.627e-06	palmitic acid (16:0)	intergenic	LOC643355(dist=63159),CTTNBP2NL(dist=334178)
rs12629635	3	158322069	159804763	C	T	0.842422	Y	0.9936	N	NA	0	+	6.631e-06	erucic acid (22:1n9)	intronic	MLF1
rs4679831	3	158320988	159803682	C	T	0.842446	Y	0.9936	N	NA	0	+	6.643e-06	erucic acid (22:1n9)	intronic	MLF1
rs17105882	5	146465362	146445555	A	G	0.916701	Y	0.9959	N	NA	0	+	6.655e-06	palmitic acid (16:0)	intergenic	PPP2R2B(dist=4329),STK32A(dist=149217)
rs2279073	19	44739303	49431143	C	T	0.527576	Y	0.9943	N	NA	0	+	6.659e-06	docosapentaenoic acid (22:5n6)	exonic	ZNF227
rs16829122	3	158312667	159795361	C	T	0.157338	Y	0.9944	N	NA	0	+	6.668e-06	erucic acid (22:1n9)	intronic	MLF1
rs2269216	20	48725248	48158655	A	T	0.50463	Y	0.9937	N	NA	0	+	6.693e-06	stearic acid (18:0)	intronic	TMEM189-UBE2V1,UBE2V1
rs788729	7	46093936	46060461	C	T	0.227771	N	1	Y	0.814	0.998812	+	6.7e-06	γ-linolenic Acid (18:3n6 )	intergenic	IGFBP3(dist=133065),TNS3(dist=1220816)
rs2279072	19	44739399	49431239	C	T	0.535878	Y	0.9841	N	NA	0	+	6.714e-06	docosapentaenoic acid (22:5n6)	exonic	ZNF227
rs17783727	10	50634771	50304777	G	T	0.291509	Y	0.8484	N	NA	0	+	6.725e-06	behenic acid (22:0)	intergenic	DRGX(dist=34864),ERCC6(dist=29720)
rs11053649	12	10316205	10207472	G	T	0.433622	Y	0.9778	N	NA	0	+	6.726e-06	palmitoleic Acid (16:1n7 )	intronic	OLR1
rs11053654	12	10324381	10215648	C	T	0.568749	Y	0.9765	N	NA	0	+	6.759e-06	palmitoleic Acid (16:1n7 )	intronic	OLR1
rs11140398	9	86749003	85938823	A	G	0.926443	Y	0.9812	N	NA	0	+	6.764e-06	stearic acid (18:0)	intergenic	RMI1(dist=130016),SLC28A3(dist=141762)
rs2869956	20	48722949	48156356	A	T	0.504673	Y	0.993	N	NA	0	+	6.765e-06	stearic acid (18:0)	intronic	TMEM189-UBE2V1,UBE2V1
rs4764299	12	10329751	10221018	C	T	0.431362	Y	0.9749	N	NA	0	+	6.778e-06	palmitoleic Acid (16:1n7 )	intergenic	OLR1(dist=4961),TMEM52B(dist=1806)
rs12280411	11	38465126	38421702	C	T	0.68175	Y	0.8684	N	NA	0	+	6.78e-06	palmitoleic Acid (16:1n7 )	intergenic	C11orf74(dist=1784309),LRRC4C(dist=1670625)
rs17615134	5	34866806	34902563	A	G	0.156266	Y	0.9889	N	NA	0	+	6.809e-06	a-linolenic acid (18:3n3)	intronic	TTC23L
rs6895471	5	146472853	146453046	A	C	0.917783	N	1	Y	1	0.998812	+	6.813e-06	palmitic acid (16:0)	intergenic	PPP2R2B(dist=11820),STK32A(dist=141726)
rs17322864	8	109156535	109225711	A	G	0.0955541	Y	0.7125	N	NA	0	+	6.814e-06	pentadecanoic acid (15:0)	intergenic	RSPO2(dist=60622),EIF3E(dist=57437)
rs2892623	5	34878150	34913907	A	C	0.843804	Y	0.9946	N	NA	0	+	6.828e-06	a-linolenic acid (18:3n3)	intronic	TTC23L
rs12515572	5	34873928	34909685	A	T	0.156328	Y	0.9942	N	NA	0	+	6.837e-06	a-linolenic acid (18:3n3)	intronic	TTC23L
rs12523132	5	34873967	34909724	A	G	0.1563	Y	0.9943	N	NA	0	+	6.837e-06	a-linolenic acid (18:3n3)	intronic	TTC23L
rs2251749	10	122846581	122836571	C	G	0.794176	Y	0.9909	N	NA	0	+	6.839e-06	palmitelaidic acid (t16:1n7)	intergenic	MIR5694(dist=39723),FGFR2(dist=391263)
rs6020255	20	48711386	48144793	C	T	0.504776	Y	0.9893	N	NA	0	+	6.879e-06	stearic acid (18:0)	intronic	TMEM189-UBE2V1,UBE2V1
rs2296312	14	96178323	95248076	C	T	0.14978	Y	0.8147	N	NA	0	+	6.883e-06	a-linolenic acid (18:3n3)	intronic	TCL1A
rs10517210	4	30644080	30253178	C	G	0.112058	N	1	Y	0.3947	0.998812	+	6.892e-06	eicosapentaenoic acid (EPA) (20:5n3)	intergenic	MIR4275(dist=1822790),PCDH7(dist=77950)
rs10517211	4	30644383	30253481	C	T	0.888078	Y	1	N	NA	0	+	6.892e-06	eicosapentaenoic acid (EPA) (20:5n3)	intergenic	MIR4275(dist=1823093),PCDH7(dist=77647)
rs9995126	4	30649313	30258411	G	T	0.112153	Y	0.9982	N	NA	0	+	6.892e-06	eicosapentaenoic acid (EPA) (20:5n3)	intergenic	MIR4275(dist=1828023),PCDH7(dist=72717)
rs1582264	7	125717914	125505150	C	T	0.379378	Y	0.8818	N	NA	0	+	6.927e-06	lignoceric acid (24:0)	intergenic	POT1(dist=1147877),GRM8(dist=360738)
rs4553709	18	38606668	36860666	C	T	0.095309	Y	0.9835	N	NA	0	+	6.928e-06	docosapentaenoic acid (DPA) (22:5n3)	intergenic	LINC00669(dist=1274709),KC6(dist=453568)
rs16988345	19	58505240	63197052	A	G	0.145152	Y	0.6625	N	NA	0	+	6.937e-06	eicosapentaenoic acid (EPA) (20:5n3)	intronic	ZNF606
rs2301020	20	48704519	48137926	A	G	0.495167	Y	0.9873	N	NA	0	+	6.937e-06	stearic acid (18:0)	intronic	TMEM189-UBE2V1,UBE2V1
rs17524750	15	51780722	49568014	C	T	0.779119	Y	0.9993	N	NA	0	+	6.984e-06	stearic acid (18:0)	intronic	DMXL2
rs9738201	12	8452516	8343783	G	T	0.907137	Y	0.7128	N	NA	0	+	6.995e-06	plasmalogen (18:1n9)	intergenic	FAM86FP(dist=56974),LOC389634(dist=57044)
rs1374110	2	137312711	137029181	C	T	0.16132	Y	0.8864	N	NA	0	+	6.997e-06	docosapentaenoic acid (22:5n6)	intergenic	CXCR4(dist=436986),THSD7B(dist=435751)
rs1861587	12	107908164	106432294	A	G	0.843759	Y	0.9193	N	NA	0	+	7.051e-06	stearic acid (18:0)	intronic	BTBD11
rs13187688	5	51917608	51953365	C	G	0.501964	Y	0.9793	N	NA	0	+	7.108e-06	vaccenic acid (18:1n7)	intergenic	ISL1(dist=1227045),PELO(dist=166166)
rs4609278	9	23287879	23277879	A	G	0.272105	Y	0.9336	N	NA	0	+	7.114e-06	eicsoatetraenoic acid (20:4n3)	intergenic	FLJ35282(dist=463667),ELAVL2(dist=402224)
rs17127898	14	92505915	91575668	A	T	0.0748893	Y	0.9322	N	NA	0	+	7.12e-06	eicosapentaenoic acid (EPA) (20:5n3)	exonic	TRIP11
rs10886848	10	122841270	122831260	A	C	0.204019	N	1	Y	0.08175	0.998812	+	7.133e-06	palmitelaidic acid (t16:1n7)	intergenic	MIR5694(dist=34412),FGFR2(dist=396574)
rs6744687	2	59655622	59509126	A	C	0.318735	N	1	Y	0.08	1	+	7.153e-06	docosapentaenoic acid (22:5n6)	intergenic	FLJ30838(dist=364721),MIR4432(dist=958875)
rs17604088	19	665186	616186	A	G	0.76199	Y	0.3337	N	NA	0	+	7.204e-06	erucic acid (22:1n9)	intergenic	RNF126(dist=1953),FSTL3(dist=11203)
rs10500038	7	113788156	113575392	A	G	0.169708	N	1	Y	0.6907	1	+	7.231e-06	eicosadienoic acid (20:2n6)	intergenic	NONE(dist=NONE),NONE(dist=NONE)
rs10500038	7	113788156	113575392	A	G	0.169708	N	1	Y	0.6907	1	+	7.231e-06	eicosenoic acid (20:1n9)	intergenic	NONE(dist=NONE),NONE(dist=NONE)
rs10841185	12	8454387	8345654	C	T	0.0928321	Y	0.717	N	NA	0	+	7.288e-06	plasmalogen (18:1n9)	intergenic	FAM86FP(dist=58845),LOC389634(dist=55173)
rs9564536	13	35258606	34156606	A	C	0.267687	Y	0.9922	N	NA	0	+	7.291e-06	arachidonic acid (20:4n6)	intergenic	LINC00457(dist=43784),NBEA(dist=257818)
rs4348593	9	23288128	23278128	G	T	0.258765	Y	0.9316	N	NA	0	+	7.298e-06	eicsoatetraenoic acid (20:4n3)	intergenic	FLJ35282(dist=463916),ELAVL2(dist=401975)
rs3815044	5	9641779	9694779	C	G	0.773723	N	1	Y	0.8055	1	+	7.319e-06	eicosapentaenoic acid (EPA) (20:5n3)	ncRNA_intronic	LOC285692
rs7956968	12	8458642	8349909	A	G	0.907173	Y	0.7174	N	NA	0	+	7.327e-06	plasmalogen (18:1n9)	intergenic	FAM86FP(dist=63100),LOC389634(dist=50918)
rs10483865	14	75831483	74901236	C	T	0.131707	N	1	Y	0.6915	0.997625	+	7.348e-06	plasmalogen (18:1n9)	intergenic	LOC731223(dist=68372),JDP2(dist=63026)
rs12625580	20	9742641	9690641	A	G	0.722595	Y	0.967	N	NA	0	+	7.349e-06	docosapentaenoic acid (DPA) (22:5n3)	intronic	PAK7
rs159523	1	26215316	26087903	C	T	0.452761	N	1	Y	0.8582	0.98931	+	7.36e-06	stearidonic acid (18:4n3)	intronic	STMN1
rs159525	1	26213991	26086578	G	T	0.453412	Y	0.9979	N	NA	0	+	7.36e-06	stearidonic acid (18:4n3)	intronic	STMN1
rs159527	1	26213286	26085873	A	C	0.452848	Y	0.9976	N	NA	0	+	7.36e-06	stearidonic acid (18:4n3)	intronic	STMN1
rs159528	1	26211773	26084360	C	T	0.452396	Y	0.9983	N	NA	0	+	7.36e-06	stearidonic acid (18:4n3)	UTR3	STMN1
rs213621	1	26207244	26079831	A	G	0.450428	N	1	Y	0.7195	0.992874	+	7.36e-06	stearidonic acid (18:4n3)	intergenic	PAQR7(dist=9500),STMN1(dist=3433)
rs13275252	8	84097519	84260074	A	T	0.403336	Y	0.9222	N	NA	0	+	7.369e-06	elaidic acid (t18:1n9)	intergenic	SNX16(dist=1342998),RALYL(dist=997934)
rs7800135	7	97501547	97339483	C	G	0.0949933	Y	0.9245	N	NA	0	+	7.373e-06	eicsoatetraenoic acid (20:4n3)	intronic	ASNS
rs4732146	7	135478903	135129443	C	T	0.836827	Y	0.9838	N	NA	0	+	7.375e-06	stearic acid (18:0)	intergenic	FAM180A(dist=45309),LUZP6(dist=132600)
rs12112370	7	157880211	157572972	C	T	0.102359	Y	0.9664	N	NA	0	+	7.376e-06	eicsoatetraenoic acid (20:4n3)	intronic	PTPRN2
rs16850913	2	166421763	166130009	A	G	0.809611	N	1	Y	1	1	+	7.383e-06	pentadecanoic acid (15:0)	intronic	CSRNP3
rs16850914	2	166422010	166130256	A	G	0.188034	N	1	Y	1	0.992874	+	7.383e-06	pentadecanoic acid (15:0)	intronic	CSRNP3
rs7780849	7	157880135	157572896	A	G	0.102368	Y	0.9653	N	NA	0	+	7.386e-06	eicsoatetraenoic acid (20:4n3)	intronic	PTPRN2
rs11700067	20	9743557	9691557	C	T	0.277356	Y	0.964	N	NA	0	+	7.396e-06	docosapentaenoic acid (DPA) (22:5n3)	intronic	PAK7
rs11631454	15	101338155	99155678	A	C	0.823847	Y	0.3988	N	NA	0	+	7.399e-06	stearic acid (18:0)	intergenic	ASB7(dist=146251),ALDH1A3(dist=81854)
rs12145377	1	212432926	210499549	C	G	0.180938	Y	0.9493	N	NA	0	+	7.425e-06	erucic acid (22:1n9)	intergenic	DTL(dist=154739),PPP2R5A(dist=25953)
rs12109904	5	9681798	9734798	C	T	0.823313	Y	0.8539	N	NA	0	+	7.426e-06	eicsoatetraenoic acid (20:4n3)	ncRNA_intronic	LOC285692
rs17169191	7	97498965	97336901	A	T	0.905297	Y	0.9271	N	NA	0	+	7.428e-06	eicsoatetraenoic acid (20:4n3)	intronic	ASNS
rs11958429	5	14085012	14138012	A	G	0.814655	N	1	Y	0.2878	0.98219	+	7.48e-06	stearic acid (18:0)	intergenic	DNAH5(dist=140423),TRIO(dist=58817)
rs6552428	4	181491059	181728053	C	T	0.513937	Y	0.9087	N	NA	0	+	7.487e-06	lignoceric acid (24:0)	intergenic	NONE(dist=NONE),LINC00290(dist=494184)
rs17169186	7	97489866	97327802	C	G	0.0943686	Y	0.9325	N	NA	0	+	7.499e-06	eicsoatetraenoic acid (20:4n3)	intronic	ASNS
rs10513027	5	9624355	9677355	C	G	0.769824	Y	0.9651	N	NA	0	+	7.516e-06	eicsoatetraenoic acid (20:4n3)	intergenic	LOC100505806(dist=73946),TAS2R1(dist=4754)
rs17169185	7	97489701	97327637	G	T	0.0943753	Y	0.9327	N	NA	0	+	7.516e-06	eicsoatetraenoic acid (20:4n3)	intronic	ASNS
rs10851695	15	61700658	59487950	C	G	0.112195	N	1	Y	0.6453	0.997625	+	7.547e-06	stearic acid (18:0)	intergenic	RORA(dist=179156),VPS13C(dist=443932)
rs6008001	22	47315544	45694208	C	T	0.120128	Y	0.9264	N	NA	0	+	7.564e-06	eicosapentaenoic acid (EPA) (20:5n3)	intronic	TBC1D22A
rs9660543	1	229282932	227349555	C	T	0.836983	N	1	Y	0.02745	0.998812	+	7.576e-06	docosadienoic acid (22:2n6)	intergenic	RHOU(dist=400516),RAB4A(dist=123947)
rs9701451	1	229290827	227357450	C	G	0.840713	N	1	Y	0.04453	0.98931	+	7.576e-06	docosadienoic acid (22:2n6)	intergenic	RHOU(dist=408411),RAB4A(dist=116052)
rs11636240	15	101337998	99155521	C	G	0.823765	Y	0.399	N	NA	0	+	7.608e-06	stearic acid (18:0)	intergenic	ASB7(dist=146094),ALDH1A3(dist=82011)
rs11581144	1	58811647	58584235	C	T	0.768808	Y	0.923	N	NA	0	+	7.615e-06	erucic acid (22:1n9)	intergenic	DAB1(dist=95436),OMA1(dist=134744)
rs10868100	9	86721015	85910835	A	C	0.902081	N	1	Y	0.667	0.992874	+	7.633e-06	stearic acid (18:0)	intergenic	RMI1(dist=102028),SLC28A3(dist=169750)
rs11636207	15	101337946	99155469	C	T	0.823723	Y	0.3992	N	NA	0	+	7.637e-06	stearic acid (18:0)	intergenic	ASB7(dist=146042),ALDH1A3(dist=82063)
rs288233	5	107416580	107444479	C	T	0.217335	Y	0.8816	N	NA	0	+	7.663e-06	plasmalogen (18:1n7)	intronic	FBXL17
rs2310091	4	29770652	29379750	C	T	0.282582	N	1	Y	0.2051	0.998812	+	7.686e-06	mead acid (20:3n9 )	intergenic	MIR4275(dist=949362),PCDH7(dist=951378)
rs6999509	8	140393444	140462626	C	T	0.791373	Y	0.858	N	NA	0	+	7.695e-06	eicosadienoic acid (20:2n6)	intergenic	COL22A1(dist=467208),KCNK9(dist=231360)
rs6999509	8	140393444	140462626	C	T	0.791373	Y	0.858	N	NA	0	+	7.695e-06	eicosenoic acid (20:1n9)	intergenic	COL22A1(dist=467208),KCNK9(dist=231360)
rs2459399	15	51696422	49483714	G	T	0.187797	Y	0.8814	N	NA	0	+	7.713e-06	stearic acid (18:0)	intronic	GLDN
rs17131823	7	97486636	97324572	C	T	0.905484	Y	0.9431	N	NA	0	+	7.713e-06	eicsoatetraenoic acid (20:4n3)	intronic	ASNS
rs1122138	14	96180242	95249995	A	C	0.15101	Y	0.8281	N	NA	0	+	7.728e-06	a-linolenic acid (18:3n3)	intronic	TCL1A
rs1286767	3	25592883	25567887	C	T	0.13284	Y	0.9537	N	NA	0	+	7.73e-06	a-linolenic acid (18:3n3)	intronic	RARB
rs11961616	6	72451607	72508328	A	G	0.740707	Y	0.412	N	NA	0	+	7.734e-06	arachidonic acid (20:4n6)	intergenic	LINC00472(dist=321159),RIMS1(dist=144799)
rs888156	12	107933906	106458036	A	T	0.861022	Y	0.9917	N	NA	0	+	7.746e-06	stearic acid (18:0)	intronic	BTBD11
rs12425559	12	107931589	106455719	C	G	0.139636	Y	0.9974	N	NA	0	+	7.749e-06	stearic acid (18:0)	intronic	BTBD11
rs1558781	12	107937768	106461898	A	G	0.138303	Y	0.9967	N	NA	0	+	7.766e-06	stearic acid (18:0)	exonic	BTBD11
rs4964218	12	107937496	106461626	C	T	0.138313	Y	0.9966	N	NA	0	+	7.766e-06	stearic acid (18:0)	intronic	BTBD11
rs10492160	12	107956924	106481054	C	T	0.862784	Y	0.9977	N	NA	0	+	7.772e-06	stearic acid (18:0)	intronic	BTBD11
rs11113397	12	107961720	106485850	A	G	0.136971	Y	0.9991	N	NA	0	+	7.772e-06	stearic acid (18:0)	intronic	BTBD11
rs11113405	12	107985464	106509594	A	G	0.138855	N	1	Y	0.07312	0.995249	+	7.772e-06	stearic acid (18:0)	intronic	BTBD11
rs12425238	12	107946370	106470500	A	T	0.138246	N	1	Y	0.3076	0.997625	+	7.772e-06	stearic acid (18:0)	intronic	BTBD11
rs1558786	12	107910370	106434500	A	G	0.140511	Y	1	N	NA	0	+	7.772e-06	stearic acid (18:0)	intronic	BTBD11
rs17039453	12	107938140	106462270	C	T	0.861884	Y	0.9957	N	NA	0	+	7.772e-06	stearic acid (18:0)	intronic	BTBD11
rs2058778	12	107962118	106486248	A	G	0.862913	N	1	Y	0.3029	0.990499	+	7.772e-06	stearic acid (18:0)	intronic	BTBD11
rs4964217	12	107906325	106430455	C	T	0.857664	N	1	Y	0.1932	1	+	7.772e-06	stearic acid (18:0)	intronic	BTBD11
rs4964587	12	107906498	106430628	C	T	0.859489	Y	1	N	NA	0	+	7.772e-06	stearic acid (18:0)	intronic	BTBD11
rs4964589	12	107906729	106430859	A	G	0.859489	Y	1	N	NA	0	+	7.772e-06	stearic acid (18:0)	intronic	BTBD11
rs713459	12	107956370	106480500	A	G	0.137212	Y	0.9977	N	NA	0	+	7.772e-06	stearic acid (18:0)	intronic	BTBD11
rs724996	12	107965538	106489668	A	C	0.136889	Y	0.9996	N	NA	0	+	7.772e-06	stearic acid (18:0)	intronic	BTBD11
rs732750	12	107903731	106427861	G	T	0.140511	Y	1	N	NA	0	+	7.772e-06	stearic acid (18:0)	intronic	BTBD11
rs741366	12	107905095	106429225	A	T	0.140511	N	1	Y	0.3076	1	+	7.772e-06	stearic acid (18:0)	intronic	BTBD11
rs749837	12	107905845	106429975	A	G	0.140511	Y	1	N	NA	0	+	7.772e-06	stearic acid (18:0)	intronic	BTBD11
rs7955434	12	107942614	106466744	A	G	0.138078	Y	1	N	NA	0	+	7.772e-06	stearic acid (18:0)	intronic	BTBD11
rs6494266	15	61700296	59487588	C	T	0.112285	Y	0.9968	N	NA	0	+	7.779e-06	stearic acid (18:0)	intergenic	RORA(dist=178794),VPS13C(dist=444294)
rs17344752	7	97481926	97319862	A	G	0.905478	Y	0.9452	N	NA	0	+	7.779e-06	eicsoatetraenoic acid (20:4n3)	intronic	ASNS
rs957434	13	51686166	50584167	C	T	0.211656	N	1	Y	0.795	0.991686	+	7.837e-06	adrenic acid (22:4n6)	intergenic	GUCY1B2(dist=45873),FAM124A(dist=110304)
rs1365350	12	107901562	106425692	C	T	0.860013	Y	0.9924	N	NA	0	+	7.841e-06	stearic acid (18:0)	intronic	BTBD11
rs12533238	7	122428068	122215304	C	G	0.601879	Y	0.9586	N	NA	0	+	7.845e-06	nervonic acid (24:1n9)	intronic	CADPS2
rs2297405	9	107551247	106591068	A	C	0.94458	N	1	Y	1	0.997625	+	7.885e-06	arachidonic acid (20:4n6)	intronic	ABCA1
rs1365348	12	107901296	106425426	A	G	0.139932	Y	0.9909	N	NA	0	+	7.887e-06	stearic acid (18:0)	intronic	BTBD11
rs1573223	9	19942406	19932406	A	G	0.119951	Y	0.9698	N	NA	0	+	7.889e-06	stearic acid (18:0)	intergenic	SLC24A2(dist=155389),MLLT3(dist=402562)
rs12191229	6	105811285	105917978	G	T	0.137925	Y	0.9948	N	NA	0	+	7.894e-06	linoleic acid (18:2n6)	intronic	PREP
rs12372930	15	61705263	59492555	A	G	0.112536	Y	0.9999	N	NA	0	+	7.904e-06	stearic acid (18:0)	intergenic	RORA(dist=183761),VPS13C(dist=439327)
rs4732144	7	135478427	135128967	C	G	0.838002	N	1	Y	0.3177	0.998812	+	7.907e-06	stearic acid (18:0)	intergenic	FAM180A(dist=44833),LUZP6(dist=133076)
rs17325945	18	69503186	67654166	G	T	0.723572	Y	0.9898	N	NA	0	+	7.918e-06	elaidic acid (t18:1n9)	intergenic	LOC100505776(dist=256994),CBLN2(dist=700729)
rs13196732	6	98799148	98905869	A	G	0.939116	Y	0.8553	N	NA	0	+	7.926e-06	stearic acid (18:0)	intergenic	MIR2113(dist=326653),POU3F2(dist=483432)
rs4942950	13	51685633	50583634	A	G	0.219058	Y	0.9819	N	NA	0	+	7.948e-06	adrenic acid (22:4n6)	intergenic	GUCY1B2(dist=45340),FAM124A(dist=110837)
rs17176043	14	36994802	36064553	A	G	0.947002	Y	0.7582	N	NA	0	+	7.951e-06	vaccenic acid (18:1n7)	intergenic	NKX2-1(dist=5372),NKX2-8(dist=54414)
rs4839398	1	111006986	110808509	A	G	0.700845	Y	0.9457	N	NA	0	+	7.954e-06	docosadienoic acid (22:2n6)	intergenic	PROK1(dist=7010),CYMP(dist=16402)
rs7784655	7	157880105	157572866	C	T	0.897608	Y	0.9472	N	NA	0	+	7.956e-06	eicsoatetraenoic acid (20:4n3)	intronic	PTPRN2
rs10495431	1	239475925	237542548	C	T	0.806572	Y	0.9355	N	NA	0	+	7.988e-06	eicsoatetraenoic acid (20:4n3)	intergenic	LOC339535(dist=826608),CHRM3(dist=316448)
rs4965721	15	101337447	99154970	C	T	0.176448	Y	0.3997	N	NA	0	+	8.016e-06	stearic acid (18:0)	intergenic	ASB7(dist=145543),ALDH1A3(dist=82562)
rs1261796	14	95308172	94377925	C	T	0.134962	Y	0.927	N	NA	0	+	8.021e-06	docosadienoic acid (22:2n6)	intergenic	GSC(dist=71673),DICER1(dist=244393)
rs1453283	7	47789116	47755641	A	C	0.0993902	N	1	Y	0.3023	0.996437	+	8.038e-06	eicsoatetraenoic acid (20:4n3)	intergenic	C7orf65(dist=87870),LINC00525(dist=11958)
rs9768449	7	157276616	156969377	C	T	0.92691	Y	0.7528	N	NA	0	+	8.039e-06	oleic acid (18:1n9)	intergenic	DNAJB6(dist=66483),PTPRN2(dist=55134)
rs11140385	9	86726517	85916337	A	G	0.91336	Y	0.9188	N	NA	0	+	8.041e-06	vaccenic acid (18:1n7)	intergenic	RMI1(dist=107530),SLC28A3(dist=164248)
rs11113401	12	107966735	106490865	A	G	0.138971	Y	0.9906	N	NA	0	+	8.056e-06	stearic acid (18:0)	intronic	BTBD11
rs11685549	2	194566960	194275205	A	G	0.143157	Y	0.7776	N	NA	0	+	8.063e-06	stearic acid (18:0)	intergenic	PCGEM1(dist=925335),SLC39A10(dist=1954572)
rs2400108	6	105810450	105917143	C	T	0.143727	N	1	Y	0.1406	0.997625	+	8.073e-06	a-linolenic acid (18:3n3)	intronic	PREP
rs12678858	8	80743773	80906328	C	T	0.11953	Y	0.9941	N	NA	0	+	8.088e-06	docosahexaenoic acid (DHA) (22:6n3)	intergenic	HEY1(dist=63675),MRPS28(dist=87322)
rs17534643	8	80744549	80907104	C	T	0.892944	N	1	Y	0.3599	1	+	8.088e-06	docosahexaenoic acid (DHA) (22:6n3)	intergenic	HEY1(dist=64451),MRPS28(dist=86546)
rs882028	12	107933185	106457315	C	T	0.824748	Y	0.8607	N	NA	0	+	8.135e-06	stearic acid (18:0)	intronic	BTBD11
rs13162155	5	9658482	9711482	A	G	0.755157	Y	0.986	N	NA	0	+	8.135e-06	eicsoatetraenoic acid (20:4n3)	ncRNA_intronic	LOC285692
rs6821735	4	178153009	178390003	A	G	0.275896	Y	0.7395	N	NA	0	+	8.138e-06	eicosapentaenoic acid (EPA) (20:5n3)	intergenic	VEGFC(dist=439114),NEIL3(dist=77982)
rs12212017	6	90512526	90569247	A	G	0.0650894	Y	0.9141	N	NA	0	+	8.16e-06	behenic acid (22:0)	intronic	MDN1
rs16850912	2	166421414	166129660	A	G	0.806592	N	1	Y	1	0.97268	+	8.194e-06	pentadecanoic acid (15:0)	intronic	CSRNP3
rs2470193	15	51695735	49483027	A	T	0.811254	Y	0.9218	N	NA	0	+	8.237e-06	stearic acid (18:0)	intronic	GLDN
rs685382	12	53049579	51335846	G	T	0.813033	N	1	Y	0.5248	0.998812	+	8.254e-06	plasmalogen (18:1n7)	intergenic	KRT2(dist=3620),KRT1(dist=18941)
rs589117	12	53049876	51336143	A	G	0.187984	Y	0.9957	N	NA	0	+	8.28e-06	plasmalogen (18:1n7)	intergenic	KRT2(dist=3917),KRT1(dist=18644)
rs4802905	19	52724095	57415907	C	T	0.111111	N	1	Y	1	0.98456	+	8.298e-06	docosapentaenoic acid (DPA) (22:5n3)	intronic	PPP2R1A
rs4802906	19	52735298	57427110	A	G	0.891727	N	1	Y	1	1	+	8.298e-06	docosapentaenoic acid (DPA) (22:5n3)	intergenic	PPP2R1A(dist=5620),ZNF766(dist=37526)
rs11133424	4	57010328	56705085	A	C	0.478076	N	1	Y	0.4772	0.998812	+	8.319e-06	arachidic acid (20:0)	intergenic	CEP135(dist=110799),KIAA1211(dist=26033)
rs730912	2	174472810	174181056	A	G	0.88382	N	1	Y	0.3786	1	+	8.32e-06	linoleic acid (18:2n6)	intergenic	CDCA7(dist=239092),SP3(dist=298377)
rs7181076	15	61700916	59488208	C	T	0.112439	Y	0.999	N	NA	0	+	8.324e-06	stearic acid (18:0)	intergenic	RORA(dist=179414),VPS13C(dist=443674)
rs10902583	15	101335775	99153298	A	G	0.823403	Y	0.4002	N	NA	0	+	8.341e-06	stearic acid (18:0)	intergenic	ASB7(dist=143871),ALDH1A3(dist=84234)
rs6854246	4	19233148	18842246	C	T	0.392205	N	1	Y	0.569	0.997625	+	8.359e-06	plasmalogen (18:0)	intergenic	LCORL(dist=1209665),SLIT2(dist=1022087)
rs7591813	2	165569824	165278070	A	C	0.10219	N	1	Y	1	0.998812	+	8.371e-06	eicosadienoic acid (20:2n6)	intronic	COBLL1
rs7591813	2	165569824	165278070	A	C	0.10219	N	1	Y	1	0.998812	+	8.371e-06	eicosenoic acid (20:1n9)	intronic	COBLL1
rs2906133	7	122546164	122333400	C	T	0.50045	Y	0.9969	N	NA	0	+	8.407e-06	nervonic acid (24:1n9)	intergenic	CADPS2(dist=19351),TAS2R16(dist=88595)
rs11102374	1	112589644	112391167	A	G	0.33922	N	1	Y	0.832	1	+	8.438e-06	palmitic acid (16:0)	intergenic	LOC643355(dist=48181),CTTNBP2NL(dist=349156)
rs2138157	2	227103717	226811961	A	C	0.350183	N	1	Y	0.4584	0.998812	+	8.442e-06	behenic acid (22:0)	intergenic	LOC646736(dist=58939),MIR5702(dist=419709)
rs2972144	2	227101411	226809655	A	G	0.353228	N	1	Y	0.3584	0.998812	+	8.442e-06	behenic acid (22:0)	intergenic	LOC646736(dist=56633),MIR5702(dist=422015)
rs2972146	2	227100698	226808942	G	T	0.35403	Y	0.9999	N	NA	0	+	8.442e-06	behenic acid (22:0)	intergenic	LOC646736(dist=55920),MIR5702(dist=422728)
rs2972147	2	227099854	226808098	C	T	0.645122	N	1	Y	0.3539	0.997625	+	8.442e-06	behenic acid (22:0)	intergenic	LOC646736(dist=55076),MIR5702(dist=423572)
rs11630356	15	101334224	99151747	A	G	0.176678	Y	0.4004	N	NA	0	+	8.445e-06	stearic acid (18:0)	intergenic	ASB7(dist=142320),ALDH1A3(dist=85785)
rs2301020	20	48704519	48137926	A	G	0.495167	Y	0.9873	N	NA	0	+	8.461e-06	arachidic acid (20:0)	intronic	TMEM189-UBE2V1,UBE2V1
rs9322313	6	151617320	151659013	C	T	0.594762	Y	0.912	N	NA	0	+	8.461e-06	lignoceric acid (24:0)	intronic	AKAP12
rs7402017	15	101333527	99151050	C	G	0.176696	Y	0.4005	N	NA	0	+	8.464e-06	stearic acid (18:0)	intergenic	ASB7(dist=141623),ALDH1A3(dist=86482)
rs12999559	2	194674109	194382354	C	T	0.856994	Y	0.7691	N	NA	0	+	8.464e-06	stearic acid (18:0)	intergenic	PCGEM1(dist=1032484),SLC39A10(dist=1847423)
rs9378430	6	5574319	5519318	A	G	0.825	N	1	Y	0.5625	0.995249	+	8.491e-06	docosahexaenoic acid (DHA) (22:6n3)	intronic	FARS2
rs6020255	20	48711386	48144793	C	T	0.504776	Y	0.9893	N	NA	0	+	8.511e-06	arachidic acid (20:0)	intronic	TMEM189-UBE2V1,UBE2V1
rs10214989	7	122549767	122337003	C	T	0.499645	Y	0.9966	N	NA	0	+	8.521e-06	nervonic acid (24:1n9)	intergenic	CADPS2(dist=22954),TAS2R16(dist=84992)
rs871741	17	77461743	74973338	A	G	0.391809	Y	0.7863	N	NA	0	+	8.522e-06	eicosapentaenoic acid (EPA) (20:5n3)	intronic	RBFOX3
rs3747003	21	47582102	46406530	C	T	0.739732	Y	0.6534	N	NA	0	+	8.543e-06	a-linolenic acid (18:3n3)	intronic	C21orf56
rs4705664	5	113674709	113702608	C	T	0.843396	N	1	Y	0.752	0.96675	+	8.548e-06	palmitic acid (16:0)	intergenic	YTHDC2(dist=743725),KCNN2(dist=23307)
rs2102860	3	187110983	188593677	A	G	0.949383	N	1	Y	0.2781	0.98337	+	8.553e-06	linoleic acid (18:2n6)	intergenic	RTP4(dist=21614),SST(dist=275711)
rs10445713	2	7216231	7133682	C	T	0.422046	N	1	Y	0.7045	0.998812	+	8.577e-06	linoleic acid (18:2n6)	intergenic	RNF144A(dist=31922),LOC100506274(dist=345161)
rs11834158	12	20051920	19943187	A	C	0.0888759	Y	0.7128	N	NA	0	+	8.607e-06	eicosapentaenoic acid (EPA) (20:5n3)	intergenic	AEBP2(dist=376747),LOC100506393(dist=115699)
rs7163248	15	101332973	99150496	G	T	0.176759	Y	0.4007	N	NA	0	+	8.608e-06	stearic acid (18:0)	intergenic	ASB7(dist=141069),ALDH1A3(dist=87036)
rs4669130	2	7216352	7133803	C	T	0.57889	Y	0.998	N	NA	0	+	8.611e-06	linoleic acid (18:2n6)	intergenic	RNF144A(dist=32043),LOC100506274(dist=345040)
rs11191067	10	103379882	103369872	G	T	0.779891	Y	0.9624	N	NA	0	+	8.636e-06	plasmalogen (18:1n7)	intronic	FBXW4
rs829751	9	24358469	24348469	A	G	0.314696	Y	0.9388	N	NA	0	+	8.637e-06	docosapentaenoic acid (22:5n6)	intergenic	ELAVL2(dist=532406),TUSC1(dist=1317918)
rs10500038	7	113788156	113575392	A	G	0.169708	N	1	Y	0.6907	1	+	8.638e-06	palmitic acid (16:0)	intergenic	NONE(dist=NONE),NONE(dist=NONE)
rs4816172	20	9742096	9690096	C	T	0.227223	Y	0.892	N	NA	0	+	8.669e-06	docosapentaenoic acid (DPA) (22:5n3)	intronic	PAK7
rs12377780	9	137808961	136948782	A	C	0.356232	Y	0.9858	N	NA	0	+	8.688e-06	behenic acid (22:0)	intronic	FCN1
rs2869956	20	48722949	48156356	A	T	0.504673	Y	0.993	N	NA	0	+	8.69e-06	arachidic acid (20:0)	intronic	TMEM189-UBE2V1,UBE2V1
rs1478512	16	80132665	78690166	A	G	0.668082	Y	0.9875	N	NA	0	+	8.693e-06	docosadienoic acid (22:2n6)	intergenic	MAF(dist=498043),DYNLRB2(dist=442189)
rs11060389	12	130006585	128572538	C	T	0.839043	Y	0.6717	N	NA	0	+	8.7e-06	nervonic acid (24:1n9)	intronic	TMEM132D
rs10858293	9	137809685	136949506	A	C	0.35624	Y	0.9861	N	NA	0	+	8.701e-06	behenic acid (22:0)	exonic	FCN1
rs3858613	12	94590052	93114183	C	T	0.748345	Y	0.8485	N	NA	0	+	8.714e-06	eicsoatetraenoic acid (20:4n3)	intronic	PLXNC1
rs10851696	15	61704882	59492174	C	G	0.887453	Y	0.9998	N	NA	0	+	8.722e-06	stearic acid (18:0)	intergenic	RORA(dist=183380),VPS13C(dist=439708)
rs10120023	9	137810259	136950080	C	T	0.643822	Y	0.9851	N	NA	0	+	8.723e-06	behenic acid (22:0)	upstream	FCN1
rs7763655	6	155200674	155242366	A	G	0.169927	N	1	Y	0.4071	0.992874	+	8.728e-06	eicsoatetraenoic acid (20:4n3)	intergenic	SCAF8(dist=45480),TIAM2(dist=210749)
rs11673586	19	24370434	24162274	A	C	0.0622494	Y	0.841	N	NA	0	+	8.734e-06	stearic acid (18:0)	intergenic	HAVCR1P1(dist=24185),NONE(dist=NONE)
rs1539682	9	19943380	19933380	G	T	0.120155	Y	0.9686	N	NA	0	+	8.738e-06	stearic acid (18:0)	intergenic	SLC24A2(dist=156363),MLLT3(dist=401588)
rs2269216	20	48725248	48158655	A	T	0.50463	Y	0.9937	N	NA	0	+	8.743e-06	arachidic acid (20:0)	intronic	TMEM189-UBE2V1,UBE2V1
rs10249800	7	83395249	83233185	A	G	0.457915	Y	0.9923	N	NA	0	+	8.8e-06	oleic acid (18:1n9)	intergenic	SEMA3E(dist=116770),SEMA3A(dist=192410)
rs591512	1	60223332	59995920	C	T	0.844979	Y	0.8377	N	NA	0	+	8.811e-06	nervonic acid (24:1n9)	intronic	FGGY
rs1105561	19	44669960	49361800	C	T	0.521883	Y	0.9914	N	NA	0	+	8.818e-06	docosapentaenoic acid (22:5n6)	splicing	ZNF226
rs12678858	8	80743773	80906328	C	T	0.11953	Y	0.9941	N	NA	0	+	8.833e-06	eicosapentaenoic acid (EPA) (20:5n3)	intergenic	HEY1(dist=63675),MRPS28(dist=87322)
rs17534643	8	80744549	80907104	C	T	0.892944	N	1	Y	0.3599	1	+	8.833e-06	eicosapentaenoic acid (EPA) (20:5n3)	intergenic	HEY1(dist=64451),MRPS28(dist=86546)
rs1846066	4	55701844	55396601	A	G	0.110263	Y	0.7843	N	NA	0	+	8.848e-06	nervonic acid (24:1n9)	intergenic	KIT(dist=94963),KDR(dist=242582)
rs4934003	10	86077069	86067049	A	G	0.348733	Y	0.9993	N	NA	0	+	8.851e-06	plasmalogen (18:1n9)	intergenic	LOC170425(dist=22654),FAM190B(dist=11341)
rs17785558	20	36075786	35509200	C	G	0.907047	Y	0.383	N	NA	0	+	8.859e-06	eicosapentaenoic acid (EPA) (20:5n3)	intergenic	SRC(dist=41965),BLCAP(dist=70033)
rs1989676	10	86082807	86072787	A	G	0.34872	Y	0.9994	N	NA	0	+	8.867e-06	plasmalogen (18:1n9)	intergenic	LOC170425(dist=28392),FAM190B(dist=5603)
rs11060392	12	130007402	128573355	C	T	0.161002	Y	0.6734	N	NA	0	+	8.868e-06	nervonic acid (24:1n9)	intronic	TMEM132D
rs11171159	12	39601123	37887390	C	T	0.751861	N	1	Y	0.3318	0.97981	+	8.873e-06	eicsoatetraenoic acid (20:4n3)	intergenic	CPNE8(dist=301703),KIF21A(dist=85907)
rs10425945	19	44672177	49364017	A	G	0.46554	Y	0.9925	N	NA	0	+	8.873e-06	docosapentaenoic acid (22:5n6)	intronic	ZNF226
rs4927080	1	54741120	54513708	C	T	0.477962	Y	0.9301	N	NA	0	+	8.876e-06	plasmalogen (18:1n9)	intronic	SSBP3
rs4457260	7	83371776	83209712	A	T	0.536768	Y	0.9988	N	NA	0	+	8.883e-06	oleic acid (18:1n9)	intergenic	SEMA3E(dist=93297),SEMA3A(dist=215883)
rs1881728	10	86070751	86060731	A	G	0.349101	Y	0.9997	N	NA	0	+	8.884e-06	plasmalogen (18:1n9)	intergenic	LOC170425(dist=16336),FAM190B(dist=17659)
rs2784847	10	86276596	86266576	C	T	0.659342	Y	0.9997	N	NA	0	+	8.884e-06	plasmalogen (18:1n9)	UTR3	FAM190B
rs4933321	10	86071822	86061802	C	G	0.349095	Y	0.9997	N	NA	0	+	8.884e-06	plasmalogen (18:1n9)	intergenic	LOC170425(dist=17407),FAM190B(dist=16588)
rs7084184	10	86069744	86059724	C	T	0.349148	N	1	Y	0.5625	1	+	8.884e-06	plasmalogen (18:1n9)	intergenic	LOC170425(dist=15329),FAM190B(dist=18666)
rs970993	10	86232546	86222526	C	T	0.658759	Y	1	N	NA	0	+	8.884e-06	plasmalogen (18:1n9)	intronic	FAM190B
rs26737	5	7463625	7516625	A	C	0.677007	N	1	Y	0.4432	0.998812	+	8.892e-06	stearic acid (18:0)	intronic	ADCY2
rs27692	5	7464075	7517075	A	G	0.322384	N	1	Y	0.4432	1	+	8.892e-06	stearic acid (18:0)	intronic	ADCY2
rs7704896	5	72573139	72608895	G	T	0.851237	Y	0.788	N	NA	0	+	8.9e-06	plasmalogen (18:1n9)	intergenic	TMEM174(dist=102169),FOXD1(dist=168946)
rs4270117	15	61704543	59491835	A	G	0.88745	Y	0.9998	N	NA	0	+	8.906e-06	stearic acid (18:0)	intergenic	RORA(dist=183041),VPS13C(dist=440047)
rs2272306	12	53554283	51840550	A	G	0.148726	Y	0.4466	N	NA	0	+	8.931e-06	vaccenic acid (18:1n7)	intronic	CSAD
rs2168989	19	44712684	49404524	G	T	0.465373	Y	0.9938	N	NA	0	+	8.945e-06	docosapentaenoic acid (22:5n6)	intergenic	ZNF226(dist=30846),ZNF227(dist=4007)
rs7253533	19	44711623	49403463	C	T	0.46539	Y	0.9939	N	NA	0	+	8.962e-06	docosapentaenoic acid (22:5n6)	intergenic	ZNF226(dist=29785),ZNF227(dist=5068)
rs6943414	7	97326202	97164138	A	C	0.8982	Y	0.9454	N	NA	0	+	8.965e-06	eicsoatetraenoic acid (20:4n3)	intergenic	ACN9(dist=515127),TAC1(dist=35069)
rs6952251	7	122547130	122334366	G	T	0.504408	N	1	Y	1	0.96556	+	8.966e-06	nervonic acid (24:1n9)	intergenic	CADPS2(dist=20317),TAS2R16(dist=87629)
rs2685443	18	69523046	67674026	C	T	0.723847	Y	0.9927	N	NA	0	+	8.977e-06	elaidic acid (t18:1n9)	intergenic	LOC100505776(dist=276854),CBLN2(dist=680869)
rs9435847	1	229293357	227359980	A	G	0.162459	Y	0.9957	N	NA	0	+	8.984e-06	docosadienoic acid (22:2n6)	intergenic	RHOU(dist=410941),RAB4A(dist=113522)
rs11574546	12	53584871	51871138	A	G	0.851591	Y	0.4436	N	NA	0	+	8.998e-06	vaccenic acid (18:1n7)	downstream	ITGB7,ZNF740
rs4346859	6	150775847	150817540	C	T	0.333197	Y	0.9697	N	NA	0	+	9.004e-06	eicsoatetraenoic acid (20:4n3)	intergenic	IYD(dist=50082),PLEKHG1(dist=145152)
rs6955575	7	97328899	97166835	C	T	0.898238	Y	0.9466	N	NA	0	+	9.023e-06	eicsoatetraenoic acid (20:4n3)	intergenic	ACN9(dist=517824),TAC1(dist=32372)
rs7926605	11	94764892	94404540	A	G	0.843798	Y	0.9823	N	NA	0	+	9.026e-06	linoleic acid (18:2n6)	intergenic	KDM4E(dist=4132),SRSF8(dist=35164)
rs12980565	19	44742278	49434118	A	G	0.474696	Y	0.9985	N	NA	0	+	9.042e-06	docosapentaenoic acid (22:5n6)	downstream	ZNF227
rs4374104	15	61702153	59489445	A	G	0.887451	Y	0.9997	N	NA	0	+	9.094e-06	stearic acid (18:0)	intergenic	RORA(dist=180651),VPS13C(dist=442437)
rs8031208	15	61702577	59489869	A	G	0.11255	Y	0.9998	N	NA	0	+	9.094e-06	stearic acid (18:0)	intergenic	RORA(dist=181075),VPS13C(dist=442013)
rs1884614	20	42980519	42413933	C	T	0.847932	N	1	Y	0.3877	1	+	9.107e-06	behenic acid (22:0)	downstream	R3HDML
rs1865861	3	78803959	78886649	C	T	0.23883	Y	0.9285	N	NA	0	+	9.111e-06	arachidic acid (20:0)	intronic	ROBO1
rs11870122	17	39508698	36762224	G	T	0.927409	Y	0.5031	N	NA	0	+	9.122e-06	eicsoatetraenoic acid (20:4n3)	intergenic	KRT33A(dist=1634),KRT33B(dist=11048)
rs7039669	9	133857214	132847035	A	G	0.757545	Y	0.7727	N	NA	0	+	9.127e-06	mead acid (20:3n9 )	intergenic	FIBCD1(dist=42759),LAMC3(dist=27290)
rs1865863	3	78803784	78886474	A	G	0.238731	Y	0.9286	N	NA	0	+	9.139e-06	arachidic acid (20:0)	intronic	ROBO1
rs3884558	15	61702779	59490071	A	G	0.112552	Y	0.9998	N	NA	0	+	9.142e-06	stearic acid (18:0)	intergenic	RORA(dist=181277),VPS13C(dist=441811)
rs1884613	20	42980415	42413829	C	G	0.8478	Y	0.998	N	NA	0	+	9.156e-06	behenic acid (22:0)	downstream	R3HDML
rs2178107	9	133858122	132847943	A	G	0.242471	Y	0.7745	N	NA	0	+	9.197e-06	mead acid (20:3n9 )	intergenic	FIBCD1(dist=43667),LAMC3(dist=26382)
rs2943645	2	227099180	226807424	C	T	0.353901	Y	0.9995	N	NA	0	+	9.211e-06	behenic acid (22:0)	intergenic	LOC646736(dist=54402),MIR5702(dist=424246)
rs7853773	9	19946223	19936223	A	G	0.120255	Y	0.968	N	NA	0	+	9.223e-06	stearic acid (18:0)	intergenic	SLC24A2(dist=159206),MLLT3(dist=398745)
rs12189785	6	105811507	105918200	A	G	0.862314	Y	0.995	N	NA	0	+	9.261e-06	linoleic acid (18:2n6)	intronic	PREP
rs2118169	9	86742278	85932098	A	G	0.0645255	Y	0.9151	N	NA	0	+	9.261e-06	oleic acid (18:1n9)	intergenic	RMI1(dist=123291),SLC28A3(dist=148487)
rs11864098	16	82390454	80947955	C	T	0.905575	Y	0.9319	N	NA	0	+	9.289e-06	erucic acid (22:1n9)	intergenic	MPHOSPH6(dist=186625),CDH13(dist=269945)
rs871573	5	171846266	171778871	A	C	0.628049	N	1	Y	0.4483	0.996437	+	9.291e-06	elaidic acid (t18:1n9)	intronic	SH3PXD2B
rs871574	5	171846344	171778949	C	T	0.371046	N	1	Y	0.4483	1	+	9.291e-06	elaidic acid (t18:1n9)	intronic	SH3PXD2B
rs9866912	3	78799202	78881892	A	T	0.238088	Y	0.9293	N	NA	0	+	9.301e-06	arachidic acid (20:0)	intronic	ROBO1
rs6990982	8	138619151	138688333	A	G	0.766405	Y	0.9952	N	NA	0	+	9.317e-06	eicosapentaenoic acid (EPA) (20:5n3)	intergenic	KHDRBS3(dist=1959303),FAM135B(dist=523115)
rs13231214	7	97463200	97301136	A	G	0.905484	Y	0.9954	N	NA	0	+	9.326e-06	eicsoatetraenoic acid (20:4n3)	intergenic	TAC1(dist=93416),ASNS(dist=18229)
rs11763921	7	97404277	97242213	A	G	0.0963406	Y	0.9843	N	NA	0	+	9.339e-06	eicsoatetraenoic acid (20:4n3)	intergenic	TAC1(dist=34493),ASNS(dist=77152)
rs11767488	7	97404380	97242316	C	T	0.0963583	Y	0.9844	N	NA	0	+	9.339e-06	eicsoatetraenoic acid (20:4n3)	intergenic	TAC1(dist=34596),ASNS(dist=77049)
rs12113713	7	97428922	97266858	G	T	0.903955	Y	0.9905	N	NA	0	+	9.339e-06	eicsoatetraenoic acid (20:4n3)	intergenic	TAC1(dist=59138),ASNS(dist=52507)
rs13238313	7	97475391	97313327	A	G	0.905109	Y	1	N	NA	0	+	9.339e-06	eicsoatetraenoic acid (20:4n3)	intergenic	TAC1(dist=105607),ASNS(dist=6038)
rs1397204	7	97405534	97243470	A	G	0.902558	N	1	Y	1	0.995249	+	9.339e-06	eicsoatetraenoic acid (20:4n3)	intergenic	TAC1(dist=35750),ASNS(dist=75895)
rs1605975	7	97437027	97274963	G	T	0.0948224	Y	0.9909	N	NA	0	+	9.339e-06	eicsoatetraenoic acid (20:4n3)	intergenic	TAC1(dist=67243),ASNS(dist=44402)
rs17169082	7	97402268	97240204	A	G	0.0963303	Y	0.9843	N	NA	0	+	9.339e-06	eicsoatetraenoic acid (20:4n3)	intergenic	TAC1(dist=32484),ASNS(dist=79161)
rs17169102	7	97427634	97265570	C	G	0.0964015	Y	0.9921	N	NA	0	+	9.339e-06	eicsoatetraenoic acid (20:4n3)	intergenic	TAC1(dist=57850),ASNS(dist=53795)
rs6955680	7	97414918	97252854	C	T	0.09732	Y	1	N	NA	0	+	9.339e-06	eicsoatetraenoic acid (20:4n3)	intergenic	TAC1(dist=45134),ASNS(dist=66511)
rs6960174	7	97447470	97285406	A	C	0.0936776	Y	0.9999	N	NA	0	+	9.339e-06	eicsoatetraenoic acid (20:4n3)	intergenic	TAC1(dist=77686),ASNS(dist=33959)
rs6960981	7	97447772	97285708	A	G	0.0930521	N	1	Y	1	0.97981	+	9.339e-06	eicsoatetraenoic acid (20:4n3)	intergenic	TAC1(dist=77988),ASNS(dist=33657)
rs7797128	7	97460955	97298891	C	T	0.90618	Y	0.9985	N	NA	0	+	9.339e-06	eicsoatetraenoic acid (20:4n3)	intergenic	TAC1(dist=91171),ASNS(dist=20474)
rs7809499	7	97391054	97228990	A	C	0.903738	Y	0.984	N	NA	0	+	9.339e-06	eicsoatetraenoic acid (20:4n3)	intergenic	TAC1(dist=21270),ASNS(dist=90375)
rs7869796	9	19946627	19936627	C	T	0.87972	Y	0.9679	N	NA	0	+	9.341e-06	stearic acid (18:0)	intergenic	SLC24A2(dist=159610),MLLT3(dist=398341)
rs6962048	7	97354865	97192801	A	G	0.904737	Y	0.9924	N	NA	0	+	9.349e-06	eicsoatetraenoic acid (20:4n3)	intergenic	ACN9(dist=543790),TAC1(dist=6406)
rs4146812	16	6115826	6055827	A	G	0.0529197	N	1	Y	1	1	+	9.376e-06	vaccenic acid (18:1n7)	intronic	RBFOX1
rs16943762	18	25153162	23407160	C	G	0.903704	N	1	Y	0.2	0.98575	+	9.398e-06	di-homo-γ-linolenic Acid (20:3n6 )	intergenic	CHST9(dist=387860),CDH2(dist=377768)
rs16943771	18	25155475	23409473	C	T	0.0979331	Y	0.9999	N	NA	0	+	9.398e-06	di-homo-γ-linolenic Acid (20:3n6 )	intergenic	CHST9(dist=390173),CDH2(dist=375455)
rs9949974	18	25154989	23408987	C	T	0.902042	Y	0.9997	N	NA	0	+	9.398e-06	di-homo-γ-linolenic Acid (20:3n6 )	intergenic	CHST9(dist=389687),CDH2(dist=375941)
rs9950201	18	25155168	23409166	A	C	0.0979459	Y	0.9998	N	NA	0	+	9.398e-06	di-homo-γ-linolenic Acid (20:3n6 )	intergenic	CHST9(dist=389866),CDH2(dist=375762)
rs9953011	18	25156448	23410446	A	G	0.0979331	Y	0.9999	N	NA	0	+	9.398e-06	di-homo-γ-linolenic Acid (20:3n6 )	intergenic	CHST9(dist=391146),CDH2(dist=374482)
rs9964652	18	25155323	23409321	C	T	0.0985401	N	1	Y	0.1648	1	+	9.398e-06	di-homo-γ-linolenic Acid (20:3n6 )	intergenic	CHST9(dist=390021),CDH2(dist=375607)
rs4806608	19	55395582	60087394	A	G	0.829863	Y	0.4989	N	NA	0	+	9.399e-06	nervonic acid (24:1n9)	intronic	FCAR
rs10871382	16	80131944	78689445	C	T	0.668079	Y	0.9858	N	NA	0	+	9.401e-06	docosadienoic acid (22:2n6)	intergenic	MAF(dist=497322),DYNLRB2(dist=442910)
rs8101032	19	44743115	49434955	C	T	0.474925	Y	0.9994	N	NA	0	+	9.405e-06	docosapentaenoic acid (22:5n6)	intergenic	ZNF227(dist=1694),ZNF233(dist=20918)
rs2272301	12	53588352	51874619	C	G	0.852122	Y	0.4374	N	NA	0	+	9.408e-06	vaccenic acid (18:1n7)	intronic	ITGB7
rs4655304	1	213889670	211956293	A	C	0.298033	Y	0.9967	N	NA	0	+	9.421e-06	docosapentaenoic acid (DPA) (22:5n3)	intergenic	RPS6KC1(dist=442862),LINC00538(dist=208422)
rs7921758	10	119515050	119505040	A	G	0.949196	Y	0.9523	N	NA	0	+	9.437e-06	plasmalogen (16:0)	intergenic	EMX2(dist=205993),RAB11FIP2(dist=249377)
rs2140016	8	84075113	84237668	A	G	0.374694	N	1	Y	0.4483	0.995249	+	9.44e-06	elaidic acid (t18:1n9)	intergenic	SNX16(dist=1320592),RALYL(dist=1020340)
rs27108	5	14452841	14505841	C	T	0.219245	N	1	Y	1	0.998812	+	9.447e-06	eicosapentaenoic acid (EPA) (20:5n3)	intronic	TRIO
rs27109	5	14452339	14505339	C	T	0.79562	N	1	Y	0.6135	1	+	9.447e-06	eicosapentaenoic acid (EPA) (20:5n3)	intronic	TRIO
rs17807605	22	17738100	16118100	C	T	0.811355	N	1	Y	0.7732	0.996437	+	9.466e-06	stearic acid (18:0)	ncRNA_exonic	CECR3
rs1227671	11	84610694	84288342	A	T	0.928841	N	1	Y	1	0.96318	+	9.5e-06	di-homo-γ-linolenic Acid (20:3n6 )	intronic	DLG2
rs27360	5	14467548	14520548	C	G	0.793364	Y	0.9637	N	NA	0	+	9.502e-06	eicosapentaenoic acid (EPA) (20:5n3)	intronic	TRIO
rs624807	12	53025327	51311594	A	G	0.911036	Y	0.6265	N	NA	0	+	9.515e-06	vaccenic acid (18:1n7)	intergenic	KRT73(dist=12984),KRT2(dist=13015)
rs6010954	20	61351880	60822325	C	T	0.859235	Y	0.7489	N	NA	0	+	9.52e-06	stearic acid (18:0)	intronic	NTSR1
rs17388535	1	54308972	54081560	A	T	0.877158	Y	0.9415	N	NA	0	+	9.526e-06	palmitelaidic acid (t16:1n7)	intergenic	TMEM48(dist=4747),YIPF1(dist=8420)
rs4802218	19	44800268	49492108	G	T	0.533758	Y	0.9841	N	NA	0	+	9.551e-06	docosapentaenoic acid (22:5n6)	intronic	ZNF235
rs11667521	19	44753776	49445616	A	G	0.473232	Y	0.9982	N	NA	0	+	9.552e-06	docosapentaenoic acid (22:5n6)	intergenic	ZNF227(dist=12355),ZNF233(dist=10257)
rs12462557	19	44774830	49466670	A	G	0.528808	Y	0.9986	N	NA	0	+	9.552e-06	docosapentaenoic acid (22:5n6)	intronic	ZNF233
rs12462723	19	44769974	49461814	C	T	0.471544	Y	0.9981	N	NA	0	+	9.552e-06	docosapentaenoic acid (22:5n6)	intronic	ZNF233
rs12975315	19	44796765	49488605	A	C	0.47071	Y	0.9996	N	NA	0	+	9.552e-06	docosapentaenoic acid (22:5n6)	intronic	ZNF235
rs12975546	19	44744870	49436710	A	G	0.524977	Y	0.9998	N	NA	0	+	9.552e-06	docosapentaenoic acid (22:5n6)	intergenic	ZNF227(dist=3449),ZNF233(dist=19163)
rs2125579	19	44792701	49484541	G	T	0.529251	Y	0.9997	N	NA	0	+	9.552e-06	docosapentaenoic acid (22:5n6)	exonic	ZNF235
rs2232801	19	44676148	49367988	C	G	0.533455	N	1	Y	0.8601	0.998812	+	9.552e-06	docosapentaenoic acid (22:5n6)	intronic	ZNF226
rs8105073	19	44795219	49487059	C	T	0.529263	Y	0.9996	N	NA	0	+	9.552e-06	docosapentaenoic acid (22:5n6)	intronic	ZNF235
rs8109462	19	44784004	49475844	C	T	0.468293	N	1	Y	1	0.996437	+	9.552e-06	docosapentaenoic acid (22:5n6)	intergenic	ZNF233(dist=4534),ZNF235(dist=6497)
rs9646643	19	44743934	49435774	A	G	0.47503	N	1	Y	0.8591	0.995249	+	9.552e-06	docosapentaenoic acid (22:5n6)	intergenic	ZNF227(dist=2513),ZNF233(dist=20099)
rs11655682	17	78164021	75778616	A	C	0.751861	N	1	Y	1	0.97981	+	9.558e-06	plasmalogen (16:0)	intronic	CARD14
rs6779599	3	191847799	193330493	A	C	0.145985	N	1	Y	0.7047	1	+	9.579e-06	stearic acid (18:0)	intergenic	PYDC2(dist=668554),FGF12(dist=9383)
rs6509228	19	29573687	34265527	A	G	0.577973	Y	0.9978	N	NA	0	+	9.587e-06	eicosadienoic acid (20:2n6)	intergenic	LOC100505835(dist=68825),UQCRFS1(dist=124480)
rs6509228	19	29573687	34265527	A	G	0.577973	Y	0.9978	N	NA	0	+	9.587e-06	eicosenoic acid (20:1n9)	intergenic	LOC100505835(dist=68825),UQCRFS1(dist=124480)
rs6011868	20	61352328	60822773	A	G	0.858721	Y	0.7351	N	NA	0	+	9.624e-06	stearic acid (18:0)	intronic	NTSR1
rs1549940	19	29570252	34262092	C	G	0.57789	Y	0.9998	N	NA	0	+	9.625e-06	eicosadienoic acid (20:2n6)	intergenic	LOC100505835(dist=65390),UQCRFS1(dist=127915)
rs1549941	19	29570175	34262015	G	T	0.422141	N	1	Y	0.1547	0.997625	+	9.625e-06	eicosadienoic acid (20:2n6)	intergenic	LOC100505835(dist=65313),UQCRFS1(dist=127992)
rs1549946	19	29566954	34258794	G	T	0.421533	Y	1	N	NA	0	+	9.625e-06	eicosadienoic acid (20:2n6)	intergenic	LOC100505835(dist=62092),UQCRFS1(dist=131213)
rs1897610	19	29570986	34262826	C	T	0.422092	Y	0.9997	N	NA	0	+	9.625e-06	eicosadienoic acid (20:2n6)	intergenic	LOC100505835(dist=66124),UQCRFS1(dist=127181)
rs4435374	19	29568991	34260831	A	G	0.578467	N	1	Y	0.1547	1	+	9.625e-06	eicosadienoic acid (20:2n6)	intergenic	LOC100505835(dist=64129),UQCRFS1(dist=129176)
rs7260317	19	29568554	34260394	C	T	0.578468	Y	1	N	NA	0	+	9.625e-06	eicosadienoic acid (20:2n6)	intergenic	LOC100505835(dist=63692),UQCRFS1(dist=129613)
rs8105646	19	29566251	34258091	A	T	0.581197	N	1	Y	0.1575	0.996437	+	9.625e-06	eicosadienoic acid (20:2n6)	intergenic	LOC100505835(dist=61389),UQCRFS1(dist=131916)
rs1549940	19	29570252	34262092	C	G	0.57789	Y	0.9998	N	NA	0	+	9.625e-06	eicosenoic acid (20:1n9)	intergenic	LOC100505835(dist=65390),UQCRFS1(dist=127915)
rs1549941	19	29570175	34262015	G	T	0.422141	N	1	Y	0.1547	0.997625	+	9.625e-06	eicosenoic acid (20:1n9)	intergenic	LOC100505835(dist=65313),UQCRFS1(dist=127992)
rs1549946	19	29566954	34258794	G	T	0.421533	Y	1	N	NA	0	+	9.625e-06	eicosenoic acid (20:1n9)	intergenic	LOC100505835(dist=62092),UQCRFS1(dist=131213)
rs1897610	19	29570986	34262826	C	T	0.422092	Y	0.9997	N	NA	0	+	9.625e-06	eicosenoic acid (20:1n9)	intergenic	LOC100505835(dist=66124),UQCRFS1(dist=127181)
rs4435374	19	29568991	34260831	A	G	0.578467	N	1	Y	0.1547	1	+	9.625e-06	eicosenoic acid (20:1n9)	intergenic	LOC100505835(dist=64129),UQCRFS1(dist=129176)
rs7260317	19	29568554	34260394	C	T	0.578468	Y	1	N	NA	0	+	9.625e-06	eicosenoic acid (20:1n9)	intergenic	LOC100505835(dist=63692),UQCRFS1(dist=129613)
rs8105646	19	29566251	34258091	A	T	0.581197	N	1	Y	0.1575	0.996437	+	9.625e-06	eicosenoic acid (20:1n9)	intergenic	LOC100505835(dist=61389),UQCRFS1(dist=131916)
rs13230541	7	97473283	97311219	C	T	0.896903	Y	0.9211	N	NA	0	+	9.692e-06	eicsoatetraenoic acid (20:4n3)	intergenic	TAC1(dist=103499),ASNS(dist=8146)
rs875400	22	35811576	34141576	C	G	0.482611	Y	0.9699	N	NA	0	+	9.731e-06	eicosapentaenoic acid (EPA) (20:5n3)	intronic	MCM5
rs1583421	10	45779151	45099157	A	G	0.351749	Y	0.9983	N	NA	0	+	9.738e-06	mead acid (20:3n9 )	intergenic	LOC338579(dist=97662),OR13A1(dist=18951)
rs1836470	10	45779319	45099325	C	T	0.351749	Y	0.9983	N	NA	0	+	9.738e-06	mead acid (20:3n9 )	intergenic	LOC338579(dist=97830),OR13A1(dist=18783)
rs4948663	10	45761240	45081246	A	T	0.351747	Y	0.9981	N	NA	0	+	9.738e-06	mead acid (20:3n9 )	intergenic	LOC338579(dist=79751),OR13A1(dist=36862)
rs7898949	10	45785138	45105144	A	T	0.648247	Y	0.9984	N	NA	0	+	9.738e-06	mead acid (20:3n9 )	intergenic	LOC338579(dist=103649),OR13A1(dist=12964)
rs11239421	10	45790429	45110435	A	T	0.351531	Y	0.9968	N	NA	0	+	9.769e-06	mead acid (20:3n9 )	intergenic	LOC338579(dist=108940),OR13A1(dist=7673)
rs10483865	14	75831483	74901236	C	T	0.131707	N	1	Y	0.6915	0.997625	+	9.789e-06	plasmalogen (18:0)	intergenic	LOC731223(dist=68372),JDP2(dist=63026)
rs7912175	10	45794231	45114237	A	G	0.351432	Y	0.996	N	NA	0	+	9.864e-06	mead acid (20:3n9 )	intergenic	LOC338579(dist=112742),OR13A1(dist=3871)
rs10487631	7	144280443	143911376	A	G	0.0577871	Y	1	N	NA	0	+	9.874e-06	vaccenic acid (18:1n7)	intronic	TPK1
rs10487632	7	144281522	143912455	A	G	0.942214	Y	0.9999	N	NA	0	+	9.874e-06	vaccenic acid (18:1n7)	intronic	TPK1
rs10487633	7	144283087	143914020	A	G	0.0577865	Y	0.9999	N	NA	0	+	9.874e-06	vaccenic acid (18:1n7)	intronic	TPK1
rs16883123	7	144280020	143910953	A	G	0.0583942	N	1	Y	1	1	+	9.874e-06	vaccenic acid (18:1n7)	intronic	TPK1
rs17170146	7	144279128	143910061	C	T	0.942214	N	1	Y	1	1	+	9.874e-06	vaccenic acid (18:1n7)	intronic	TPK1
rs964543	7	144284850	143915783	A	G	0.942214	Y	0.9999	N	NA	0	+	9.874e-06	vaccenic acid (18:1n7)	intronic	TPK1
rs964544	7	144284981	143915914	C	T	0.942214	Y	0.9999	N	NA	0	+	9.874e-06	vaccenic acid (18:1n7)	intronic	TPK1
rs6977222	7	89666025	89503961	A	C	0.468838	Y	0.9985	N	NA	0	+	9.877e-06	pentadecanoic acid (15:0)	intergenic	ZNF804B(dist=699679),DPY19L2P4(dist=82689)
rs12597145	16	82388080	80945581	G	T	0.0896946	Y	0.9866	N	NA	0	+	9.892e-06	erucic acid (22:1n9)	intergenic	MPHOSPH6(dist=184251),CDH13(dist=272319)
rs9938062	16	82384428	80941929	A	T	0.090017	Y	0.9843	N	NA	0	+	9.892e-06	erucic acid (22:1n9)	intergenic	MPHOSPH6(dist=180599),CDH13(dist=275971)
rs2575069	8	31254697	31374239	C	T	0.378817	Y	0.9489	N	NA	0	+	9.897e-06	docosahexaenoic acid (DHA) (22:6n3)	intergenic	WRN(dist=223420),NRG1(dist=242571)
rs10514536	16	82394277	80951778	C	T	0.909976	N	1	Y	0.5971	1	+	9.899e-06	erucic acid (22:1n9)	intergenic	MPHOSPH6(dist=190448),CDH13(dist=266122)
rs6593477	10	45796001	45116007	A	T	0.351389	Y	0.9956	N	NA	0	+	9.91e-06	mead acid (20:3n9 )	intergenic	LOC338579(dist=114512),OR13A1(dist=2101)
rs246710	5	140528720	140508904	G	T	0.630675	N	1	Y	0.1101	0.990499	+	9.91e-06	stearidonic acid (18:4n3)	intergenic	PCDHB5(dist=11016),PCDHB6(dist=1119)
rs246711	5	140527249	140507433	A	G	0.373184	Y	0.9989	N	NA	0	+	9.91e-06	stearidonic acid (18:4n3)	intergenic	PCDHB5(dist=9545),PCDHB6(dist=2590)
rs246718	5	140522425	140502609	A	G	0.377943	N	1	Y	0.2061	0.98219	+	9.91e-06	stearidonic acid (18:4n3)	intergenic	PCDHB5(dist=4721),PCDHB6(dist=7414)
rs8001940	13	95983387	94781388	A	C	0.757033	Y	0.6058	N	NA	0	+	9.918e-06	eicosapentaenoic acid (EPA) (20:5n3)	intergenic	ABCC4(dist=29700),CLDN10(dist=102466)
rs1873436	16	82375575	80933076	A	G	0.0933236	Y	0.99	N	NA	0	+	9.925e-06	erucic acid (22:1n9)	intergenic	MPHOSPH6(dist=171746),CDH13(dist=284824)
rs246722	5	140520814	140500998	A	C	0.373462	Y	0.9913	N	NA	0	+	9.939e-06	stearidonic acid (18:4n3)	intergenic	PCDHB5(dist=3110),PCDHB6(dist=9025)
rs4778945	15	82209299	79996354	C	T	0.923594	N	1	Y	0.5936	0.994062	+	9.947e-06	vaccenic acid (18:1n7)	intergenic	TMC3(dist=542881),MEX3B(dist=124829)
rs17653344	5	171847674	171780279	C	T	0.363601	Y	0.9995	N	NA	0	+	9.948e-06	elaidic acid (t18:1n9)	intronic	SH3PXD2B
rs12871849	13	95984933	94782934	C	T	0.756969	Y	0.6062	N	NA	0	+	9.993e-06	eicosapentaenoic acid (EPA) (20:5n3)	intergenic	ABCC4(dist=31246),CLDN10(dist=100920)
rs17058417	6	98795332	98902053	A	G	0.0583893	Y	0.9867	N	NA	0	+	1.011e-05	stearic acid (18:0)	intergenic	MIR2113(dist=322837),POU3F2(dist=487248)
rs7154382	14	21659421	20729261	A	G	0.247162	Y	0.6206	N	NA	0	+	1.012e-05	eicsoatetraenoic acid (20:4n3)	intergenic	OR5AU1(dist=35237),LINC00641(dist=8817)
rs2446407	15	51704032	49491324	C	G	0.189518	Y	0.9366	N	NA	0	+	1.012e-05	stearic acid (18:0)	intergenic	GLDN(dist=3823),DMXL2(dist=35889)
rs8118851	20	56292879	55726285	C	T	0.866502	Y	0.6299	N	NA	0	+	1.012e-05	palmitic acid (16:0)	intergenic	PMEPA1(dist=6287),MIR4532(dist=177571)
rs2017733	20	48694004	48127411	C	T	0.555137	Y	0.9039	N	NA	0	+	1.015e-05	arachidic acid (20:0)	intergenic	LINC00651(dist=35838),UBE2V1(dist=3657)
rs7114014	11	65581772	65338348	C	T	0.367433	Y	0.9989	N	NA	0	+	1.016e-05	eicsoatetraenoic acid (20:4n3)	intergenic	OVOL1(dist=17082),SNX32(dist=19638)
rs9998343	4	88771611	88990635	A	G	0.560408	Y	0.995	N	NA	0	+	1.017e-05	mead acid (20:3n9 )	intergenic	MEPE(dist=3643),HSP90AB3P(dist=41384)
rs7329467	13	20719422	19617422	G	T	0.0732701	Y	0.4945	N	NA	0	+	1.022e-05	docosadienoic acid (22:2n6)	intronic	GJA3
rs2379985	1	229300592	227367215	C	G	0.198586	Y	0.9329	N	NA	0	+	1.029e-05	docosadienoic acid (22:2n6)	intergenic	RHOU(dist=418176),RAB4A(dist=106287)
rs17732438	20	59706155	59139550	A	T	0.12972	N	1	Y	0.6298	0.997625	+	1.029e-05	docosadienoic acid (22:2n6)	intergenic	MIR4533(dist=652916),CDH4(dist=121327)
rs17729021	20	59062102	58495497	A	G	0.784063	N	1	Y	0.8118	0.998812	+	1.03e-05	behenic acid (22:0)	intergenic	MIR4533(dist=8863),CDH4(dist=765380)
rs7335884	13	38199703	37097703	A	G	0.711491	Y	0.8768	N	NA	0	+	1.031e-05	eicosadienoic acid (20:2n6)	intergenic	POSTN(dist=26722),TRPC4(dist=11070)
rs7335884	13	38199703	37097703	A	G	0.711491	Y	0.8768	N	NA	0	+	1.031e-05	eicosenoic acid (20:1n9)	intergenic	POSTN(dist=26722),TRPC4(dist=11070)
rs10868100	9	86721015	85910835	A	C	0.902081	N	1	Y	0.667	0.992874	+	1.031e-05	vaccenic acid (18:1n7)	intergenic	RMI1(dist=102028),SLC28A3(dist=169750)
rs8004321	14	21661780	20731620	C	T	0.247246	Y	0.6215	N	NA	0	+	1.032e-05	eicsoatetraenoic acid (20:4n3)	intergenic	OR5AU1(dist=37596),LINC00641(dist=6458)
rs1439608	5	124569398	124597297	A	T	0.686659	N	1	Y	0.524	0.994062	+	1.033e-05	eicosapentaenoic acid (EPA) (20:5n3)	intergenic	ZNF608(dist=488593),GRAMD3(dist=1126390)
rs7024138	9	73419318	72609138	A	C	0.737522	Y	0.9829	N	NA	0	+	1.041e-05	eicosapentaenoic acid (EPA) (20:5n3)	intronic	TRPM3
rs510331	15	58031142	55818434	C	T	0.60638	Y	0.3122	N	NA	0	+	1.042e-05	nervonic acid (24:1n9)	intergenic	GCOM1(dist=21387),ALDH1A2(dist=214480)
rs2852039	11	98089822	97595032	A	G	0.386322	Y	0.8938	N	NA	0	+	1.05e-05	linoleic acid (18:2n6)	intergenic	JRKL-AS1(dist=1849781),CNTN5(dist=801884)
rs6999413	8	138617510	138686692	C	T	0.766415	Y	0.9966	N	NA	0	+	1.052e-05	eicosapentaenoic acid (EPA) (20:5n3)	intergenic	KHDRBS3(dist=1957662),FAM135B(dist=524756)
rs12433496	14	75819227	74888980	C	T	0.852058	Y	0.8925	N	NA	0	+	1.056e-05	plasmalogen (16:0)	intergenic	LOC731223(dist=56116),JDP2(dist=75282)
rs12139692	1	72461382	72233970	C	T	0.881332	Y	0.6821	N	NA	0	+	1.058e-05	palmitelaidic acid (t16:1n7)	intronic	NEGR1
rs17610195	1	101428464	101201052	C	G	0.0788177	N	1	Y	1	0.98456	+	1.059e-05	arachidonic acid (20:4n6)	intronic	SLC30A7
rs10738657	9	23288651	23278651	A	C	0.741754	Y	0.8868	N	NA	0	+	1.063e-05	eicsoatetraenoic acid (20:4n3)	intergenic	FLJ35282(dist=464439),ELAVL2(dist=401452)
rs1542316	18	38630406	36884404	C	G	0.104969	N	1	Y	0.02765	0.97981	+	1.066e-05	docosapentaenoic acid (DPA) (22:5n3)	intergenic	LINC00669(dist=1298447),KC6(dist=429830)
rs6134015	20	10718551	10666551	A	G	0.0917342	Y	0.6185	N	NA	0	+	1.066e-05	oleic acid (18:1n9)	intergenic	JAG1(dist=63857),LOC339593(dist=528756)
rs9845658	3	167797046	169279740	A	C	0.48857	Y	0.9935	N	NA	0	+	1.066e-05	oleic acid (18:1n9)	intronic	GOLIM4
rs1007580	20	48690229	48123636	A	G	0.53113	Y	0.8996	N	NA	0	+	1.068e-05	stearic acid (18:0)	intergenic	LINC00651(dist=32063),UBE2V1(dist=7432)
rs4142453	1	63830479	63603067	C	T	0.761557	N	1	Y	1	1	+	1.07e-05	stearic acid (18:0)	intergenic	FOXD3(dist=39682),ALG6(dist=2782)
rs10738655	9	23266412	23256412	G	T	0.26399	N	1	Y	1	1	+	1.072e-05	eicsoatetraenoic acid (20:4n3)	intergenic	FLJ35282(dist=442200),ELAVL2(dist=423691)
rs9792599	9	23267924	23257924	A	G	0.262485	N	1	Y	1	0.998812	+	1.072e-05	eicsoatetraenoic acid (20:4n3)	intergenic	FLJ35282(dist=443712),ELAVL2(dist=422179)
rs10889417	1	63835901	63608489	A	G	0.238127	Y	0.9976	N	NA	0	+	1.075e-05	stearic acid (18:0)	intronic	ALG6
rs1339258	20	15956742	15904742	A	G	0.098401	N	1	Y	0.6013	0.98694	+	1.076e-05	docosadienoic acid (22:2n6)	intronic	MACROD2
rs562617	3	166012883	167495577	C	T	0.183954	Y	0.9945	N	NA	0	+	1.078e-05	eicosadienoic acid (20:2n6)	intergenic	BCHE(dist=457630),ZBBX(dist=945194)
rs562617	3	166012883	167495577	C	T	0.183954	Y	0.9945	N	NA	0	+	1.078e-05	eicosenoic acid (20:1n9)	intergenic	BCHE(dist=457630),ZBBX(dist=945194)
rs10500038	7	113788156	113575392	A	G	0.169708	N	1	Y	0.6907	1	+	1.079e-05	di-homo-γ-linolenic Acid (20:3n6 )	intergenic	NONE(dist=NONE),NONE(dist=NONE)
rs1339145	9	23281128	23271128	A	G	0.248243	Y	0.998	N	NA	0	+	1.079e-05	eicsoatetraenoic acid (20:4n3)	intergenic	FLJ35282(dist=456916),ELAVL2(dist=408975)
rs479607	3	166013576	167496270	A	G	0.816103	Y	0.9945	N	NA	0	+	1.081e-05	eicosadienoic acid (20:2n6)	intergenic	BCHE(dist=458323),ZBBX(dist=944501)
rs479607	3	166013576	167496270	A	G	0.816103	Y	0.9945	N	NA	0	+	1.081e-05	eicosenoic acid (20:1n9)	intergenic	BCHE(dist=458323),ZBBX(dist=944501)
rs4955785	3	167796581	169279275	A	G	0.510949	Y	1	N	NA	0	+	1.081e-05	oleic acid (18:1n9)	intronic	GOLIM4
rs7629050	3	167791358	169274052	C	T	0.489051	N	1	Y	0.2861	1	+	1.081e-05	oleic acid (18:1n9)	intronic	GOLIM4
rs7647200	3	167796646	169279340	C	T	0.492034	N	1	Y	0.3663	0.991686	+	1.081e-05	oleic acid (18:1n9)	intronic	GOLIM4
rs9841419	3	167796776	169279470	A	C	0.489051	N	1	Y	0.2861	1	+	1.081e-05	oleic acid (18:1n9)	intronic	GOLIM4
rs650007	3	166013665	167496359	G	T	0.816177	Y	0.9946	N	NA	0	+	1.084e-05	eicosadienoic acid (20:2n6)	intergenic	BCHE(dist=458412),ZBBX(dist=944412)
rs650007	3	166013665	167496359	G	T	0.816177	Y	0.9946	N	NA	0	+	1.084e-05	eicosenoic acid (20:1n9)	intergenic	BCHE(dist=458412),ZBBX(dist=944412)
rs641492	3	166014962	167497656	A	G	0.183745	Y	0.9947	N	NA	0	+	1.085e-05	eicosadienoic acid (20:2n6)	intergenic	BCHE(dist=459709),ZBBX(dist=943115)
rs641492	3	166014962	167497656	A	G	0.183745	Y	0.9947	N	NA	0	+	1.085e-05	eicosenoic acid (20:1n9)	intergenic	BCHE(dist=459709),ZBBX(dist=943115)
rs642026	3	166015139	167497833	C	T	0.816273	Y	0.9948	N	NA	0	+	1.086e-05	eicosadienoic acid (20:2n6)	intergenic	BCHE(dist=459886),ZBBX(dist=942938)
rs642026	3	166015139	167497833	C	T	0.816273	Y	0.9948	N	NA	0	+	1.086e-05	eicosenoic acid (20:1n9)	intergenic	BCHE(dist=459886),ZBBX(dist=942938)
rs4655466	1	213913001	211979624	A	G	0.715251	Y	0.9945	N	NA	0	+	1.087e-05	docosapentaenoic acid (DPA) (22:5n3)	intergenic	RPS6KC1(dist=466193),LINC00538(dist=185091)
rs509208	3	166014469	167497163	C	G	0.816234	Y	0.9947	N	NA	0	+	1.087e-05	eicosadienoic acid (20:2n6)	intergenic	BCHE(dist=459216),ZBBX(dist=943608)
rs509208	3	166014469	167497163	C	G	0.816234	Y	0.9947	N	NA	0	+	1.087e-05	eicosenoic acid (20:1n9)	intergenic	BCHE(dist=459216),ZBBX(dist=943608)
rs642400	3	166015188	167497882	G	T	0.1837	Y	0.9948	N	NA	0	+	1.088e-05	eicosadienoic acid (20:2n6)	intergenic	BCHE(dist=459935),ZBBX(dist=942889)
rs642400	3	166015188	167497882	G	T	0.1837	Y	0.9948	N	NA	0	+	1.088e-05	eicosenoic acid (20:1n9)	intergenic	BCHE(dist=459935),ZBBX(dist=942889)
rs7172203	15	62003546	59790838	C	T	0.097809	Y	0.6099	N	NA	0	+	1.09e-05	eicosapentaenoic acid (EPA) (20:5n3)	intergenic	RORA(dist=482044),VPS13C(dist=141044)
rs1838300	1	112595728	112397251	G	T	0.36344	Y	0.998	N	NA	0	+	1.091e-05	palmitic acid (16:0)	intergenic	LOC643355(dist=54265),CTTNBP2NL(dist=343072)
rs269079	1	112597532	112399055	A	G	0.635863	N	1	Y	0.6804	0.992874	+	1.091e-05	palmitic acid (16:0)	intergenic	LOC643355(dist=56069),CTTNBP2NL(dist=341268)
rs546687	3	166016287	167498981	C	G	0.816428	Y	0.9951	N	NA	0	+	1.093e-05	eicosadienoic acid (20:2n6)	intergenic	BCHE(dist=461034),ZBBX(dist=941790)
rs546687	3	166016287	167498981	C	G	0.816428	Y	0.9951	N	NA	0	+	1.093e-05	eicosenoic acid (20:1n9)	intergenic	BCHE(dist=461034),ZBBX(dist=941790)
rs2057984	7	86826540	86664476	C	T	0.148144	Y	0.996	N	NA	0	+	1.096e-05	eicsoatetraenoic acid (20:4n3)	intronic	C7orf23
rs7588142	2	43263805	43117309	G	T	0.800214	Y	0.8698	N	NA	0	+	1.098e-05	docosadienoic acid (22:2n6)	intergenic	HAAO(dist=244054),ZFP36L2(dist=185736)
rs669279	3	166016607	167499301	A	C	0.183488	Y	0.9954	N	NA	0	+	1.1e-05	eicosadienoic acid (20:2n6)	intergenic	BCHE(dist=461354),ZBBX(dist=941470)
rs669279	3	166016607	167499301	A	C	0.183488	Y	0.9954	N	NA	0	+	1.1e-05	eicosenoic acid (20:1n9)	intergenic	BCHE(dist=461354),ZBBX(dist=941470)
rs4241918	4	139632975	139852425	C	T	0.513507	Y	0.9605	N	NA	0	+	1.1e-05	lignoceric acid (24:0)	intergenic	LINC00499(dist=287477),CCRN4L(dist=303968)
rs7173611	15	61706561	59493853	C	G	0.107673	N	1	Y	1	0.97981	+	1.106e-05	stearic acid (18:0)	intergenic	RORA(dist=185059),VPS13C(dist=438029)
rs138816	22	50162630	48548634	C	T	0.114019	Y	0.7748	N	NA	0	+	1.106e-05	nervonic acid (24:1n9)	intergenic	C22orf34(dist=111440),BRD1(dist=4307)
rs12565909	1	213920313	211986936	A	G	0.314477	N	1	Y	0.5557	1	+	1.107e-05	docosapentaenoic acid (DPA) (22:5n3)	intergenic	RPS6KC1(dist=473505),LINC00538(dist=177779)
rs5011573	1	213925444	211992067	C	T	0.319512	N	1	Y	0.4379	0.997625	+	1.107e-05	docosapentaenoic acid (DPA) (22:5n3)	intergenic	RPS6KC1(dist=478636),LINC00538(dist=172648)
rs9852293	3	166209896	167692590	C	T	0.82546	Y	0.9951	N	NA	0	+	1.109e-05	eicosadienoic acid (20:2n6)	intergenic	BCHE(dist=654643),ZBBX(dist=748181)
rs9852293	3	166209896	167692590	C	T	0.82546	Y	0.9951	N	NA	0	+	1.109e-05	eicosenoic acid (20:1n9)	intergenic	BCHE(dist=654643),ZBBX(dist=748181)
rs10483520	14	40183285	39253036	A	G	0.105839	N	1	Y	0.07104	1	+	1.111e-05	adrenic acid (22:4n6)	intergenic	FBXO33(dist=281581),LRFN5(dist=1893479)
rs12147244	14	40183069	39252820	A	G	0.105995	Y	0.9956	N	NA	0	+	1.111e-05	adrenic acid (22:4n6)	intergenic	FBXO33(dist=281365),LRFN5(dist=1893695)
rs8022035	14	40174480	39244231	C	G	0.106076	Y	0.99	N	NA	0	+	1.111e-05	adrenic acid (22:4n6)	intergenic	FBXO33(dist=272776),LRFN5(dist=1902284)
rs11627388	14	32422346	31492097	A	C	0.382774	Y	0.7802	N	NA	0	+	1.111e-05	behenic acid (22:0)	intergenic	NUBPL(dist=91917),ARHGAP5-AS1(dist=122279)
rs525237	3	166019076	167501770	C	G	0.816651	Y	0.9961	N	NA	0	+	1.112e-05	eicosadienoic acid (20:2n6)	intergenic	BCHE(dist=463823),ZBBX(dist=939001)
rs525237	3	166019076	167501770	C	G	0.816651	Y	0.9961	N	NA	0	+	1.112e-05	eicosenoic acid (20:1n9)	intergenic	BCHE(dist=463823),ZBBX(dist=939001)
rs30953	16	55274710	53832211	A	G	0.336226	Y	0.9235	N	NA	0	+	1.113e-05	plasmalogen (18:1n7)	intergenic	IRX5(dist=306315),IRX6(dist=83761)
rs2863397	3	166191234	167673928	C	T	0.175099	Y	0.9992	N	NA	0	+	1.113e-05	eicosadienoic acid (20:2n6)	intergenic	BCHE(dist=635981),ZBBX(dist=766843)
rs2863400	3	166195188	167677882	A	C	0.175024	Y	0.9985	N	NA	0	+	1.113e-05	eicosadienoic acid (20:2n6)	intergenic	BCHE(dist=639935),ZBBX(dist=762889)
rs619866	3	166020381	167503075	A	G	0.183318	Y	0.9963	N	NA	0	+	1.113e-05	eicosadienoic acid (20:2n6)	intergenic	BCHE(dist=465128),ZBBX(dist=937696)
rs635354	3	166021598	167504292	C	T	0.183287	Y	0.9965	N	NA	0	+	1.113e-05	eicosadienoic acid (20:2n6)	intergenic	BCHE(dist=466345),ZBBX(dist=936479)
rs2863397	3	166191234	167673928	C	T	0.175099	Y	0.9992	N	NA	0	+	1.113e-05	eicosenoic acid (20:1n9)	intergenic	BCHE(dist=635981),ZBBX(dist=766843)
rs2863400	3	166195188	167677882	A	C	0.175024	Y	0.9985	N	NA	0	+	1.113e-05	eicosenoic acid (20:1n9)	intergenic	BCHE(dist=639935),ZBBX(dist=762889)
rs619866	3	166020381	167503075	A	G	0.183318	Y	0.9963	N	NA	0	+	1.113e-05	eicosenoic acid (20:1n9)	intergenic	BCHE(dist=465128),ZBBX(dist=937696)
rs635354	3	166021598	167504292	C	T	0.183287	Y	0.9965	N	NA	0	+	1.113e-05	eicosenoic acid (20:1n9)	intergenic	BCHE(dist=466345),ZBBX(dist=936479)
rs1863985	16	58624094	57181595	A	C	0.109158	Y	0.657	N	NA	0	+	1.114e-05	vaccenic acid (18:1n7)	intronic	CNOT1
rs10212517	3	166177944	167660638	C	T	0.824818	Y	1	N	NA	0	+	1.114e-05	eicosadienoic acid (20:2n6)	intergenic	BCHE(dist=622691),ZBBX(dist=780133)
rs13078130	3	166184727	167667421	C	G	0.824818	Y	1	N	NA	0	+	1.114e-05	eicosadienoic acid (20:2n6)	intergenic	BCHE(dist=629474),ZBBX(dist=773350)
rs13314025	3	166181519	167664213	C	T	0.824818	Y	1	N	NA	0	+	1.114e-05	eicosadienoic acid (20:2n6)	intergenic	BCHE(dist=626266),ZBBX(dist=776558)
rs13315107	3	166173537	167656231	C	T	0.175182	Y	1	N	NA	0	+	1.114e-05	eicosadienoic acid (20:2n6)	intergenic	BCHE(dist=618284),ZBBX(dist=784540)
rs2863372	3	166048628	167531322	A	G	0.823491	Y	0.9937	N	NA	0	+	1.114e-05	eicosadienoic acid (20:2n6)	intergenic	BCHE(dist=493375),ZBBX(dist=909449)
rs2863389	3	166148892	167631586	C	T	0.824794	Y	0.9998	N	NA	0	+	1.114e-05	eicosadienoic acid (20:2n6)	intergenic	BCHE(dist=593639),ZBBX(dist=809185)
rs2863395	3	166185918	167668612	C	T	0.175182	N	1	Y	0.2484	1	+	1.114e-05	eicosadienoic acid (20:2n6)	intergenic	BCHE(dist=630665),ZBBX(dist=772159)
rs2863396	3	166186047	167668741	C	T	0.175182	Y	1	N	NA	0	+	1.114e-05	eicosadienoic acid (20:2n6)	intergenic	BCHE(dist=630794),ZBBX(dist=772030)
rs2863399	3	166195100	167677794	C	G	0.82495	Y	0.9987	N	NA	0	+	1.114e-05	eicosadienoic acid (20:2n6)	intergenic	BCHE(dist=639847),ZBBX(dist=762977)
rs4528896	3	166188367	167671061	C	T	0.82439	N	1	Y	0.2498	0.997625	+	1.114e-05	eicosadienoic acid (20:2n6)	intergenic	BCHE(dist=633114),ZBBX(dist=769710)
rs4680622	3	166172826	167655520	C	T	0.175182	Y	1	N	NA	0	+	1.114e-05	eicosadienoic acid (20:2n6)	intergenic	BCHE(dist=617573),ZBBX(dist=785251)
rs4680695	3	166177446	167660140	A	G	0.175182	Y	1	N	NA	0	+	1.114e-05	eicosadienoic acid (20:2n6)	intergenic	BCHE(dist=622193),ZBBX(dist=780631)
rs471758	3	166027279	167509973	A	T	0.180758	Y	0.9963	N	NA	0	+	1.114e-05	eicosadienoic acid (20:2n6)	intergenic	BCHE(dist=472026),ZBBX(dist=930798)
rs486034	3	166023715	167506409	A	C	0.81911	Y	0.9968	N	NA	0	+	1.114e-05	eicosadienoic acid (20:2n6)	intergenic	BCHE(dist=468462),ZBBX(dist=934362)
rs511057	3	166030733	167513427	A	C	0.821169	Y	0.9965	N	NA	0	+	1.114e-05	eicosadienoic acid (20:2n6)	intergenic	BCHE(dist=475480),ZBBX(dist=927344)
rs576824	3	166026699	167509393	G	T	0.817343	N	1	Y	0.26	0.98575	+	1.114e-05	eicosadienoic acid (20:2n6)	intergenic	BCHE(dist=471446),ZBBX(dist=931378)
rs605164	3	166026000	167508694	C	T	0.180885	Y	0.9969	N	NA	0	+	1.114e-05	eicosadienoic acid (20:2n6)	intergenic	BCHE(dist=470747),ZBBX(dist=932077)
rs635801	3	166028269	167510963	C	T	0.179956	Y	0.9945	N	NA	0	+	1.114e-05	eicosadienoic acid (20:2n6)	intergenic	BCHE(dist=473016),ZBBX(dist=929808)
rs649748	3	166022534	167505228	C	T	0.817518	N	1	Y	0.2769	1	+	1.114e-05	eicosadienoic acid (20:2n6)	intergenic	BCHE(dist=467281),ZBBX(dist=935543)
rs665768	3	166023761	167506455	C	T	0.819111	Y	0.9968	N	NA	0	+	1.114e-05	eicosadienoic acid (20:2n6)	intergenic	BCHE(dist=468508),ZBBX(dist=934316)
rs7355886	3	166149713	167632407	C	G	0.175206	Y	0.9998	N	NA	0	+	1.114e-05	eicosadienoic acid (20:2n6)	intergenic	BCHE(dist=594460),ZBBX(dist=808364)
rs9290289	3	166056401	167539095	A	G	0.825426	N	1	Y	0.1515	1	+	1.114e-05	eicosadienoic acid (20:2n6)	intergenic	BCHE(dist=501148),ZBBX(dist=901676)
rs9814853	3	166182186	167664880	G	T	0.824818	Y	1	N	NA	0	+	1.114e-05	eicosadienoic acid (20:2n6)	intergenic	BCHE(dist=626933),ZBBX(dist=775891)
rs9817920	3	166187956	167670650	C	T	0.824817	Y	1	N	NA	0	+	1.114e-05	eicosadienoic acid (20:2n6)	intergenic	BCHE(dist=632703),ZBBX(dist=770121)
rs9818710	3	166188294	167670988	C	G	0.175184	Y	1	N	NA	0	+	1.114e-05	eicosadienoic acid (20:2n6)	intergenic	BCHE(dist=633041),ZBBX(dist=769783)
rs9829442	3	166190518	167673212	C	T	0.824877	Y	0.9994	N	NA	0	+	1.114e-05	eicosadienoic acid (20:2n6)	intergenic	BCHE(dist=635265),ZBBX(dist=767559)
rs9833674	3	166187674	167670368	G	T	0.175183	Y	1	N	NA	0	+	1.114e-05	eicosadienoic acid (20:2n6)	intergenic	BCHE(dist=632421),ZBBX(dist=770403)
rs9839412	3	166184949	167667643	A	G	0.824818	Y	1	N	NA	0	+	1.114e-05	eicosadienoic acid (20:2n6)	intergenic	BCHE(dist=629696),ZBBX(dist=773128)
rs9844701	3	166183844	167666538	C	T	0.175182	Y	1	N	NA	0	+	1.114e-05	eicosadienoic acid (20:2n6)	intergenic	BCHE(dist=628591),ZBBX(dist=774233)
rs9846200	3	166126543	167609237	A	C	0.824818	N	1	Y	0.2484	1	+	1.114e-05	eicosadienoic acid (20:2n6)	intergenic	BCHE(dist=571290),ZBBX(dist=831534)
rs9846237	3	166186794	167669488	A	G	0.824818	Y	1	N	NA	0	+	1.114e-05	eicosadienoic acid (20:2n6)	intergenic	BCHE(dist=631541),ZBBX(dist=771283)
rs9853049	3	166122614	167605308	A	C	0.824836	Y	0.9999	N	NA	0	+	1.114e-05	eicosadienoic acid (20:2n6)	intergenic	BCHE(dist=567361),ZBBX(dist=835463)
rs9857711	3	166183347	167666041	A	G	0.824818	Y	1	N	NA	0	+	1.114e-05	eicosadienoic acid (20:2n6)	intergenic	BCHE(dist=628094),ZBBX(dist=774730)
rs9860904	3	166141754	167624448	A	G	0.175186	Y	1	N	NA	0	+	1.114e-05	eicosadienoic acid (20:2n6)	intergenic	BCHE(dist=586501),ZBBX(dist=816323)
rs9862297	3	166183909	167666603	A	G	0.824818	Y	1	N	NA	0	+	1.114e-05	eicosadienoic acid (20:2n6)	intergenic	BCHE(dist=628656),ZBBX(dist=774168)
rs9863879	3	166117342	167600036	C	T	0.824925	Y	0.9994	N	NA	0	+	1.114e-05	eicosadienoic acid (20:2n6)	intergenic	BCHE(dist=562089),ZBBX(dist=840735)
rs9873387	3	166178844	167661538	A	C	0.175182	Y	1	N	NA	0	+	1.114e-05	eicosadienoic acid (20:2n6)	intergenic	BCHE(dist=623591),ZBBX(dist=779233)
rs9873972	3	166179081	167661775	G	T	0.824818	Y	1	N	NA	0	+	1.114e-05	eicosadienoic acid (20:2n6)	intergenic	BCHE(dist=623828),ZBBX(dist=778996)
rs10212517	3	166177944	167660638	C	T	0.824818	Y	1	N	NA	0	+	1.114e-05	eicosenoic acid (20:1n9)	intergenic	BCHE(dist=622691),ZBBX(dist=780133)
rs13078130	3	166184727	167667421	C	G	0.824818	Y	1	N	NA	0	+	1.114e-05	eicosenoic acid (20:1n9)	intergenic	BCHE(dist=629474),ZBBX(dist=773350)
rs13314025	3	166181519	167664213	C	T	0.824818	Y	1	N	NA	0	+	1.114e-05	eicosenoic acid (20:1n9)	intergenic	BCHE(dist=626266),ZBBX(dist=776558)
rs13315107	3	166173537	167656231	C	T	0.175182	Y	1	N	NA	0	+	1.114e-05	eicosenoic acid (20:1n9)	intergenic	BCHE(dist=618284),ZBBX(dist=784540)
rs2863372	3	166048628	167531322	A	G	0.823491	Y	0.9937	N	NA	0	+	1.114e-05	eicosenoic acid (20:1n9)	intergenic	BCHE(dist=493375),ZBBX(dist=909449)
rs2863389	3	166148892	167631586	C	T	0.824794	Y	0.9998	N	NA	0	+	1.114e-05	eicosenoic acid (20:1n9)	intergenic	BCHE(dist=593639),ZBBX(dist=809185)
rs2863395	3	166185918	167668612	C	T	0.175182	N	1	Y	0.2484	1	+	1.114e-05	eicosenoic acid (20:1n9)	intergenic	BCHE(dist=630665),ZBBX(dist=772159)
rs2863396	3	166186047	167668741	C	T	0.175182	Y	1	N	NA	0	+	1.114e-05	eicosenoic acid (20:1n9)	intergenic	BCHE(dist=630794),ZBBX(dist=772030)
rs2863399	3	166195100	167677794	C	G	0.82495	Y	0.9987	N	NA	0	+	1.114e-05	eicosenoic acid (20:1n9)	intergenic	BCHE(dist=639847),ZBBX(dist=762977)
rs4528896	3	166188367	167671061	C	T	0.82439	N	1	Y	0.2498	0.997625	+	1.114e-05	eicosenoic acid (20:1n9)	intergenic	BCHE(dist=633114),ZBBX(dist=769710)
rs4680622	3	166172826	167655520	C	T	0.175182	Y	1	N	NA	0	+	1.114e-05	eicosenoic acid (20:1n9)	intergenic	BCHE(dist=617573),ZBBX(dist=785251)
rs4680695	3	166177446	167660140	A	G	0.175182	Y	1	N	NA	0	+	1.114e-05	eicosenoic acid (20:1n9)	intergenic	BCHE(dist=622193),ZBBX(dist=780631)
rs471758	3	166027279	167509973	A	T	0.180758	Y	0.9963	N	NA	0	+	1.114e-05	eicosenoic acid (20:1n9)	intergenic	BCHE(dist=472026),ZBBX(dist=930798)
rs486034	3	166023715	167506409	A	C	0.81911	Y	0.9968	N	NA	0	+	1.114e-05	eicosenoic acid (20:1n9)	intergenic	BCHE(dist=468462),ZBBX(dist=934362)
rs511057	3	166030733	167513427	A	C	0.821169	Y	0.9965	N	NA	0	+	1.114e-05	eicosenoic acid (20:1n9)	intergenic	BCHE(dist=475480),ZBBX(dist=927344)
rs576824	3	166026699	167509393	G	T	0.817343	N	1	Y	0.26	0.98575	+	1.114e-05	eicosenoic acid (20:1n9)	intergenic	BCHE(dist=471446),ZBBX(dist=931378)
rs605164	3	166026000	167508694	C	T	0.180885	Y	0.9969	N	NA	0	+	1.114e-05	eicosenoic acid (20:1n9)	intergenic	BCHE(dist=470747),ZBBX(dist=932077)
rs635801	3	166028269	167510963	C	T	0.179956	Y	0.9945	N	NA	0	+	1.114e-05	eicosenoic acid (20:1n9)	intergenic	BCHE(dist=473016),ZBBX(dist=929808)
rs649748	3	166022534	167505228	C	T	0.817518	N	1	Y	0.2769	1	+	1.114e-05	eicosenoic acid (20:1n9)	intergenic	BCHE(dist=467281),ZBBX(dist=935543)
rs665768	3	166023761	167506455	C	T	0.819111	Y	0.9968	N	NA	0	+	1.114e-05	eicosenoic acid (20:1n9)	intergenic	BCHE(dist=468508),ZBBX(dist=934316)
rs7355886	3	166149713	167632407	C	G	0.175206	Y	0.9998	N	NA	0	+	1.114e-05	eicosenoic acid (20:1n9)	intergenic	BCHE(dist=594460),ZBBX(dist=808364)
rs9290289	3	166056401	167539095	A	G	0.825426	N	1	Y	0.1515	1	+	1.114e-05	eicosenoic acid (20:1n9)	intergenic	BCHE(dist=501148),ZBBX(dist=901676)
rs9814853	3	166182186	167664880	G	T	0.824818	Y	1	N	NA	0	+	1.114e-05	eicosenoic acid (20:1n9)	intergenic	BCHE(dist=626933),ZBBX(dist=775891)
rs9817920	3	166187956	167670650	C	T	0.824817	Y	1	N	NA	0	+	1.114e-05	eicosenoic acid (20:1n9)	intergenic	BCHE(dist=632703),ZBBX(dist=770121)
rs9818710	3	166188294	167670988	C	G	0.175184	Y	1	N	NA	0	+	1.114e-05	eicosenoic acid (20:1n9)	intergenic	BCHE(dist=633041),ZBBX(dist=769783)
rs9829442	3	166190518	167673212	C	T	0.824877	Y	0.9994	N	NA	0	+	1.114e-05	eicosenoic acid (20:1n9)	intergenic	BCHE(dist=635265),ZBBX(dist=767559)
rs9833674	3	166187674	167670368	G	T	0.175183	Y	1	N	NA	0	+	1.114e-05	eicosenoic acid (20:1n9)	intergenic	BCHE(dist=632421),ZBBX(dist=770403)
rs9839412	3	166184949	167667643	A	G	0.824818	Y	1	N	NA	0	+	1.114e-05	eicosenoic acid (20:1n9)	intergenic	BCHE(dist=629696),ZBBX(dist=773128)
rs9844701	3	166183844	167666538	C	T	0.175182	Y	1	N	NA	0	+	1.114e-05	eicosenoic acid (20:1n9)	intergenic	BCHE(dist=628591),ZBBX(dist=774233)
rs9846200	3	166126543	167609237	A	C	0.824818	N	1	Y	0.2484	1	+	1.114e-05	eicosenoic acid (20:1n9)	intergenic	BCHE(dist=571290),ZBBX(dist=831534)
rs9846237	3	166186794	167669488	A	G	0.824818	Y	1	N	NA	0	+	1.114e-05	eicosenoic acid (20:1n9)	intergenic	BCHE(dist=631541),ZBBX(dist=771283)
rs9853049	3	166122614	167605308	A	C	0.824836	Y	0.9999	N	NA	0	+	1.114e-05	eicosenoic acid (20:1n9)	intergenic	BCHE(dist=567361),ZBBX(dist=835463)
rs9857711	3	166183347	167666041	A	G	0.824818	Y	1	N	NA	0	+	1.114e-05	eicosenoic acid (20:1n9)	intergenic	BCHE(dist=628094),ZBBX(dist=774730)
rs9860904	3	166141754	167624448	A	G	0.175186	Y	1	N	NA	0	+	1.114e-05	eicosenoic acid (20:1n9)	intergenic	BCHE(dist=586501),ZBBX(dist=816323)
rs9862297	3	166183909	167666603	A	G	0.824818	Y	1	N	NA	0	+	1.114e-05	eicosenoic acid (20:1n9)	intergenic	BCHE(dist=628656),ZBBX(dist=774168)
rs9863879	3	166117342	167600036	C	T	0.824925	Y	0.9994	N	NA	0	+	1.114e-05	eicosenoic acid (20:1n9)	intergenic	BCHE(dist=562089),ZBBX(dist=840735)
rs9873387	3	166178844	167661538	A	C	0.175182	Y	1	N	NA	0	+	1.114e-05	eicosenoic acid (20:1n9)	intergenic	BCHE(dist=623591),ZBBX(dist=779233)
rs9873972	3	166179081	167661775	G	T	0.824818	Y	1	N	NA	0	+	1.114e-05	eicosenoic acid (20:1n9)	intergenic	BCHE(dist=623828),ZBBX(dist=778996)
rs10120631	9	23283342	23273342	A	G	0.765201	Y	0.9974	N	NA	0	+	1.115e-05	eicsoatetraenoic acid (20:4n3)	intergenic	FLJ35282(dist=459130),ELAVL2(dist=406761)
rs9809383	3	166076986	167559680	C	T	0.174575	Y	1	N	NA	0	+	1.116e-05	eicosadienoic acid (20:2n6)	intergenic	BCHE(dist=521733),ZBBX(dist=881091)
rs9821026	3	166082930	167565624	C	G	0.825361	Y	0.9996	N	NA	0	+	1.116e-05	eicosadienoic acid (20:2n6)	intergenic	BCHE(dist=527677),ZBBX(dist=875147)
rs9865693	3	166077670	167560364	C	G	0.825425	Y	1	N	NA	0	+	1.116e-05	eicosadienoic acid (20:2n6)	intergenic	BCHE(dist=522417),ZBBX(dist=880407)
rs9990040	3	166076406	167559100	A	T	0.825425	Y	1	N	NA	0	+	1.116e-05	eicosadienoic acid (20:2n6)	intergenic	BCHE(dist=521153),ZBBX(dist=881671)
rs9809383	3	166076986	167559680	C	T	0.174575	Y	1	N	NA	0	+	1.116e-05	eicosenoic acid (20:1n9)	intergenic	BCHE(dist=521733),ZBBX(dist=881091)
rs9821026	3	166082930	167565624	C	G	0.825361	Y	0.9996	N	NA	0	+	1.116e-05	eicosenoic acid (20:1n9)	intergenic	BCHE(dist=527677),ZBBX(dist=875147)
rs9865693	3	166077670	167560364	C	G	0.825425	Y	1	N	NA	0	+	1.116e-05	eicosenoic acid (20:1n9)	intergenic	BCHE(dist=522417),ZBBX(dist=880407)
rs9990040	3	166076406	167559100	A	T	0.825425	Y	1	N	NA	0	+	1.116e-05	eicosenoic acid (20:1n9)	intergenic	BCHE(dist=521153),ZBBX(dist=881671)
rs7873697	9	73420493	72610313	A	C	0.25844	Y	0.9984	N	NA	0	+	1.119e-05	eicosapentaenoic acid (EPA) (20:5n3)	intronic	TRPM3
rs4081670	12	107446841	105970971	A	C	0.585381	N	1	Y	0.5542	0.98812	+	1.124e-05	linoleic acid (18:2n6)	intronic	CRY1
rs1829610	2	212461407	212169652	C	T	0.0821478	Y	0.8889	N	NA	0	+	1.124e-05	plasmalogen (18:1n7)	intronic	ERBB4
rs11999610	9	73427147	72616967	C	T	0.259146	N	1	Y	0.4793	0.997625	+	1.124e-05	eicosapentaenoic acid (EPA) (20:5n3)	intronic	TRPM3
rs12552572	9	73427505	72617325	C	G	0.258222	N	1	Y	0.4809	0.998812	+	1.124e-05	eicosapentaenoic acid (EPA) (20:5n3)	intronic	TRPM3
rs13287453	9	73422072	72611892	A	G	0.258268	Y	0.9991	N	NA	0	+	1.124e-05	eicosapentaenoic acid (EPA) (20:5n3)	intronic	TRPM3
rs718447	9	73426853	72616673	A	G	0.257021	N	1	Y	0.4809	0.996437	+	1.124e-05	eicosapentaenoic acid (EPA) (20:5n3)	intronic	TRPM3
rs7863403	9	73421171	72610991	G	T	0.259124	N	1	Y	0.4809	1	+	1.124e-05	eicosapentaenoic acid (EPA) (20:5n3)	intronic	TRPM3
rs6854688	4	89112833	89331857	A	G	0.743605	N	1	Y	0.3178	0.998812	+	1.125e-05	plasmalogen (16:0)	intronic	ABCG2
rs1361305	9	23284312	23274312	A	G	0.763277	Y	0.9944	N	NA	0	+	1.125e-05	eicsoatetraenoic acid (20:4n3)	intergenic	FLJ35282(dist=460100),ELAVL2(dist=405791)
rs11755804	6	37499285	37607263	C	G	0.248408	Y	0.9841	N	NA	0	+	1.129e-05	eicosapentaenoic acid (EPA) (20:5n3)	intergenic	CCDC167(dist=31585),MIR4462(dist=23856)
rs17715282	13	60054945	58952946	C	T	0.899094	Y	0.9879	N	NA	0	+	1.13e-05	eicosadienoic acid (20:2n6)	intergenic	PCDH17(dist=1751880),DIAPH3(dist=184776)
rs17715282	13	60054945	58952946	C	T	0.899094	Y	0.9879	N	NA	0	+	1.13e-05	eicosenoic acid (20:1n9)	intergenic	PCDH17(dist=1751880),DIAPH3(dist=184776)
rs1125521	3	166093668	167576362	C	T	0.186676	Y	0.9636	N	NA	0	+	1.13e-05	eicosadienoic acid (20:2n6)	intergenic	BCHE(dist=538415),ZBBX(dist=864409)
rs1125521	3	166093668	167576362	C	T	0.186676	Y	0.9636	N	NA	0	+	1.13e-05	eicosenoic acid (20:1n9)	intergenic	BCHE(dist=538415),ZBBX(dist=864409)
rs460109	5	123714917	123742816	A	C	0.792297	Y	0.8987	N	NA	0	+	1.132e-05	vaccenic acid (18:1n7)	intergenic	CSNK1G3(dist=762179),ZNF608(dist=257693)
rs7314629	12	66864162	65150429	A	T	0.776279	Y	0.9964	N	NA	0	+	1.135e-05	linoleic acid (18:2n6)	intronic	GRIP1
rs10483518	14	40187980	39257731	A	G	0.895135	Y	0.9725	N	NA	0	+	1.139e-05	adrenic acid (22:4n6)	intergenic	FBXO33(dist=286276),LRFN5(dist=1888784)
rs1979708	15	82188263	79975318	A	C	0.565693	N	1	Y	0.3606	1	+	1.144e-05	stearic acid (18:0)	intergenic	TMC3(dist=521845),MEX3B(dist=145865)
rs3784526	15	101716797	99534320	A	G	0.104818	Y	0.9908	N	NA	0	+	1.145e-05	stearidonic acid (18:4n3)	UTR3	CHSY1
rs997967	20	55387527	54820934	C	T	0.589786	Y	0.8545	N	NA	0	+	1.145e-05	elaidic acid (t18:1n9)	intergenic	TFAP2C(dist=173189),BMP7(dist=356282)
rs11140385	9	86726517	85916337	A	G	0.91336	Y	0.9188	N	NA	0	+	1.147e-05	palmitic acid (16:0)	intergenic	RMI1(dist=107530),SLC28A3(dist=164248)
rs17066846	18	58044818	56195798	G	T	0.204542	Y	0.9743	N	NA	0	+	1.149e-05	plasmalogen (18:1n7)	intergenic	MC4R(dist=4817),CDH20(dist=1112957)
rs4618362	4	139643685	139863135	C	T	0.486578	Y	0.9682	N	NA	0	+	1.149e-05	lignoceric acid (24:0)	intergenic	LINC00499(dist=298187),CCRN4L(dist=293258)
rs10527336	15	101725618	99543141	A	C	0.112749	Y	0.9901	N	NA	0	+	1.152e-05	stearidonic acid (18:4n3)	intronic	CHSY1
rs12592551	15	101736805	99554328	C	T	0.886241	Y	0.9994	N	NA	0	+	1.152e-05	stearidonic acid (18:4n3)	intronic	CHSY1
rs2012387	15	101734080	99551603	C	T	0.886253	N	1	Y	1	1	+	1.152e-05	stearidonic acid (18:4n3)	intronic	CHSY1
rs3743193	15	101718927	99536450	A	G	0.103427	N	1	Y	1	0.991686	+	1.152e-05	stearidonic acid (18:4n3)	exonic	CHSY1
rs4489986	15	101731838	99549361	A	G	0.886302	Y	0.9984	N	NA	0	+	1.152e-05	stearidonic acid (18:4n3)	intronic	CHSY1
rs7164068	15	101719380	99536903	C	G	0.105251	Y	0.9916	N	NA	0	+	1.152e-05	stearidonic acid (18:4n3)	intronic	CHSY1
rs7168592	15	101723499	99541022	C	T	0.887437	Y	0.992	N	NA	0	+	1.152e-05	stearidonic acid (18:4n3)	intronic	CHSY1
rs6135220	20	14644749	14592749	G	T	0.382064	N	1	Y	1	0.98931	+	1.152e-05	arachidonic acid (20:4n6)	intronic	MACROD2
rs2172431	8	18214103	18258383	A	G	0.893536	Y	0.8538	N	NA	0	+	1.153e-05	eicsoatetraenoic acid (20:4n3)	intergenic	NAT1(dist=132905),NAT2(dist=34652)
rs11637448	15	83430673	81227727	C	G	0.183698	N	1	Y	0.7816	1	+	1.154e-05	myristic acid (14:0)	intronic	FSD2
rs12914752	15	83431452	81228506	A	G	0.816302	Y	1	N	NA	0	+	1.154e-05	myristic acid (14:0)	intronic	FSD2
rs10884643	10	84141137	84131117	A	G	0.236662	Y	0.9449	N	NA	0	+	1.161e-05	a-linolenic acid (18:3n3)	intronic	NRG3
rs12628737	22	26954725	25284725	A	G	0.151574	Y	0.9983	N	NA	0	+	1.161e-05	behenic acid (22:0)	intronic	TPST2
rs13056233	22	26955854	25285854	C	G	0.845966	N	1	Y	0.07233	0.995249	+	1.161e-05	behenic acid (22:0)	intronic	TPST2
rs11742137	5	169207222	169139800	C	T	0.408151	N	1	Y	0.3585	1	+	1.161e-05	plasmalogen (18:1n7)	intronic	DOCK2
rs4369338	10	84141805	84131785	C	T	0.763243	Y	0.945	N	NA	0	+	1.162e-05	a-linolenic acid (18:3n3)	intronic	NRG3
rs10861695	12	107415073	105939203	A	G	0.450045	Y	0.9532	N	NA	0	+	1.164e-05	linoleic acid (18:2n6)	intronic	CRY1
rs7031139	9	23288860	23278860	A	G	0.250956	Y	0.9083	N	NA	0	+	1.17e-05	eicsoatetraenoic acid (20:4n3)	intergenic	FLJ35282(dist=464648),ELAVL2(dist=401243)
rs12429569	13	60046177	58944178	C	T	0.103167	Y	0.9732	N	NA	0	+	1.173e-05	eicosadienoic acid (20:2n6)	intergenic	PCDH17(dist=1743112),DIAPH3(dist=193544)
rs12429569	13	60046177	58944178	C	T	0.103167	Y	0.9732	N	NA	0	+	1.173e-05	eicosenoic acid (20:1n9)	intergenic	PCDH17(dist=1743112),DIAPH3(dist=193544)
rs4884339	13	60048800	58946801	A	G	0.896836	Y	0.973	N	NA	0	+	1.174e-05	eicosadienoic acid (20:2n6)	intergenic	PCDH17(dist=1745735),DIAPH3(dist=190921)
rs4884339	13	60048800	58946801	A	G	0.896836	Y	0.973	N	NA	0	+	1.174e-05	eicosenoic acid (20:1n9)	intergenic	PCDH17(dist=1745735),DIAPH3(dist=190921)
rs6123104	20	50544361	49977768	G	T	0.317802	Y	0.599	N	NA	0	+	1.178e-05	oleic acid (18:1n9)	intergenic	SALL4(dist=125313),ZFP64(dist=156189)
rs11958429	5	14085012	14138012	A	G	0.814655	N	1	Y	0.2878	0.98219	+	1.178e-05	oleic acid (18:1n9)	intergenic	DNAH5(dist=140423),TRIO(dist=58817)
rs12429842	13	60031938	58929939	A	C	0.114405	Y	0.9888	N	NA	0	+	1.182e-05	eicosadienoic acid (20:2n6)	intergenic	PCDH17(dist=1728873),DIAPH3(dist=207783)
rs17714595	13	60024516	58922517	A	T	0.113747	N	1	Y	0.3603	1	+	1.182e-05	eicosadienoic acid (20:2n6)	intergenic	PCDH17(dist=1721451),DIAPH3(dist=215205)
rs984016	13	60039687	58937688	C	T	0.898418	N	1	Y	0.5968	1	+	1.182e-05	eicosadienoic acid (20:2n6)	intergenic	PCDH17(dist=1736622),DIAPH3(dist=200034)
rs12429842	13	60031938	58929939	A	C	0.114405	Y	0.9888	N	NA	0	+	1.182e-05	eicosenoic acid (20:1n9)	intergenic	PCDH17(dist=1728873),DIAPH3(dist=207783)
rs17714595	13	60024516	58922517	A	T	0.113747	N	1	Y	0.3603	1	+	1.182e-05	eicosenoic acid (20:1n9)	intergenic	PCDH17(dist=1721451),DIAPH3(dist=215205)
rs984016	13	60039687	58937688	C	T	0.898418	N	1	Y	0.5968	1	+	1.182e-05	eicosenoic acid (20:1n9)	intergenic	PCDH17(dist=1736622),DIAPH3(dist=200034)
rs7983008	13	60030742	58928743	C	T	0.88513	Y	0.9878	N	NA	0	+	1.183e-05	eicosadienoic acid (20:2n6)	intergenic	PCDH17(dist=1727677),DIAPH3(dist=208979)
rs7983008	13	60030742	58928743	C	T	0.88513	Y	0.9878	N	NA	0	+	1.183e-05	eicosenoic acid (20:1n9)	intergenic	PCDH17(dist=1727677),DIAPH3(dist=208979)
rs9915080	17	13237232	13177957	G	T	0.062264	Y	0.6817	N	NA	0	+	1.188e-05	docosadienoic acid (22:2n6)	intergenic	ELAC2(dist=315851),HS3ST3A1(dist=161774)
rs11119934	1	212603790	210670413	A	G	0.810827	N	1	Y	0.7955	1	+	1.192e-05	erucic acid (22:1n9)	intergenic	TMEM206(dist=15523),NENF(dist=2439)
rs409649	5	25841163	25876920	A	G	0.621455	N	1	Y	0.8474	0.98337	+	1.192e-05	palmitic acid (16:0)	intergenic	LOC340107(dist=1000471),CDH9(dist=1039546)
rs10741501	11	94761019	94400667	G	T	0.843453	Y	0.9849	N	NA	0	+	1.197e-05	linoleic acid (18:2n6)	downstream	KDM4E
rs6964555	7	49616082	49586628	C	T	0.228459	Y	0.966	N	NA	0	+	1.203e-05	docosahexaenoic acid (DHA) (22:6n3)	intergenic	CDC14C(dist=649033),VWC2(dist=197175)
rs2852047	11	98136209	97641419	A	G	0.818085	Y	0.9492	N	NA	0	+	1.206e-05	palmitic acid (16:0)	intergenic	JRKL-AS1(dist=1896168),CNTN5(dist=755497)
rs13157881	5	166284870	166217448	C	T	0.287713	N	1	Y	0.8326	0.998812	+	1.209e-05	palmitic acid (16:0)	intergenic	NONE(dist=NONE),TENM2(dist=426973)
rs1863992	5	169209994	169142572	A	G	0.410908	Y	0.9905	N	NA	0	+	1.212e-05	plasmalogen (18:1n7)	intronic	DOCK2
rs1355046	13	35265560	34163560	A	G	0.270342	Y	0.9957	N	NA	0	+	1.215e-05	arachidonic acid (20:4n6)	intergenic	LINC00457(dist=50738),NBEA(dist=250864)
rs7337566	13	108137371	106935372	A	G	0.625304	N	1	Y	0.8501	0.998812	+	1.215e-05	docosapentaenoic acid (22:5n6)	intronic	FAM155A
rs7156937	14	21646370	20716210	C	T	0.44038	Y	0.8542	N	NA	0	+	1.215e-05	eicosadienoic acid (20:2n6)	intergenic	OR5AU1(dist=22186),LINC00641(dist=21868)
rs7156937	14	21646370	20716210	C	T	0.44038	Y	0.8542	N	NA	0	+	1.215e-05	eicosenoic acid (20:1n9)	intergenic	OR5AU1(dist=22186),LINC00641(dist=21868)
rs6748492	2	37960725	37814229	G	T	0.39371	Y	0.9955	N	NA	0	+	1.22e-05	linoleic acid (18:2n6)	intergenic	CDC42EP3(dist=61047),FAM82A1(dist=191737)
rs11605223	11	117748844	117254054	C	G	0.553395	Y	0.6688	N	NA	0	+	1.224e-05	a-linolenic acid (18:3n3)	upstream	FXYD6
rs2383643	9	26289186	26279186	C	G	0.0896806	N	1	Y	1	0.990499	+	1.233e-05	stearic acid (18:0)	intergenic	LOC100506422(dist=170780),CAAP1(dist=551497)
rs12436835	14	21652837	20722677	A	G	0.559609	Y	0.8539	N	NA	0	+	1.235e-05	eicosadienoic acid (20:2n6)	intergenic	OR5AU1(dist=28653),LINC00641(dist=15401)
rs12436835	14	21652837	20722677	A	G	0.559609	Y	0.8539	N	NA	0	+	1.235e-05	eicosenoic acid (20:1n9)	intergenic	OR5AU1(dist=28653),LINC00641(dist=15401)
rs9572148	13	35268592	34166592	C	T	0.729167	Y	0.994	N	NA	0	+	1.24e-05	arachidonic acid (20:4n6)	intergenic	LINC00457(dist=53770),NBEA(dist=247832)
rs9568519	13	51687917	50585918	G	T	0.807324	Y	0.9925	N	NA	0	+	1.243e-05	arachidonic acid (20:4n6)	intergenic	GUCY1B2(dist=47624),FAM124A(dist=108553)
rs2839175	21	47678157	46502585	C	T	0.309965	Y	0.9918	N	NA	0	+	1.243e-05	docosapentaenoic acid (DPA) (22:5n3)	intronic	MCM3AP
rs4678779	3	35526721	35501725	A	G	0.947117	Y	0.8733	N	NA	0	+	1.243e-05	a-linolenic acid (18:3n3)	intergenic	PDCD6IP(dist=1615522),ARPP21(dist=153945)
rs12431416	14	21652897	20722737	A	C	0.559611	Y	0.8537	N	NA	0	+	1.244e-05	eicosadienoic acid (20:2n6)	intergenic	OR5AU1(dist=28713),LINC00641(dist=15341)
rs12431416	14	21652897	20722737	A	C	0.559611	Y	0.8537	N	NA	0	+	1.244e-05	eicosenoic acid (20:1n9)	intergenic	OR5AU1(dist=28713),LINC00641(dist=15341)
rs8085703	18	25154515	23408513	A	G	0.0991379	N	1	Y	0.1738	0.98812	+	1.247e-05	di-homo-γ-linolenic Acid (20:3n6 )	intergenic	CHST9(dist=389213),CDH2(dist=376415)
rs17064084	8	292183	282183	C	T	0.806254	Y	0.9868	N	NA	0	+	1.247e-05	plasmalogen (18:1n7)	intergenic	ZNF596(dist=94844),FBXO25(dist=64625)
rs7018892	9	9230415	9220415	A	G	0.0571338	Y	0.9786	N	NA	0	+	1.249e-05	eicosapentaenoic acid (EPA) (20:5n3)	intronic	PTPRD
rs10507421	13	35271877	34169877	A	C	0.725319	Y	0.9985	N	NA	0	+	1.253e-05	arachidonic acid (20:4n6)	intergenic	LINC00457(dist=57055),NBEA(dist=244547)
rs11147556	13	35272738	34170738	A	G	0.274939	N	1	Y	0.1922	0.998812	+	1.253e-05	arachidonic acid (20:4n6)	intergenic	LINC00457(dist=57916),NBEA(dist=243686)
rs9315305	13	35272349	34170349	A	G	0.276687	N	1	Y	0.1354	0.98931	+	1.253e-05	arachidonic acid (20:4n6)	intergenic	LINC00457(dist=57527),NBEA(dist=244075)
rs1017168	12	107435405	105959535	A	C	0.399052	Y	0.9431	N	NA	0	+	1.254e-05	linoleic acid (18:2n6)	intronic	CRY1
rs6951684	7	135480264	135130804	A	T	0.829181	Y	0.9094	N	NA	0	+	1.254e-05	stearic acid (18:0)	intergenic	FAM180A(dist=46670),LUZP6(dist=131239)
rs10878739	12	68467817	66754084	A	G	0.321043	Y	0.8211	N	NA	0	+	1.255e-05	docosahexaenoic acid (DHA) (22:6n3)	intergenic	DYRK2(dist=411373),IFNG(dist=80733)
rs11755065	6	37498007	37605985	A	G	0.248644	Y	0.9958	N	NA	0	+	1.255e-05	eicosapentaenoic acid (EPA) (20:5n3)	intergenic	CCDC167(dist=30307),MIR4462(dist=25134)
rs17449778	1	101517491	101290079	A	G	0.914723	Y	0.9659	N	NA	0	+	1.259e-05	arachidonic acid (20:4n6)	intergenic	DPH5(dist=26129),S1PR1(dist=184814)
rs4566434	20	9745450	9693450	C	T	0.487718	Y	0.7581	N	NA	0	+	1.259e-05	docosapentaenoic acid (DPA) (22:5n3)	intronic	PAK7
rs9955283	18	3220731	3210731	C	T	0.0897436	N	1	Y	1	0.996437	+	1.26e-05	eicosapentaenoic acid (EPA) (20:5n3)	upstream	MYOM1
rs6818037	4	118171140	118390588	C	T	0.0607749	Y	0.5146	N	NA	0	+	1.261e-05	arachidic acid (20:0)	intergenic	TRAM1L1(dist=164404),NDST3(dist=784360)
rs17704001	15	93127165	90928169	G	T	0.743888	N	1	Y	0.6576	0.994062	+	1.263e-05	arachidonic acid (20:4n6)	intergenic	LOC100144604(dist=11672),FAM174B(dist=33514)
rs10215894	7	31957252	31923777	A	G	0.0827908	Y	0.8761	N	NA	0	+	1.264e-05	elaidic acid (t18:1n9)	intronic	PDE1C
rs12434234	14	21652934	20722774	A	G	0.440389	Y	0.8534	N	NA	0	+	1.27e-05	eicosadienoic acid (20:2n6)	intergenic	OR5AU1(dist=28750),LINC00641(dist=15304)
rs12434234	14	21652934	20722774	A	G	0.440389	Y	0.8534	N	NA	0	+	1.27e-05	eicosenoic acid (20:1n9)	intergenic	OR5AU1(dist=28750),LINC00641(dist=15304)
rs10470072	20	9744737	9692737	C	T	0.74563	Y	0.9592	N	NA	0	+	1.27e-05	docosapentaenoic acid (DPA) (22:5n3)	intronic	PAK7
rs1569625	20	9740441	9688441	C	T	0.254396	Y	0.978	N	NA	0	+	1.27e-05	docosapentaenoic acid (DPA) (22:5n3)	intronic	PAK7
rs17204255	18	22534840	20788838	G	T	0.676399	N	1	Y	0.5625	0.997625	+	1.274e-05	docosapentaenoic acid (DPA) (22:5n3)	intergenic	LOC729950(dist=292678),ZNF521(dist=107048)
rs17181300	18	68782665	66933645	G	T	0.79927	N	1	Y	0.4358	1	+	1.275e-05	myristoleic acid (14:1n5)	intergenic	SOCS6(dist=785231),LOC100505776(dist=404535)
rs624807	12	53025327	51311594	A	G	0.911036	Y	0.6265	N	NA	0	+	1.286e-05	palmitic acid (16:0)	intergenic	KRT73(dist=12984),KRT2(dist=13015)
rs6437691	3	106423464	107906154	A	G	0.696018	Y	0.9611	N	NA	0	+	1.286e-05	arachidonic acid (20:4n6)	intergenic	CBLB(dist=835577),LOC100302640(dist=405173)
rs12428128	13	60071355	58969356	G	T	0.105415	Y	0.8973	N	NA	0	+	1.288e-05	linoleic acid (18:2n6)	intergenic	PCDH17(dist=1768290),DIAPH3(dist=168366)
rs11857233	15	83486082	81283136	A	C	0.835984	Y	0.9982	N	NA	0	+	1.288e-05	myristic acid (14:0)	intronic	WHAMM
rs12907810	15	83494051	81291105	C	T	0.163984	Y	0.9981	N	NA	0	+	1.288e-05	myristic acid (14:0)	intronic	WHAMM
rs12242481	10	59354615	59024621	A	G	0.0507865	Y	0.9899	N	NA	0	+	1.289e-05	oleic acid (18:1n9)	intergenic	MIR3924(dist=290296),IPMK(dist=596663)
rs1105287	15	83441012	81238066	A	C	0.169706	Y	1	N	NA	0	+	1.29e-05	myristic acid (14:0)	intronic	FSD2
rs11631033	15	83423885	81220939	A	G	0.830292	N	1	Y	0.5641	1	+	1.29e-05	myristic acid (14:0)	upstream	SCARNA15
rs11633676	15	83431272	81228326	A	G	0.830292	Y	1	N	NA	0	+	1.29e-05	myristic acid (14:0)	intronic	FSD2
rs12917248	15	83428925	81225979	G	T	0.165644	N	1	Y	0.5641	0.990499	+	1.29e-05	myristic acid (14:0)	intronic	FSD2
rs1553886	15	83431905	81228959	A	T	0.169708	N	1	Y	0.5641	1	+	1.29e-05	myristic acid (14:0)	intronic	FSD2
rs4132210	15	83447788	81244842	C	G	0.831303	N	1	Y	0.5641	0.998812	+	1.29e-05	myristic acid (14:0)	intronic	FSD2
rs4779061	15	83447631	81244685	G	T	0.1691	N	1	Y	0.5641	1	+	1.29e-05	myristic acid (14:0)	exonic	FSD2
rs706282	5	14472040	14525040	C	T	0.793525	Y	0.942	N	NA	0	+	1.292e-05	eicosapentaenoic acid (EPA) (20:5n3)	intronic	TRIO
rs12253773	10	59342165	59012171	C	T	0.948118	Y	0.9932	N	NA	0	+	1.293e-05	oleic acid (18:1n9)	intergenic	MIR3924(dist=277846),IPMK(dist=609113)
rs13196732	6	98799148	98905869	A	G	0.939116	Y	0.8553	N	NA	0	+	1.293e-05	palmitic acid (16:0)	intergenic	MIR2113(dist=326653),POU3F2(dist=483432)
rs4925449	22	49100080	47486086	A	G	0.076621	Y	0.9344	N	NA	0	+	1.295e-05	behenic acid (22:0)	intronic	FAM19A5
rs11005865	10	59342621	59012627	A	C	0.0517202	Y	0.9926	N	NA	0	+	1.297e-05	oleic acid (18:1n9)	intergenic	MIR3924(dist=278302),IPMK(dist=608657)
rs10884635	10	84138961	84128941	A	T	0.226866	Y	0.9637	N	NA	0	+	1.299e-05	a-linolenic acid (18:3n3)	intronic	NRG3
rs9372792	6	125082498	125124197	C	T	0.869853	Y	0.6003	N	NA	0	+	1.299e-05	plasmalogen (18:0)	intronic	NKAIN2
rs11208105	1	63509001	63281589	C	G	0.359021	Y	0.9994	N	NA	0	+	1.3e-05	elaidic acid (t18:1n9)	intergenic	ATG4C(dist=178060),LINC00466(dist=115753)
rs12120820	1	63506789	63279377	G	T	0.359263	Y	0.9989	N	NA	0	+	1.3e-05	elaidic acid (t18:1n9)	intergenic	ATG4C(dist=175848),LINC00466(dist=117965)
rs1532526	1	63508300	63280888	A	G	0.640881	Y	0.9992	N	NA	0	+	1.3e-05	elaidic acid (t18:1n9)	intergenic	ATG4C(dist=177359),LINC00466(dist=116454)
rs1532530	1	63508803	63281391	C	T	0.359044	Y	0.9994	N	NA	0	+	1.3e-05	elaidic acid (t18:1n9)	intergenic	ATG4C(dist=177862),LINC00466(dist=115951)
rs1874930	1	63507395	63279983	A	C	0.640847	Y	0.9991	N	NA	0	+	1.3e-05	elaidic acid (t18:1n9)	intergenic	ATG4C(dist=176454),LINC00466(dist=117359)
rs904430	1	63509117	63281705	A	G	0.641011	Y	0.9996	N	NA	0	+	1.3e-05	elaidic acid (t18:1n9)	intergenic	ATG4C(dist=178176),LINC00466(dist=115637)
rs1027520	1	63513116	63285704	A	G	0.641119	Y	1	N	NA	0	+	1.301e-05	elaidic acid (t18:1n9)	intergenic	ATG4C(dist=182175),LINC00466(dist=111638)
rs10889399	1	63512777	63285365	A	C	0.358881	N	1	Y	0.5636	1	+	1.301e-05	elaidic acid (t18:1n9)	intergenic	ATG4C(dist=181836),LINC00466(dist=111977)
rs11208108	1	63512645	63285233	A	T	0.641099	Y	0.9999	N	NA	0	+	1.301e-05	elaidic acid (t18:1n9)	intergenic	ATG4C(dist=181704),LINC00466(dist=112109)
rs12120582	1	63506060	63278648	A	T	0.359146	N	1	Y	0.6961	0.997625	+	1.301e-05	elaidic acid (t18:1n9)	intergenic	ATG4C(dist=175119),LINC00466(dist=118694)
rs904426	1	63518086	63290674	C	G	0.641119	Y	1	N	NA	0	+	1.301e-05	elaidic acid (t18:1n9)	intergenic	ATG4C(dist=187145),LINC00466(dist=106668)
rs904428	1	63518481	63291069	C	T	0.641119	N	1	Y	0.5636	1	+	1.301e-05	elaidic acid (t18:1n9)	intergenic	ATG4C(dist=187540),LINC00466(dist=106273)
rs904431	1	63509337	63281925	C	T	0.358965	Y	0.9996	N	NA	0	+	1.301e-05	elaidic acid (t18:1n9)	intergenic	ATG4C(dist=178396),LINC00466(dist=115417)
rs904432	1	63509895	63282483	A	C	0.641055	Y	0.9997	N	NA	0	+	1.301e-05	elaidic acid (t18:1n9)	intergenic	ATG4C(dist=178954),LINC00466(dist=114859)
rs904434	1	63510171	63282759	A	T	0.641078	Y	0.9998	N	NA	0	+	1.301e-05	elaidic acid (t18:1n9)	intergenic	ATG4C(dist=179230),LINC00466(dist=114583)
rs1472315	9	27508507	27498507	A	G	0.943022	Y	0.74	N	NA	0	+	1.304e-05	arachidic acid (20:0)	intronic	MOB3B
rs1286920	14	90539659	89609412	C	G	0.556682	Y	0.982	N	NA	0	+	1.305e-05	docosahexaenoic acid (DHA) (22:6n3)	intronic	KCNK13
rs12119554	1	63504959	63277547	C	T	0.359596	Y	0.9971	N	NA	0	+	1.306e-05	elaidic acid (t18:1n9)	intergenic	ATG4C(dist=174018),LINC00466(dist=119795)
rs655856	1	112594445	112395968	A	G	0.36135	N	1	Y	0.8347	0.990499	+	1.306e-05	palmitic acid (16:0)	intergenic	LOC643355(dist=52982),CTTNBP2NL(dist=344355)
rs9619167	22	31472504	29802504	A	G	0.890511	N	1	Y	0.6169	0.998812	+	1.308e-05	docosadienoic acid (22:2n6)	intergenic	TUG1(dist=97124),SMTN(dist=4778)
rs2398227	15	97064534	94865538	A	G	0.204447	Y	0.9714	N	NA	0	+	1.312e-05	eicosapentaenoic acid (EPA) (20:5n3)	intergenic	NR2F2(dist=181042),SPATA8(dist=262145)
rs4839202	1	112586954	112388477	A	G	0.355231	N	1	Y	0.4095	1	+	1.314e-05	di-homo-γ-linolenic Acid (20:3n6 )	intergenic	LOC643355(dist=45491),CTTNBP2NL(dist=351846)
rs1439969	2	7658708	7576159	C	T	0.797531	N	1	Y	0.03808	0.98694	+	1.315e-05	di-homo-γ-linolenic Acid (20:3n6 )	intergenic	LOC100506274(dist=68327),LOC339788(dist=403848)
rs11643285	16	82373324	80930825	G	T	0.913147	Y	0.9268	N	NA	0	+	1.319e-05	erucic acid (22:1n9)	intergenic	MPHOSPH6(dist=169495),CDH13(dist=287075)
rs3773234	3	78777511	78860201	A	G	0.773223	Y	0.9982	N	NA	0	+	1.321e-05	arachidic acid (20:0)	intronic	ROBO1
rs646384	11	63875456	63632032	A	G	0.79743	N	1	Y	0.4018	0.992874	+	1.322e-05	stearic acid (18:0)	intronic	FLRT1,MACROD1
rs17771961	19	55323093	60014905	C	G	0.835172	N	1	Y	0.2414	0.991686	+	1.323e-05	plasmalogen (18:1n9)	intronic	KIR2DL4,LOC100287534
rs2326079	8	138612684	138681866	A	G	0.233315	Y	0.9988	N	NA	0	+	1.324e-05	eicosapentaenoic acid (EPA) (20:5n3)	intergenic	KHDRBS3(dist=1952836),FAM135B(dist=529582)
rs4387027	9	6587856	6577856	C	T	0.416859	Y	0.9657	N	NA	0	+	1.324e-05	docosadienoic acid (22:2n6)	intronic	GLDC
rs16877899	8	31177347	31296889	C	T	0.469215	Y	0.9968	N	NA	0	+	1.327e-05	docosahexaenoic acid (DHA) (22:6n3)	intergenic	WRN(dist=146070),NRG1(dist=319921)
rs2895576	11	94757600	94397248	C	G	0.156642	Y	0.9859	N	NA	0	+	1.329e-05	linoleic acid (18:2n6)	upstream	KDM4E
rs4602948	9	6587876	6577876	G	T	0.58314	Y	0.9652	N	NA	0	+	1.329e-05	docosadienoic acid (22:2n6)	intronic	GLDC
rs10132344	14	70596885	69666638	G	T	0.868613	N	1	Y	0.367	1	+	1.331e-05	stearic acid (18:0)	intronic	SLC8A3
rs10142529	14	70617328	69687081	C	T	0.870438	N	1	Y	0.3599	1	+	1.331e-05	stearic acid (18:0)	intronic	SLC8A3
rs10146074	14	70618772	69688525	A	G	0.870438	Y	1	N	NA	0	+	1.331e-05	stearic acid (18:0)	intronic	SLC8A3
rs10146210	14	70609711	69679464	C	T	0.131992	Y	0.9998	N	NA	0	+	1.331e-05	stearic acid (18:0)	intronic	SLC8A3
rs10150046	14	70598034	69667787	C	T	0.13158	Y	0.9988	N	NA	0	+	1.331e-05	stearic acid (18:0)	intronic	SLC8A3
rs17107801	14	70603778	69673531	A	G	0.868237	Y	0.9987	N	NA	0	+	1.331e-05	stearic acid (18:0)	intronic	SLC8A3
rs17107818	14	70608681	69678434	A	G	0.13199	Y	0.9998	N	NA	0	+	1.331e-05	stearic acid (18:0)	intronic	SLC8A3
rs2604	14	70611959	69681712	C	T	0.131998	Y	0.9997	N	NA	0	+	1.331e-05	stearic acid (18:0)	intronic	SLC8A3
rs8020693	14	70600734	69670487	A	G	0.868298	Y	0.9986	N	NA	0	+	1.331e-05	stearic acid (18:0)	intronic	SLC8A3
rs7579915	2	43261122	43114626	C	T	0.799895	Y	0.8748	N	NA	0	+	1.331e-05	docosadienoic acid (22:2n6)	intergenic	HAAO(dist=241371),ZFP36L2(dist=188419)
rs751394	2	6440370	6357821	C	T	0.600127	Y	0.9713	N	NA	0	+	1.333e-05	pentadecanoic acid (15:0)	intergenic	LOC400940(dist=312006),LINC00487(dist=428930)
rs7563021	2	6448402	6365853	A	G	0.403776	N	1	Y	0.566	0.995249	+	1.333e-05	pentadecanoic acid (15:0)	intergenic	LOC400940(dist=320038),LINC00487(dist=420898)
rs921227	2	6443516	6360967	A	G	0.602689	N	1	Y	0.8483	0.994062	+	1.333e-05	pentadecanoic acid (15:0)	intergenic	LOC400940(dist=315152),LINC00487(dist=425784)
rs7949744	11	70434594	70112242	A	G	0.747738	Y	0.7485	N	NA	0	+	1.335e-05	palmitic acid (16:0)	intronic	SHANK2
rs12476487	2	230021445	229729689	C	G	0.626727	Y	0.9292	N	NA	0	+	1.336e-05	a-linolenic acid (18:3n3)	intronic	PID1
rs6807297	3	191848941	193331635	A	T	0.853904	Y	0.9991	N	NA	0	+	1.337e-05	stearic acid (18:0)	intergenic	PYDC2(dist=669696),FGF12(dist=8241)
rs2490059	10	28319692	28359698	A	G	0.30679	N	1	Y	0.08531	0.98694	+	1.339e-05	palmitic acid (16:0)	intergenic	ARMC4(dist=31715),MPP7(dist=20231)
rs742056	1	20664061	20536648	A	G	0.916667	N	1	Y	1	0.992874	+	1.341e-05	eicosapentaenoic acid (EPA) (20:5n3)	intronic	VWA5B1
rs17181014	18	68777755	66928735	A	G	0.799507	Y	0.995	N	NA	0	+	1.341e-05	myristoleic acid (14:1n5)	intergenic	SOCS6(dist=780321),LOC100505776(dist=409445)
rs11751899	6	37493453	37601431	A	G	0.248762	Y	0.9995	N	NA	0	+	1.342e-05	eicosapentaenoic acid (EPA) (20:5n3)	intergenic	CCDC167(dist=25753),MIR4462(dist=29688)
rs10480417	7	86827033	86664969	A	T	0.148227	Y	0.9959	N	NA	0	+	1.344e-05	eicsoatetraenoic acid (20:4n3)	intronic	C7orf23
rs4963562	12	24082366	23973633	A	C	0.745997	Y	0.9742	N	NA	0	+	1.346e-05	lignoceric acid (24:0)	intronic	SOX5
rs17402510	3	139938947	141421637	A	C	0.353228	N	1	Y	0.6994	0.996437	+	1.346e-05	stearic acid (18:0)	intronic	CLSTN2
rs12468733	2	116576226	116292696	A	G	0.882272	Y	0.9861	N	NA	0	+	1.347e-05	oleic acid (18:1n9)	intronic	DPP10
rs4265276	9	24419484	24409484	C	G	0.651585	Y	0.8827	N	NA	0	+	1.347e-05	docosapentaenoic acid (22:5n6)	intergenic	ELAVL2(dist=593421),TUSC1(dist=1256903)
rs4886168	13	60073056	58971057	C	T	0.164168	Y	0.8688	N	NA	0	+	1.349e-05	linoleic acid (18:2n6)	intergenic	PCDH17(dist=1769991),DIAPH3(dist=166665)
rs4985757	17	16879423	16820148	A	C	0.316463	N	1	Y	1	0.997625	+	1.35e-05	vaccenic acid (18:1n7)	intergenic	TNFRSF13B(dist=4021),MPRIP(dist=66651)
rs17058417	6	98795332	98902053	A	G	0.0583893	Y	0.9867	N	NA	0	+	1.35e-05	palmitic acid (16:0)	intergenic	MIR2113(dist=322837),POU3F2(dist=487248)
rs10086487	8	138616654	138685836	A	G	0.233561	Y	0.9994	N	NA	0	+	1.352e-05	eicosapentaenoic acid (EPA) (20:5n3)	intergenic	KHDRBS3(dist=1956806),FAM135B(dist=525612)
rs12037733	1	95330745	95103333	A	G	0.253049	N	1	Y	1	0.997625	+	1.353e-05	stearidonic acid (18:4n3)	intronic	SLC44A3
rs7198512	16	55257784	53815285	C	G	0.327859	N	1	Y	0.4095	1	+	1.356e-05	plasmalogen (18:1n7)	intergenic	IRX5(dist=289389),IRX6(dist=100687)
rs7503780	17	16880623	16821348	A	T	0.314866	Y	0.9866	N	NA	0	+	1.357e-05	vaccenic acid (18:1n7)	intergenic	TNFRSF13B(dist=5221),MPRIP(dist=65451)
rs9862941	3	139940240	141422930	A	G	0.353021	Y	0.9899	N	NA	0	+	1.358e-05	stearic acid (18:0)	intronic	CLSTN2
rs1884613	20	42980415	42413829	C	G	0.8478	Y	0.998	N	NA	0	+	1.36e-05	lignoceric acid (24:0)	downstream	R3HDML
rs11716511	3	171107629	172590323	A	G	0.579684	N	1	Y	0.3663	1	+	1.36e-05	behenic acid (22:0)	intronic	TNIK
rs13068826	3	171113792	172596486	A	G	0.580286	Y	1	N	NA	0	+	1.36e-05	behenic acid (22:0)	intronic	TNIK
rs6807555	3	171112827	172595521	A	C	0.580285	Y	1	N	NA	0	+	1.36e-05	behenic acid (22:0)	intronic	TNIK
rs7220753	17	16881283	16822008	C	T	0.685173	Y	0.986	N	NA	0	+	1.361e-05	vaccenic acid (18:1n7)	intergenic	TNFRSF13B(dist=5881),MPRIP(dist=64791)
rs6502548	17	16881797	16822522	C	G	0.314689	Y	0.9833	N	NA	0	+	1.363e-05	vaccenic acid (18:1n7)	intergenic	TNFRSF13B(dist=6395),MPRIP(dist=64277)
rs6927590	6	37491723	37599701	A	G	0.751265	Y	0.9993	N	NA	0	+	1.364e-05	eicosapentaenoic acid (EPA) (20:5n3)	intergenic	CCDC167(dist=24023),MIR4462(dist=31418)
rs246694	5	140538160	140518344	C	T	0.626144	Y	0.9921	N	NA	0	+	1.367e-05	stearidonic acid (18:4n3)	downstream	PCDHB17
rs9662668	1	5554049	5476636	A	G	0.872629	Y	0.6829	N	NA	0	+	1.368e-05	oleic acid (18:1n9)	intergenic	AJAP1(dist=710198),MIR4417(dist=70082)
rs11164855	1	93466960	93239548	C	T	0.457636	Y	0.9374	N	NA	0	+	1.368e-05	stearidonic acid (18:4n3)	intergenic	FAM69A(dist=39881),MTF2(dist=77832)
rs1884614	20	42980519	42413933	C	T	0.847932	N	1	Y	0.3877	1	+	1.368e-05	lignoceric acid (24:0)	downstream	R3HDML
rs17170148	7	144279710	143910643	C	T	0.0631819	Y	0.9099	N	NA	0	+	1.369e-05	vaccenic acid (18:1n7)	intronic	TPK1
rs11754640	6	37492432	37600410	C	T	0.751523	N	1	Y	0.6439	0.998812	+	1.37e-05	eicosapentaenoic acid (EPA) (20:5n3)	intergenic	CCDC167(dist=24732),MIR4462(dist=30709)
rs7767710	6	37491959	37599937	A	C	0.249086	N	1	Y	0.4972	0.998812	+	1.37e-05	eicosapentaenoic acid (EPA) (20:5n3)	intergenic	CCDC167(dist=24259),MIR4462(dist=31182)
rs10799702	1	21821880	21694467	A	G	0.6132	Y	0.9651	N	NA	0	+	1.371e-05	docosadienoic acid (22:2n6)	intergenic	NBPF3(dist=10487),ALPL(dist=13978)
rs4965720	15	101337184	99154707	G	T	0.182268	Y	0.4085	N	NA	0	+	1.371e-05	stearic acid (18:0)	intergenic	ASB7(dist=145280),ALDH1A3(dist=82825)
rs10512953	5	51502753	51538510	C	T	0.681486	N	1	Y	0.1332	0.998812	+	1.371e-05	behenic acid (22:0)	intergenic	ISL1(dist=812190),PELO(dist=581021)
rs6436915	2	231034524	230742768	G	T	0.55463	Y	0.8739	N	NA	0	+	1.372e-05	docosapentaenoic acid (22:5n6)	intronic	SP110
rs3813552	14	75807365	74877118	C	T	0.149635	N	1	Y	0.6971	0.998812	+	1.375e-05	plasmalogen (16:0)	intergenic	LOC731223(dist=44254),JDP2(dist=87144)
rs13245475	7	97601052	97438988	A	G	0.0637585	Y	0.8115	N	NA	0	+	1.375e-05	eicsoatetraenoic acid (20:4n3)	ncRNA_intronic	MGC72080
rs6518278	21	47640571	46464999	A	G	0.304662	Y	0.9899	N	NA	0	+	1.379e-05	docosapentaenoic acid (DPA) (22:5n3)	intronic	LSS
rs11736880	4	159893200	160112650	C	T	0.272506	N	1	Y	1	0.997625	+	1.38e-05	elaidic acid (t18:1n9)	intronic	C4orf45
rs978297	4	159881328	160100778	C	T	0.295277	Y	0.9941	N	NA	0	+	1.38e-05	elaidic acid (t18:1n9)	intronic	C4orf45
rs9784569	4	159881479	160100929	C	T	0.295048	Y	0.9941	N	NA	0	+	1.38e-05	elaidic acid (t18:1n9)	exonic	C4orf45
rs1243501	14	95313533	94383286	C	T	0.12697	Y	0.9145	N	NA	0	+	1.382e-05	docosadienoic acid (22:2n6)	intergenic	GSC(dist=77034),DICER1(dist=239032)
rs7288957	22	27487797	25817797	A	G	0.930415	Y	0.6172	N	NA	0	+	1.383e-05	di-homo-γ-linolenic Acid (20:3n6 )	intergenic	MIAT(dist=415357),MN1(dist=656468)
rs2280955	21	47642397	46466825	C	T	0.692036	Y	0.9991	N	NA	0	+	1.385e-05	docosapentaenoic acid (DPA) (22:5n3)	intronic	LSS
rs2839157	21	47641700	46466128	G	T	0.307961	Y	0.9992	N	NA	0	+	1.385e-05	docosapentaenoic acid (DPA) (22:5n3)	intronic	LSS
rs999691	21	47647382	46471810	A	T	0.307964	Y	0.9991	N	NA	0	+	1.385e-05	docosapentaenoic acid (DPA) (22:5n3)	intronic	LSS
rs1676185	4	178976221	179213215	C	T	0.0843972	Y	0.9848	N	NA	0	+	1.387e-05	vaccenic acid (18:1n7)	intergenic	LOC285501(dist=64317),NONE(dist=NONE)
rs1243503	14	95313825	94383578	C	T	0.873018	Y	0.9144	N	NA	0	+	1.389e-05	docosadienoic acid (22:2n6)	intergenic	GSC(dist=77326),DICER1(dist=238740)
rs4818828	21	47623274	46447702	G	T	0.30776	Y	0.9998	N	NA	0	+	1.39e-05	docosapentaenoic acid (DPA) (22:5n3)	intronic	LSS
rs696562	9	109809366	108849187	C	T	0.625223	Y	0.9591	N	NA	0	+	1.39e-05	mead acid (20:3n9 )	ncRNA_intronic	MIR548Q
rs2254524	21	47614469	46438897	A	C	0.307786	N	1	Y	0.6888	1	+	1.391e-05	docosapentaenoic acid (DPA) (22:5n3)	exonic	LSS
rs4239366	18	28927507	27181505	A	G	0.475669	N	1	Y	0.2134	0.997625	+	1.393e-05	stearidonic acid (18:4n3)	intronic	DSG1
rs12373190	18	25342045	23596043	A	G	0.0669976	Y	0.9819	N	NA	0	+	1.397e-05	stearic acid (18:0)	intergenic	CHST9(dist=576743),CDH2(dist=188885)
rs16944075	18	25342224	23596222	C	T	0.933043	Y	0.9824	N	NA	0	+	1.397e-05	stearic acid (18:0)	intergenic	CHST9(dist=576922),CDH2(dist=188706)
rs8090699	18	25343816	23597814	C	T	0.933189	Y	0.9846	N	NA	0	+	1.397e-05	stearic acid (18:0)	intergenic	CHST9(dist=578514),CDH2(dist=187114)
rs9717	21	47609510	46433938	C	T	0.690543	Y	0.9984	N	NA	0	+	1.399e-05	docosapentaenoic acid (DPA) (22:5n3)	UTR3	LSS
rs11634524	15	87087110	84888114	A	G	0.1475	N	1	Y	0.7003	0.9715	+	1.402e-05	vaccenic acid (18:1n7)	intronic	AGBL1
rs3815044	5	9641779	9694779	C	G	0.773723	N	1	Y	0.8055	1	+	1.409e-05	eicsoatetraenoic acid (20:4n3)	ncRNA_intronic	LOC285692
rs11107433	12	94578697	93102828	A	G	0.213304	Y	0.9372	N	NA	0	+	1.41e-05	eicsoatetraenoic acid (20:4n3)	intronic	PLXNC1
rs2470167	15	51726258	49513550	A	G	0.183243	Y	0.9827	N	NA	0	+	1.412e-05	stearic acid (18:0)	intergenic	GLDN(dist=26049),DMXL2(dist=13663)
rs11743360	5	13493130	13546130	G	T	0.1068	Y	0.9843	N	NA	0	+	1.413e-05	stearic acid (18:0)	intergenic	TAG(dist=687835),DNAH5(dist=197307)
rs1038559	5	73113732	73149488	C	T	0.714112	N	1	Y	0.5182	1	+	1.417e-05	lignoceric acid (24:0)	intronic	ARHGEF28
rs10875406	8	138614604	138683786	A	G	0.233575	Y	1	N	NA	0	+	1.417e-05	eicosapentaenoic acid (EPA) (20:5n3)	intergenic	KHDRBS3(dist=1954756),FAM135B(dist=527662)
rs10875407	8	138614999	138684181	A	G	0.233575	Y	1	N	NA	0	+	1.417e-05	eicosapentaenoic acid (EPA) (20:5n3)	intergenic	KHDRBS3(dist=1955151),FAM135B(dist=527267)
rs11990591	8	138615228	138684410	A	G	0.233575	Y	1	N	NA	0	+	1.417e-05	eicosapentaenoic acid (EPA) (20:5n3)	intergenic	KHDRBS3(dist=1955380),FAM135B(dist=527038)
rs4395922	8	138615327	138684509	C	T	0.766425	Y	1	N	NA	0	+	1.417e-05	eicosapentaenoic acid (EPA) (20:5n3)	intergenic	KHDRBS3(dist=1955479),FAM135B(dist=526939)
rs4397438	8	138615410	138684592	A	C	0.233575	Y	1	N	NA	0	+	1.417e-05	eicosapentaenoic acid (EPA) (20:5n3)	intergenic	KHDRBS3(dist=1955562),FAM135B(dist=526856)
rs6996655	8	138614119	138683301	C	T	0.233574	Y	1	N	NA	0	+	1.417e-05	eicosapentaenoic acid (EPA) (20:5n3)	intergenic	KHDRBS3(dist=1954271),FAM135B(dist=528147)
rs16878028	8	31260068	31379610	A	G	0.638078	N	1	Y	0.7004	1	+	1.419e-05	docosahexaenoic acid (DHA) (22:6n3)	intergenic	WRN(dist=228791),NRG1(dist=237200)
rs4750725	10	130777415	130667405	A	G	0.212895	N	1	Y	0.2959	1	+	1.42e-05	docosadienoic acid (22:2n6)	intergenic	MKI67(dist=852947),MGMT(dist=488039)
rs4731806	7	131381369	131031909	A	G	0.811507	Y	0.6883	N	NA	0	+	1.42e-05	docosahexaenoic acid (DHA) (22:6n3)	intergenic	PODXL(dist=139993),PLXNA4(dist=426722)
rs12122179	1	63504739	63277327	A	T	0.647472	Y	0.9718	N	NA	0	+	1.422e-05	elaidic acid (t18:1n9)	intergenic	ATG4C(dist=173798),LINC00466(dist=120015)
rs4489355	8	138615632	138684814	A	G	0.766423	N	1	Y	0.2375	1	+	1.424e-05	eicosapentaenoic acid (EPA) (20:5n3)	intergenic	KHDRBS3(dist=1955784),FAM135B(dist=526634)
rs6577810	8	138613168	138682350	A	G	0.234108	N	1	Y	0.2375	0.994062	+	1.424e-05	eicosapentaenoic acid (EPA) (20:5n3)	intergenic	KHDRBS3(dist=1953320),FAM135B(dist=529098)
rs11867549	17	44013235	41369064	A	G	0.743813	Y	0.9332	N	NA	0	+	1.429e-05	plasmalogen (16:0)	intronic	MAPT
rs2078074	12	107436806	105960936	C	T	0.409609	Y	0.979	N	NA	0	+	1.433e-05	linoleic acid (18:2n6)	intronic	CRY1
rs2543061	8	39831647	39950804	G	T	0.780304	Y	0.8816	N	NA	0	+	1.434e-05	palmitelaidic acid (t16:1n7)	intronic	IDO2
rs669642	13	42660845	41558845	C	G	0.858106	Y	0.9912	N	NA	0	+	1.436e-05	linoleic acid (18:2n6)	intronic	DGKH
rs4841916	9	138969391	138109212	C	G	0.120721	Y	0.7957	N	NA	0	+	1.436e-05	arachidic acid (20:0)	intronic	NACC2
rs4648331	17	74503916	72015511	C	T	0.919914	Y	0.6288	N	NA	0	+	1.437e-05	myristoleic acid (14:1n5)	intergenic	RHBDF2(dist=6407),CYGB(dist=19514)
rs3751679	16	88654751	87182252	A	G	0.174178	N	1	Y	0.3563	0.998812	+	1.438e-05	eicosapentaenoic acid (EPA) (20:5n3)	intronic	ZC3H18
rs9316519	13	51679742	50577743	C	T	0.193055	Y	0.9741	N	NA	0	+	1.439e-05	arachidonic acid (20:4n6)	intergenic	GUCY1B2(dist=39449),FAM124A(dist=116728)
rs8192440	12	107395106	105919236	A	G	0.417263	Y	0.9997	N	NA	0	+	1.443e-05	linoleic acid (18:2n6)	exonic	CRY1
rs1954294	10	100824487	100814477	A	C	0.105928	Y	0.3354	N	NA	0	+	1.444e-05	linoleic acid (18:2n6)	intronic	HPSE2
rs2839146	21	47630550	46454978	C	T	0.70025	N	1	Y	0.1409	0.97268	+	1.444e-05	docosapentaenoic acid (DPA) (22:5n3)	intronic	LSS
rs10117466	9	137809861	136949682	G	T	0.646594	N	1	Y	0.3324	1	+	1.446e-05	behenic acid (22:0)	upstream	FCN1
rs7316535	12	107408018	105932148	G	T	0.582729	Y	0.9999	N	NA	0	+	1.447e-05	linoleic acid (18:2n6)	intronic	CRY1
rs947407	1	58810472	58583060	G	T	0.818903	Y	0.8511	N	NA	0	+	1.448e-05	erucic acid (22:1n9)	intergenic	DAB1(dist=94261),OMA1(dist=135919)
rs7295993	12	107502111	106026241	A	G	0.416999	Y	0.9989	N	NA	0	+	1.448e-05	linoleic acid (18:2n6)	intergenic	CRY1(dist=14476),BTBD11(dist=210086)
rs10746084	12	107455908	105980038	A	G	0.583103	Y	0.9993	N	NA	0	+	1.449e-05	linoleic acid (18:2n6)	intronic	CRY1
rs10746085	12	107472728	105996858	A	G	0.582852	Y	0.9995	N	NA	0	+	1.449e-05	linoleic acid (18:2n6)	intronic	CRY1
rs1345361	12	107415435	105939565	C	T	0.417203	Y	0.9997	N	NA	0	+	1.449e-05	linoleic acid (18:2n6)	intronic	CRY1
rs1882209	12	107438634	105962764	C	T	0.416768	Y	0.9996	N	NA	0	+	1.449e-05	linoleic acid (18:2n6)	intronic	CRY1
rs1921139	12	107499741	106023871	A	G	0.41703	Y	0.999	N	NA	0	+	1.449e-05	linoleic acid (18:2n6)	intergenic	CRY1(dist=12106),BTBD11(dist=212456)
rs2374661	12	107411791	105935921	C	T	0.417259	Y	0.9999	N	NA	0	+	1.449e-05	linoleic acid (18:2n6)	intronic	CRY1
rs2374662	12	107415527	105939657	A	C	0.582813	Y	0.9997	N	NA	0	+	1.449e-05	linoleic acid (18:2n6)	intronic	CRY1
rs2374663	12	107433422	105957552	A	G	0.583124	Y	0.9994	N	NA	0	+	1.449e-05	linoleic acid (18:2n6)	intronic	CRY1
rs2888896	12	107446582	105970712	C	T	0.582826	N	1	Y	0.5557	0.998812	+	1.449e-05	linoleic acid (18:2n6)	intronic	CRY1
rs3809237	12	107486912	106011042	C	T	0.417113	Y	0.9994	N	NA	0	+	1.449e-05	linoleic acid (18:2n6)	UTR5	CRY1
rs4964519	12	107480544	106004674	C	G	0.417137	Y	0.9995	N	NA	0	+	1.449e-05	linoleic acid (18:2n6)	intronic	CRY1
rs6539307	12	107495530	106019660	C	T	0.582927	Y	0.9992	N	NA	0	+	1.449e-05	linoleic acid (18:2n6)	intergenic	CRY1(dist=7895),BTBD11(dist=216667)
rs7297614	12	107497313	106021443	C	T	0.417065	Y	0.9992	N	NA	0	+	1.449e-05	linoleic acid (18:2n6)	intergenic	CRY1(dist=9678),BTBD11(dist=214884)
rs7300236	12	107448623	105972753	A	G	0.583202	Y	0.9995	N	NA	0	+	1.449e-05	linoleic acid (18:2n6)	intronic	CRY1
rs11865270	16	88655501	87183002	G	T	0.824752	Y	0.9922	N	NA	0	+	1.45e-05	eicosapentaenoic acid (EPA) (20:5n3)	intronic	ZC3H18
rs10766654	11	20357157	20313733	G	T	0.311967	Y	0.992	N	NA	0	+	1.451e-05	a-linolenic acid (18:3n3)	intergenic	DBX1(dist=175287),HTATIP2(dist=28074)
rs7955003	12	107457893	105982023	C	T	0.419499	Y	0.9989	N	NA	0	+	1.452e-05	linoleic acid (18:2n6)	intronic	CRY1
rs2917917	15	97073037	94874041	A	G	0.201283	Y	0.9902	N	NA	0	+	1.452e-05	eicosapentaenoic acid (EPA) (20:5n3)	intergenic	NR2F2(dist=189545),SPATA8(dist=253642)
rs11025506	11	20358935	20315511	C	G	0.687985	Y	0.9892	N	NA	0	+	1.455e-05	a-linolenic acid (18:3n3)	intergenic	DBX1(dist=177065),HTATIP2(dist=26296)
rs6561612	13	51677934	50575935	A	G	0.193155	Y	0.9722	N	NA	0	+	1.455e-05	arachidonic acid (20:4n6)	intergenic	GUCY1B2(dist=37641),FAM124A(dist=118536)
rs2701588	3	192337670	193820364	A	G	0.15717	Y	0.3787	N	NA	0	+	1.456e-05	lignoceric acid (24:0)	intronic	FGF12
rs12469465	2	188800394	188508639	C	T	0.553528	N	1	Y	0.5972	0.998812	+	1.458e-05	vaccenic acid (18:1n7)	intergenic	TFPI(dist=381175),GULP1(dist=356002)
rs7904133	10	84137808	84127788	A	G	0.77476	Y	0.9705	N	NA	0	+	1.459e-05	a-linolenic acid (18:3n3)	intronic	NRG3
rs12295626	11	20358498	20315074	A	G	0.687991	Y	0.9903	N	NA	0	+	1.459e-05	a-linolenic acid (18:3n3)	intergenic	DBX1(dist=176628),HTATIP2(dist=26733)
rs6509206	19	29540768	34232608	C	G	0.423358	N	1	Y	0.2131	1	+	1.459e-05	eicosadienoic acid (20:2n6)	intergenic	LOC100505835(dist=35906),UQCRFS1(dist=157399)
rs6509207	19	29540797	34232637	A	G	0.423539	Y	0.9995	N	NA	0	+	1.459e-05	eicosadienoic acid (20:2n6)	intergenic	LOC100505835(dist=35935),UQCRFS1(dist=157370)
rs7252442	19	29545502	34237342	C	T	0.576493	Y	0.9993	N	NA	0	+	1.459e-05	eicosadienoic acid (20:2n6)	intergenic	LOC100505835(dist=40640),UQCRFS1(dist=152665)
rs6509206	19	29540768	34232608	C	G	0.423358	N	1	Y	0.2131	1	+	1.459e-05	eicosenoic acid (20:1n9)	intergenic	LOC100505835(dist=35906),UQCRFS1(dist=157399)
rs6509207	19	29540797	34232637	A	G	0.423539	Y	0.9995	N	NA	0	+	1.459e-05	eicosenoic acid (20:1n9)	intergenic	LOC100505835(dist=35935),UQCRFS1(dist=157370)
rs7252442	19	29545502	34237342	C	T	0.576493	Y	0.9993	N	NA	0	+	1.459e-05	eicosenoic acid (20:1n9)	intergenic	LOC100505835(dist=40640),UQCRFS1(dist=152665)
rs6981910	8	21156726	21201006	C	T	0.915919	Y	0.9858	N	NA	0	+	1.459e-05	vaccenic acid (18:1n7)	intergenic	LOC286114(dist=304096),GFRA2(dist=392804)
rs760828	6	18585612	18693591	G	T	0.874838	Y	0.9542	N	NA	0	+	1.461e-05	a-linolenic acid (18:3n3)	intergenic	MIR548A1(dist=13501),ID4(dist=1251989)
rs2239068	12	2534466	2404727	C	T	0.308869	Y	0.8235	N	NA	0	+	1.462e-05	lignoceric acid (24:0)	intronic	CACNA1C
rs994899	12	2533504	2403765	C	G	0.699572	Y	0.845	N	NA	0	+	1.462e-05	lignoceric acid (24:0)	intronic	CACNA1C
rs4838936	1	112579882	112381405	A	G	0.344432	Y	0.996	N	NA	0	+	1.463e-05	di-homo-γ-linolenic Acid (20:3n6 )	intergenic	LOC643355(dist=38419),CTTNBP2NL(dist=358918)
rs4839201	1	112579325	112380848	A	G	0.65565	Y	0.9957	N	NA	0	+	1.463e-05	di-homo-γ-linolenic Acid (20:3n6 )	intergenic	LOC643355(dist=37862),CTTNBP2NL(dist=359475)
rs11621969	14	75814028	74883781	C	T	0.189895	Y	0.8233	N	NA	0	+	1.463e-05	plasmalogen (18:1n9)	intergenic	LOC731223(dist=50917),JDP2(dist=80481)
rs882028	12	107933185	106457315	C	T	0.824748	Y	0.8607	N	NA	0	+	1.469e-05	palmitic acid (16:0)	intronic	BTBD11
rs10833298	11	20361758	20318334	C	T	0.687962	Y	0.986	N	NA	0	+	1.47e-05	a-linolenic acid (18:3n3)	intergenic	DBX1(dist=179888),HTATIP2(dist=23473)
rs11073497	15	97071751	94872755	C	T	0.799026	N	1	Y	0.1895	0.995249	+	1.47e-05	eicosapentaenoic acid (EPA) (20:5n3)	intergenic	NR2F2(dist=188259),SPATA8(dist=254928)
rs11780710	8	31169385	31288927	G	T	0.479195	Y	0.9631	N	NA	0	+	1.47e-05	docosahexaenoic acid (DHA) (22:6n3)	intergenic	WRN(dist=138108),NRG1(dist=327883)
rs2164810	15	97077703	94878707	A	G	0.797895	Y	0.9639	N	NA	0	+	1.474e-05	eicosapentaenoic acid (EPA) (20:5n3)	intergenic	NR2F2(dist=194211),SPATA8(dist=248976)
rs246689	5	140546031	140526215	C	T	0.625621	Y	0.9958	N	NA	0	+	1.474e-05	stearidonic acid (18:4n3)	intergenic	PCDHB17(dist=8041),PCDHB7(dist=6212)
rs665901	1	60220432	59993020	C	T	0.85176	Y	0.9384	N	NA	0	+	1.475e-05	nervonic acid (24:1n9)	intronic	FGGY
rs2993600	13	95981856	94779857	G	T	0.780612	Y	0.5626	N	NA	0	+	1.475e-05	eicosapentaenoic acid (EPA) (20:5n3)	intergenic	ABCC4(dist=28169),CLDN10(dist=103997)
rs7090790	10	3416737	3406737	A	G	0.865564	Y	0.9999	N	NA	0	+	1.479e-05	linoleic acid (18:2n6)	intergenic	PITRM1(dist=201704),KLF6(dist=401451)
rs1227938	10	71158268	70828274	C	T	0.636579	Y	0.9179	N	NA	0	+	1.48e-05	erucic acid (22:1n9)	intronic	HK1
rs7158942	14	70607157	69676910	A	T	0.133292	N	1	Y	0.3678	0.990499	+	1.481e-05	stearic acid (18:0)	intronic	SLC8A3
rs10904029	10	3429289	3419289	G	T	0.866788	N	1	Y	1	1	+	1.488e-05	linoleic acid (18:2n6)	intergenic	PITRM1(dist=214256),KLF6(dist=388899)
rs10500876	11	20343746	20300322	G	T	0.311242	Y	0.9964	N	NA	0	+	1.488e-05	a-linolenic acid (18:3n3)	intergenic	DBX1(dist=161876),HTATIP2(dist=41485)
rs10766652	11	20350485	20307061	C	T	0.684436	N	1	Y	0.3289	0.992874	+	1.488e-05	a-linolenic acid (18:3n3)	intergenic	DBX1(dist=168615),HTATIP2(dist=34746)
rs10833294	11	20348856	20305432	G	T	0.311762	Y	0.9986	N	NA	0	+	1.488e-05	a-linolenic acid (18:3n3)	intergenic	DBX1(dist=166986),HTATIP2(dist=36375)
rs10833295	11	20348963	20305539	C	T	0.687956	N	1	Y	0.4272	0.998812	+	1.488e-05	a-linolenic acid (18:3n3)	intergenic	DBX1(dist=167093),HTATIP2(dist=36268)
rs10833296	11	20349036	20305612	A	T	0.687955	Y	1	N	NA	0	+	1.488e-05	a-linolenic acid (18:3n3)	intergenic	DBX1(dist=167166),HTATIP2(dist=36195)
rs12799200	11	20348267	20304843	A	C	0.688476	Y	0.9976	N	NA	0	+	1.488e-05	a-linolenic acid (18:3n3)	intergenic	DBX1(dist=166397),HTATIP2(dist=36964)
rs1874690	11	20342934	20299510	A	G	0.678262	Y	0.9948	N	NA	0	+	1.488e-05	a-linolenic acid (18:3n3)	intergenic	DBX1(dist=161064),HTATIP2(dist=42297)
rs2026460	9	83584288	82774108	A	T	0.871516	Y	0.9222	N	NA	0	+	1.488e-05	eicosapentaenoic acid (EPA) (20:5n3)	intergenic	TLE4(dist=1242632),TLE1(dist=614310)
rs11025493	11	20342398	20298974	A	T	0.690129	Y	0.9923	N	NA	0	+	1.49e-05	a-linolenic acid (18:3n3)	intergenic	DBX1(dist=160528),HTATIP2(dist=42833)
rs11025494	11	20342558	20299134	A	G	0.689468	Y	0.994	N	NA	0	+	1.49e-05	a-linolenic acid (18:3n3)	intergenic	DBX1(dist=160688),HTATIP2(dist=42673)
rs246686	5	140546973	140527157	A	G	0.374466	Y	0.9965	N	NA	0	+	1.493e-05	stearidonic acid (18:4n3)	intergenic	PCDHB17(dist=8983),PCDHB7(dist=5270)
rs230172	1	20686850	20559437	C	T	0.0905821	Y	0.988	N	NA	0	+	1.495e-05	eicosapentaenoic acid (EPA) (20:5n3)	ncRNA_exonic	LOC339505
rs871740	17	77461771	74973366	C	T	0.569833	Y	0.7844	N	NA	0	+	1.496e-05	eicosapentaenoic acid (EPA) (20:5n3)	intronic	RBFOX3
rs10926103	1	240221075	238287698	A	C	0.864571	Y	0.7731	N	NA	0	+	1.497e-05	arachidic acid (20:0)	intergenic	RPS7P5(dist=44515),FMN2(dist=34110)
rs9840864	3	8798477	8773477	C	G	0.239186	Y	0.8142	N	NA	0	+	1.498e-05	eicosapentaenoic acid (EPA) (20:5n3)	intronic	OXTR
rs267643	1	57780302	57552890	A	G	0.0861423	N	1	Y	0.3095	0.96793	+	1.499e-05	nervonic acid (24:1n9)	intronic	DAB1
rs9428070	1	88838394	88610982	G	T	0.852619	N	1	Y	0.7574	0.998812	+	1.5e-05	stearic acid (18:0)	intergenic	LOC100505768(dist=1001056),PKN2(dist=311528)
rs10069945	5	51622159	51657916	A	T	0.390507	Y	0.9971	N	NA	0	+	1.5e-05	lignoceric acid (24:0)	intergenic	ISL1(dist=931596),PELO(dist=461615)
rs4655203	1	20692859	20565446	A	T	0.909673	Y	0.986	N	NA	0	+	1.501e-05	eicosapentaenoic acid (EPA) (20:5n3)	ncRNA_intronic	LOC339505
rs3787004	19	657666	608666	C	T	0.491474	N	1	Y	0.8601	0.998812	+	1.502e-05	erucic acid (22:1n9)	intronic	RNF126
rs230179	1	20681159	20553746	A	C	0.909567	Y	0.9904	N	NA	0	+	1.505e-05	eicosapentaenoic acid (EPA) (20:5n3)	UTR3	VWA5B1
rs230181	1	20679532	20552119	A	T	0.909616	Y	0.9909	N	NA	0	+	1.505e-05	eicosapentaenoic acid (EPA) (20:5n3)	intronic	VWA5B1
rs230182	1	20678551	20551138	A	G	0.909616	Y	0.9908	N	NA	0	+	1.505e-05	eicosapentaenoic acid (EPA) (20:5n3)	exonic	VWA5B1
rs871739	17	77461895	74973490	C	T	0.611447	Y	0.8642	N	NA	0	+	1.507e-05	eicosapentaenoic acid (EPA) (20:5n3)	intronic	RBFOX3
rs420417	9	83619981	82809801	C	T	0.12932	Y	0.9433	N	NA	0	+	1.51e-05	eicosapentaenoic acid (EPA) (20:5n3)	intergenic	TLE4(dist=1278325),TLE1(dist=578617)
rs7656346	4	181489069	181726063	A	G	0.50353	Y	0.946	N	NA	0	+	1.513e-05	nervonic acid (24:1n9)	intergenic	NONE(dist=NONE),LINC00290(dist=496174)
rs3750249	8	17079358	17123729	A	G	0.76614	Y	0.9846	N	NA	0	+	1.513e-05	elaidic acid (t18:1n9)	UTR3	ZDHHC2
rs7806636	7	15479567	15446092	C	T	0.15783	N	1	Y	1	0.98694	+	1.515e-05	docosapentaenoic acid (DPA) (22:5n3)	intronic	AGMO
rs12404015	1	20664656	20537243	A	T	0.0820724	Y	0.9994	N	NA	0	+	1.523e-05	eicosapentaenoic acid (EPA) (20:5n3)	intronic	VWA5B1
rs4655198	1	20665557	20538144	G	T	0.917936	Y	0.9993	N	NA	0	+	1.523e-05	eicosapentaenoic acid (EPA) (20:5n3)	intronic	VWA5B1
rs7906029	10	61124578	60794584	A	G	0.104583	Y	0.9859	N	NA	0	+	1.523e-05	oleic acid (18:1n9)	intergenic	FAM13C(dist=1917),SLC16A9(dist=285944)
rs16879569	5	51573487	51609244	C	G	0.358537	N	1	Y	0.4189	0.998812	+	1.524e-05	lignoceric acid (24:0)	intergenic	ISL1(dist=882924),PELO(dist=510287)
rs4599503	5	51567698	51603455	C	T	0.641814	Y	0.9993	N	NA	0	+	1.524e-05	lignoceric acid (24:0)	intergenic	ISL1(dist=877135),PELO(dist=516076)
rs2943641	2	227093745	226801989	C	T	0.646877	Y	0.9971	N	NA	0	+	1.525e-05	behenic acid (22:0)	intergenic	LOC646736(dist=48967),MIR5702(dist=429681)
rs2118797	20	59074628	58508023	C	T	0.292682	Y	0.9866	N	NA	0	+	1.528e-05	plasmalogen (18:1n9)	intergenic	MIR4533(dist=21389),CDH4(dist=752854)
rs4594810	5	51583763	51619520	C	T	0.606558	Y	0.998	N	NA	0	+	1.528e-05	lignoceric acid (24:0)	intergenic	ISL1(dist=893200),PELO(dist=500011)
rs158609	5	107519490	107547389	C	T	0.767739	Y	0.8769	N	NA	0	+	1.538e-05	plasmalogen (18:1n7)	intronic	FBXL17
rs10017693	4	20718114	20327212	C	G	0.748535	Y	0.9179	N	NA	0	+	1.539e-05	palmitelaidic acid (t16:1n7)	intronic	PACRGL
rs246683	5	140549575	140529759	C	T	0.374619	Y	0.998	N	NA	0	+	1.539e-05	stearidonic acid (18:4n3)	intergenic	PCDHB17(dist=11585),PCDHB7(dist=2668)
rs727729	14	80362291	79432044	C	T	0.190182	Y	0.7757	N	NA	0	+	1.54e-05	linoleic acid (18:2n6)	intergenic	NRXN3(dist=31531),DIO2(dist=301577)
rs2817662	10	98926565	98916555	C	T	0.25381	Y	0.8859	N	NA	0	+	1.544e-05	eicosapentaenoic acid (EPA) (20:5n3)	ncRNA_intronic	ARHGAP19-SLIT1
rs1931973	10	61124829	60794835	C	T	0.104653	Y	0.9873	N	NA	0	+	1.544e-05	oleic acid (18:1n9)	intergenic	FAM13C(dist=2168),SLC16A9(dist=285693)
rs2363128	17	64821410	62251872	C	G	0.734896	Y	0.9832	N	NA	0	+	1.544e-05	arachidic acid (20:0)	intergenic	PRKCA(dist=14548),CACNG5(dist=51981)
rs9305561	21	36518156	35440026	C	T	0.619632	N	1	Y	0.1953	0.991686	+	1.545e-05	eicosapentaenoic acid (EPA) (20:5n3)	intergenic	RUNX1(dist=96561),MIR802(dist=574857)
rs9974444	21	36510444	35432314	A	G	0.375458	N	1	Y	0.1482	0.994062	+	1.545e-05	eicosapentaenoic acid (EPA) (20:5n3)	intergenic	RUNX1(dist=88849),MIR802(dist=582569)
rs4602829	7	135482945	135133485	C	T	0.826557	Y	0.9398	N	NA	0	+	1.547e-05	stearic acid (18:0)	intergenic	FAM180A(dist=49351),LUZP6(dist=128558)
rs11076531	16	50414984	48972485	C	T	0.837393	N	1	Y	0.7469	0.998812	+	1.548e-05	di-homo-γ-linolenic Acid (20:3n6 )	intergenic	BRD7(dist=12139),NKD1(dist=167257)
rs12634417	3	123955695	125438385	A	G	0.0545791	Y	0.9734	N	NA	0	+	1.55e-05	vaccenic acid (18:1n7)	intronic	KALRN
rs2332764	3	123955844	125438534	C	T	0.0545724	Y	0.973	N	NA	0	+	1.55e-05	vaccenic acid (18:1n7)	intronic	KALRN
rs10513027	5	9624355	9677355	C	G	0.769824	Y	0.9651	N	NA	0	+	1.55e-05	eicosapentaenoic acid (EPA) (20:5n3)	intergenic	LOC100505806(dist=73946),TAS2R1(dist=4754)
rs17181300	18	68782665	66933645	G	T	0.79927	N	1	Y	0.4358	1	+	1.552e-05	pentadecanoic acid (15:0)	intergenic	SOCS6(dist=785231),LOC100505776(dist=404535)
rs16990875	20	5294432	5242432	A	G	0.889221	Y	0.9993	N	NA	0	+	1.554e-05	eicosapentaenoic acid (EPA) (20:5n3)	intronic	PROKR2
rs643502	5	140585514	140565698	C	T	0.386813	Y	0.9946	N	NA	0	+	1.555e-05	stearidonic acid (18:4n3)	intergenic	PCDHB11(dist=2896),PCDHB12(dist=2777)
rs16990874	20	5293315	5241315	A	G	0.88922	Y	0.9993	N	NA	0	+	1.556e-05	eicosapentaenoic acid (EPA) (20:5n3)	intronic	PROKR2
rs12632255	3	123954853	125437543	A	G	0.945417	Y	0.9869	N	NA	0	+	1.556e-05	vaccenic acid (18:1n7)	intronic	KALRN
rs12634215	3	123955034	125437724	C	G	0.945398	Y	0.9865	N	NA	0	+	1.556e-05	vaccenic acid (18:1n7)	intronic	KALRN
rs12634237	3	123954972	125437662	A	G	0.056846	N	1	Y	0.439	0.995249	+	1.556e-05	vaccenic acid (18:1n7)	intronic	KALRN
rs12635125	3	123956077	125438767	G	T	0.945415	Y	0.971	N	NA	0	+	1.556e-05	vaccenic acid (18:1n7)	intronic	KALRN
rs12639609	3	123955120	125437810	A	G	0.945406	Y	0.9858	N	NA	0	+	1.556e-05	vaccenic acid (18:1n7)	intronic	KALRN
rs13319168	3	123947902	125430592	G	T	0.947037	Y	0.9992	N	NA	0	+	1.556e-05	vaccenic acid (18:1n7)	intronic	KALRN
rs1550753	3	123953143	125435833	C	T	0.0542001	Y	0.9865	N	NA	0	+	1.556e-05	vaccenic acid (18:1n7)	intronic	KALRN
rs16835190	3	123944417	125427107	A	T	0.0529404	Y	0.9996	N	NA	0	+	1.556e-05	vaccenic acid (18:1n7)	intronic	KALRN
rs16835196	3	123946353	125429043	A	C	0.0529264	Y	0.9999	N	NA	0	+	1.556e-05	vaccenic acid (18:1n7)	intronic	KALRN
rs16835210	3	123955220	125437910	C	T	0.0545925	Y	0.985	N	NA	0	+	1.556e-05	vaccenic acid (18:1n7)	intronic	KALRN
rs17054685	3	55039611	55014651	C	G	0.0691554	N	1	Y	1	0.992874	+	1.556e-05	vaccenic acid (18:1n7)	intronic	CACNA2D3
rs2293641	3	123946895	125429585	A	G	0.0529234	Y	0.9999	N	NA	0	+	1.556e-05	vaccenic acid (18:1n7)	exonic	KALRN
rs3755654	3	123951078	125433768	A	G	0.946761	Y	0.9944	N	NA	0	+	1.556e-05	vaccenic acid (18:1n7)	intronic	KALRN
rs3772724	3	123948183	125430873	C	G	0.0529672	Y	0.9991	N	NA	0	+	1.556e-05	vaccenic acid (18:1n7)	intronic	KALRN
rs3772728	3	123952276	125434966	A	G	0.946241	Y	0.9885	N	NA	0	+	1.556e-05	vaccenic acid (18:1n7)	intronic	KALRN
rs3821523	3	123951319	125434009	G	T	0.0534392	Y	0.9917	N	NA	0	+	1.556e-05	vaccenic acid (18:1n7)	intronic	KALRN
rs4336055	3	123955488	125438178	A	G	0.0545894	Y	0.9845	N	NA	0	+	1.556e-05	vaccenic acid (18:1n7)	intronic	KALRN
rs4525806	3	123956012	125438702	C	T	0.945415	Y	0.9713	N	NA	0	+	1.556e-05	vaccenic acid (18:1n7)	intronic	KALRN
rs6438834	3	123947230	125429920	C	T	0.94708	N	1	Y	0.3551	1	+	1.556e-05	vaccenic acid (18:1n7)	intronic	KALRN
rs6438835	3	123947371	125430061	A	T	0.947063	Y	0.9997	N	NA	0	+	1.556e-05	vaccenic acid (18:1n7)	intronic	KALRN
rs6438836	3	123947546	125430236	C	G	0.947058	Y	0.9996	N	NA	0	+	1.556e-05	vaccenic acid (18:1n7)	intronic	KALRN
rs6764786	3	123942119	125424809	C	G	0.0529246	Y	0.9976	N	NA	0	+	1.556e-05	vaccenic acid (18:1n7)	intronic	KALRN
rs6789134	3	123942339	125425029	A	G	0.948107	N	1	Y	0.3173	0.996437	+	1.556e-05	vaccenic acid (18:1n7)	intronic	KALRN
rs6799885	3	123945722	125428412	A	G	0.94707	Y	0.9998	N	NA	0	+	1.556e-05	vaccenic acid (18:1n7)	intronic	KALRN
rs9839517	3	123943505	125426195	C	T	0.947049	Y	0.9993	N	NA	0	+	1.556e-05	vaccenic acid (18:1n7)	intronic	KALRN
rs9839631	3	123943413	125426103	A	G	0.0529526	Y	0.9993	N	NA	0	+	1.556e-05	vaccenic acid (18:1n7)	intronic	KALRN
rs9840301	3	123943844	125426534	A	G	0.0529422	Y	0.9995	N	NA	0	+	1.556e-05	vaccenic acid (18:1n7)	intronic	KALRN
rs9859929	3	123943740	125426430	C	T	0.0529453	Y	0.9994	N	NA	0	+	1.556e-05	vaccenic acid (18:1n7)	intronic	KALRN
rs10520399	4	178953588	179190582	A	G	0.916058	N	1	Y	1	1	+	1.556e-05	vaccenic acid (18:1n7)	intergenic	LOC285501(dist=41684),NONE(dist=NONE)
rs9845075	3	167749515	169232209	A	G	0.486269	Y	0.8664	N	NA	0	+	1.558e-05	oleic acid (18:1n9)	intronic	GOLIM4
rs676177	5	140585201	140565385	A	G	0.61338	Y	0.9946	N	NA	0	+	1.558e-05	stearidonic acid (18:4n3)	intergenic	PCDHB11(dist=2583),PCDHB12(dist=3090)
rs6764612	3	123942108	125424798	C	T	0.947085	Y	0.9973	N	NA	0	+	1.559e-05	vaccenic acid (18:1n7)	intronic	KALRN
rs12634359	3	123955553	125438243	G	T	0.94542	Y	0.9766	N	NA	0	+	1.56e-05	vaccenic acid (18:1n7)	intronic	KALRN
rs4336056	3	123955530	125438220	A	G	0.0545815	Y	0.977	N	NA	0	+	1.56e-05	vaccenic acid (18:1n7)	intronic	KALRN
rs246681	5	140549675	140529859	A	C	0.625354	Y	0.9985	N	NA	0	+	1.56e-05	stearidonic acid (18:4n3)	intergenic	PCDHB17(dist=11685),PCDHB7(dist=2568)
rs10734686	12	8459616	8350883	C	T	0.90763	Y	0.8036	N	NA	0	+	1.563e-05	plasmalogen (18:1n9)	intergenic	FAM86FP(dist=64074),LOC389634(dist=49944)
rs9980702	21	36512443	35434313	C	T	0.614976	Y	0.9983	N	NA	0	+	1.566e-05	eicosapentaenoic acid (EPA) (20:5n3)	intergenic	RUNX1(dist=90848),MIR802(dist=580570)
rs10485485	20	5284380	5232380	C	T	0.110774	Y	0.9994	N	NA	0	+	1.568e-05	eicosapentaenoic acid (EPA) (20:5n3)	intronic	PROKR2
rs10948957	6	55704908	55812867	A	G	0.0874161	Y	0.8646	N	NA	0	+	1.569e-05	stearic acid (18:0)	intronic	BMP5
rs7266639	20	5283765	5231765	A	G	0.110755	Y	0.9991	N	NA	0	+	1.57e-05	eicosapentaenoic acid (EPA) (20:5n3)	intronic	PROKR2
rs788754	7	46020114	45986639	G	T	0.773312	Y	0.9418	N	NA	0	+	1.571e-05	adrenic acid (22:4n6)	intergenic	IGFBP3(dist=59243),TNS3(dist=1294638)
rs246680	5	140549715	140529899	A	G	0.374662	Y	0.9988	N	NA	0	+	1.572e-05	stearidonic acid (18:4n3)	intergenic	PCDHB17(dist=11725),PCDHB7(dist=2528)
rs1012053	13	42653437	41551437	A	C	0.858437	Y	0.9935	N	NA	0	+	1.573e-05	linoleic acid (18:2n6)	intronic	DGKH
rs4146812	16	6115826	6055827	A	G	0.0529197	N	1	Y	1	1	+	1.573e-05	oleic acid (18:1n9)	intronic	RBFOX1
rs1123245	14	96181525	95251278	A	G	0.167883	Y	1	N	NA	0	+	1.575e-05	a-linolenic acid (18:3n3)	upstream	TCL1A
rs1957937	14	96181360	95251113	A	T	0.832117	N	1	Y	0.6924	1	+	1.575e-05	a-linolenic acid (18:3n3)	upstream	TCL1A
rs1984967	14	96181972	95251725	C	T	0.832089	Y	0.9998	N	NA	0	+	1.575e-05	a-linolenic acid (18:3n3)	intergenic	TCL1A(dist=1439),LINC00617(dist=161137)
rs1984968	14	96181582	95251335	A	G	0.832117	N	1	Y	0.6924	1	+	1.575e-05	a-linolenic acid (18:3n3)	intergenic	TCL1A(dist=1049),LINC00617(dist=161527)
rs4729102	7	93590612	93428548	C	T	0.687158	Y	0.9823	N	NA	0	+	1.576e-05	docosapentaenoic acid (22:5n6)	intergenic	GNG11(dist=34786),BET1(dist=30388)
rs12429569	13	60046177	58944178	C	T	0.103167	Y	0.9732	N	NA	0	+	1.577e-05	linoleic acid (18:2n6)	intergenic	PCDH17(dist=1743112),DIAPH3(dist=193544)
rs10131341	14	96182616	95252369	A	C	0.831925	Y	0.9981	N	NA	0	+	1.577e-05	a-linolenic acid (18:3n3)	intergenic	TCL1A(dist=2083),LINC00617(dist=160493)
rs8012195	14	96182999	95252752	A	G	0.168097	Y	0.9976	N	NA	0	+	1.577e-05	a-linolenic acid (18:3n3)	intergenic	TCL1A(dist=2466),LINC00617(dist=160110)
rs4884339	13	60048800	58946801	A	G	0.896836	Y	0.973	N	NA	0	+	1.578e-05	linoleic acid (18:2n6)	intergenic	PCDH17(dist=1745735),DIAPH3(dist=190921)
rs13162155	5	9658482	9711482	A	G	0.755157	Y	0.986	N	NA	0	+	1.578e-05	eicosapentaenoic acid (EPA) (20:5n3)	ncRNA_intronic	LOC285692
rs9457006	6	165221454	165141444	C	T	0.943431	Y	0.9201	N	NA	0	+	1.579e-05	docosahexaenoic acid (DHA) (22:6n3)	intergenic	QKI(dist=1221826),C6orf118(dist=471699)
rs11216518	11	117595599	117100809	G	T	0.816103	Y	0.9306	N	NA	0	+	1.58e-05	palmitelaidic acid (t16:1n7)	intronic	DSCAML1
rs17105893	5	146472952	146453145	C	T	0.935445	N	1	Y	0.4362	0.998812	+	1.58e-05	di-homo-γ-linolenic Acid (20:3n6 )	intergenic	PPP2R2B(dist=11919),STK32A(dist=141627)
rs12120009	1	212447167	210513790	A	G	0.161229	Y	0.875	N	NA	0	+	1.582e-05	erucic acid (22:1n9)	intergenic	DTL(dist=168980),PPP2R5A(dist=11712)
rs12600717	17	32701883	29725996	A	G	0.0596332	Y	0.9996	N	NA	0	+	1.582e-05	eicosapentaenoic acid (EPA) (20:5n3)	intergenic	CCL1(dist=11631),C17orf102(dist=199259)
rs6439900	3	139937186	141419876	C	T	0.633509	Y	0.9847	N	NA	0	+	1.582e-05	stearic acid (18:0)	intronic	CLSTN2
rs11584215	1	207868855	205935478	C	T	0.944029	Y	0.9987	N	NA	0	+	1.583e-05	vaccenic acid (18:1n7)	intronic	CR1L
rs8022713	14	96188847	95258600	A	T	0.168118	Y	0.9969	N	NA	0	+	1.583e-05	a-linolenic acid (18:3n3)	intergenic	TCL1A(dist=8314),LINC00617(dist=154262)
rs17096631	5	146472044	146452237	A	C	0.0638583	Y	0.9989	N	NA	0	+	1.583e-05	di-homo-γ-linolenic Acid (20:3n6 )	intergenic	PPP2R2B(dist=11011),STK32A(dist=142535)
rs4729106	7	93607010	93444946	C	T	0.31326	N	1	Y	0.1869	1	+	1.585e-05	docosapentaenoic acid (22:5n6)	intergenic	GNG11(dist=51184),BET1(dist=13990)
rs10508253	10	3430951	3420951	G	T	0.133364	Y	0.9767	N	NA	0	+	1.586e-05	linoleic acid (18:2n6)	intergenic	PITRM1(dist=215918),KLF6(dist=387237)
rs11772673	7	26774969	26741494	A	G	0.325408	Y	0.9999	N	NA	0	+	1.586e-05	γ-linolenic Acid (18:3n6 )	intronic	SKAP2
rs2118169	9	86742278	85932098	A	G	0.0645255	Y	0.9151	N	NA	0	+	1.586e-05	palmitic acid (16:0)	intergenic	RMI1(dist=123291),SLC28A3(dist=148487)
rs11063427	12	5069611	4939872	C	G	0.921691	Y	0.9933	N	NA	0	+	1.587e-05	stearic acid (18:0)	intergenic	KCNA1(dist=42189),KCNA5(dist=83474)
rs6884127	5	140550412	140530596	C	T	0.625323	Y	0.9991	N	NA	0	+	1.587e-05	stearidonic acid (18:4n3)	intergenic	PCDHB17(dist=12422),PCDHB7(dist=1831)
rs10489461	1	54289020	54061608	C	T	0.873519	Y	0.957	N	NA	0	+	1.588e-05	palmitelaidic acid (t16:1n7)	intronic	TMEM48
rs11216515	11	117593119	117098329	C	T	0.197689	N	1	Y	0.1241	1	+	1.588e-05	palmitelaidic acid (t16:1n7)	intronic	DSCAML1
rs7810109	7	26776874	26743399	A	G	0.6746	Y	0.9999	N	NA	0	+	1.588e-05	γ-linolenic Acid (18:3n6 )	intronic	SKAP2
rs12747496	1	240217712	238284335	C	T	0.947125	Y	0.3653	N	NA	0	+	1.589e-05	arachidic acid (20:0)	intergenic	RPS7P5(dist=41152),FMN2(dist=37473)
rs7810127	7	26776999	26743524	C	T	0.325428	Y	0.9997	N	NA	0	+	1.59e-05	γ-linolenic Acid (18:3n6 )	intronic	SKAP2
rs16844785	2	141562876	141279346	A	G	0.940144	Y	0.477	N	NA	0	+	1.591e-05	docosapentaenoic acid (22:5n6)	intronic	LRP1B
rs1895683	5	51607081	51642838	G	T	0.312114	N	1	Y	0.1332	0.98219	+	1.591e-05	lignoceric acid (24:0)	intergenic	ISL1(dist=916518),PELO(dist=476693)
rs13234201	7	26777723	26744248	A	G	0.674606	Y	0.9998	N	NA	0	+	1.591e-05	γ-linolenic Acid (18:3n6 )	intronic	SKAP2
rs13234336	7	26777849	26744374	A	G	0.674608	Y	0.9998	N	NA	0	+	1.591e-05	γ-linolenic Acid (18:3n6 )	intronic	SKAP2
rs6795707	3	195937410	197421807	G	T	0.904425	Y	0.8119	N	NA	0	+	1.592e-05	plasmalogen (18:0)	intronic	ZDHHC19
rs2015543	7	26780603	26747128	A	C	0.674547	Y	0.9995	N	NA	0	+	1.593e-05	γ-linolenic Acid (18:3n6 )	intronic	SKAP2
rs4900291	14	96193555	95263308	C	T	0.83176	Y	0.9941	N	NA	0	+	1.595e-05	a-linolenic acid (18:3n3)	intergenic	TCL1A(dist=13022),LINC00617(dist=149554)
rs2311185	13	23616490	22514490	A	G	0.290052	Y	0.7509	N	NA	0	+	1.596e-05	γ-linolenic Acid (18:3n6 )	intergenic	BASP1P1(dist=144170),SGCG(dist=138570)
rs12603353	17	32699625	29723738	G	T	0.940389	N	1	Y	1	0.998812	+	1.596e-05	eicosapentaenoic acid (EPA) (20:5n3)	intergenic	CCL1(dist=9373),C17orf102(dist=201517)
rs1367954	17	32712035	29736148	C	T	0.940465	Y	0.9987	N	NA	0	+	1.596e-05	eicosapentaenoic acid (EPA) (20:5n3)	intergenic	CCL1(dist=21783),C17orf102(dist=189107)
rs16969619	17	32710728	29734841	A	G	0.940388	Y	1	N	NA	0	+	1.596e-05	eicosapentaenoic acid (EPA) (20:5n3)	intergenic	CCL1(dist=20476),C17orf102(dist=190414)
rs2028036	17	32726963	29751076	A	T	0.0669094	Y	0.9999	N	NA	0	+	1.596e-05	eicosapentaenoic acid (EPA) (20:5n3)	intergenic	CCL1(dist=36711),C17orf102(dist=174179)
rs11581651	1	207874081	205940704	A	T	0.944015	Y	0.9981	N	NA	0	+	1.598e-05	vaccenic acid (18:1n7)	intronic	CR1L
rs2500056	11	5096201	5052777	G	T	0.776384	Y	0.8341	N	NA	0	+	1.599e-05	docosahexaenoic acid (DHA) (22:6n3)	intergenic	OR52E2(dist=15344),OR52A5(dist=56721)
rs10770471	12	8461607	8352874	A	G	0.907645	Y	0.8065	N	NA	0	+	1.599e-05	plasmalogen (18:1n9)	intergenic	FAM86FP(dist=66065),LOC389634(dist=47953)
rs3751585	15	51741056	49528348	A	G	0.178224	N	1	Y	1	1	+	1.6e-05	stearic acid (18:0)	UTR3	DMXL2
rs11587253	1	207874106	205940729	C	T	0.944013	Y	0.9979	N	NA	0	+	1.601e-05	vaccenic acid (18:1n7)	intronic	CR1L
rs10438223	14	96201855	95271608	A	G	0.16835	Y	0.9917	N	NA	0	+	1.606e-05	a-linolenic acid (18:3n3)	intergenic	TCL1A(dist=21322),LINC00617(dist=141254)
rs187432	5	14334735	14387735	A	C	0.537953	Y	0.9934	N	NA	0	+	1.606e-05	eicosapentaenoic acid (EPA) (20:5n3)	intronic	TRIO
rs17402510	3	139938947	141421637	A	C	0.353228	N	1	Y	0.6994	0.996437	+	1.607e-05	palmitic acid (16:0)	intronic	CLSTN2
rs4697286	4	22313126	21922224	A	G	0.321724	Y	0.9482	N	NA	0	+	1.61e-05	linoleic acid (18:2n6)	intergenic	KCNIP4(dist=362752),LOC100505912(dist=15864)
rs10145353	14	96204459	95274212	A	G	0.831583	Y	0.9899	N	NA	0	+	1.612e-05	a-linolenic acid (18:3n3)	intergenic	TCL1A(dist=23926),LINC00617(dist=138650)
rs2910317	5	140558326	140538510	C	T	0.375711	Y	0.9974	N	NA	0	+	1.612e-05	stearidonic acid (18:4n3)	exonic	PCDHB8
rs2697540	5	140560381	140540565	A	T	0.62396	Y	0.9974	N	NA	0	+	1.613e-05	stearidonic acid (18:4n3)	upstream;downstream	PCDHB16;PCDHB8
rs643864	5	140576241	140556425	C	T	0.385036	N	1	Y	0.5942	1	+	1.613e-05	stearidonic acid (18:4n3)	intergenic	PCDHB10(dist=1028),PCDHB11(dist=3107)
rs7735365	5	140570472	140550656	C	G	0.387531	N	1	Y	0.5906	0.996437	+	1.613e-05	stearidonic acid (18:4n3)	UTR3	PCDHB9
rs499728	2	25741021	25594525	C	T	0.908976	Y	0.9196	N	NA	0	+	1.615e-05	eicsoatetraenoic acid (20:4n3)	intronic	DTNB
rs247145	5	14326506	14379506	C	T	0.458384	N	1	Y	0.2132	0.992874	+	1.617e-05	eicosapentaenoic acid (EPA) (20:5n3)	intronic	TRIO
rs10277608	7	29673817	29640342	C	T	0.0766515	Y	0.8165	N	NA	0	+	1.618e-05	eicsoatetraenoic acid (20:4n3)	intergenic	PRR15(dist=66906),LOC646762(dist=11721)
rs4309876	4	181491629	181728623	A	T	0.491682	Y	0.9384	N	NA	0	+	1.624e-05	lignoceric acid (24:0)	intergenic	NONE(dist=NONE),LINC00290(dist=493614)
rs10868100	9	86721015	85910835	A	C	0.902081	N	1	Y	0.667	0.992874	+	1.626e-05	palmitic acid (16:0)	intergenic	RMI1(dist=102028),SLC28A3(dist=169750)
rs1509105	2	165724348	165432594	C	T	0.171212	Y	0.9239	N	NA	0	+	1.628e-05	mead acid (20:3n9 )	intergenic	COBLL1(dist=26420),SLC38A11(dist=30361)
rs11895074	2	215032580	214740825	A	G	0.895604	N	1	Y	0.5968	0.994062	+	1.629e-05	eicosapentaenoic acid (EPA) (20:5n3)	intronic	SPAG16
rs2465993	12	8467139	8358406	A	G	0.0923534	Y	0.8077	N	NA	0	+	1.631e-05	plasmalogen (18:1n9)	intergenic	FAM86FP(dist=71597),LOC389634(dist=42421)
rs17715282	13	60054945	58952946	C	T	0.899094	Y	0.9879	N	NA	0	+	1.631e-05	linoleic acid (18:2n6)	intergenic	PCDH17(dist=1751880),DIAPH3(dist=184776)
rs749073	5	51615913	51651670	G	T	0.718284	N	1	Y	0.1817	0.97743	+	1.631e-05	arachidic acid (20:0)	intergenic	ISL1(dist=925350),PELO(dist=467861)
rs17672806	19	667118	618118	A	G	0.493071	Y	0.8034	N	NA	0	+	1.632e-05	erucic acid (22:1n9)	intergenic	RNF126(dist=3885),FSTL3(dist=9271)
rs662437	1	64348338	64120926	C	T	0.945732	N	1	Y	1	0.998812	+	1.633e-05	arachidonic acid (20:4n6)	intronic	ROR1
rs17181014	18	68777755	66928735	A	G	0.799507	Y	0.995	N	NA	0	+	1.634e-05	pentadecanoic acid (15:0)	intergenic	SOCS6(dist=780321),LOC100505776(dist=409445)
rs1444946	4	168753081	168989656	A	T	0.590024	N	1	Y	0.4636	1	+	1.634e-05	erucic acid (22:1n9)	intergenic	SPOCK3(dist=597340),ANXA10(dist=260607)
rs1920629	3	123952603	125435293	C	T	0.942494	Y	0.9465	N	NA	0	+	1.636e-05	vaccenic acid (18:1n7)	intronic	KALRN
rs230184	1	20677533	20550120	C	T	0.904128	Y	0.8026	N	NA	0	+	1.637e-05	eicosapentaenoic acid (EPA) (20:5n3)	intronic	VWA5B1
rs2617945	18	25305897	23559895	A	G	0.0836253	Y	0.9947	N	NA	0	+	1.637e-05	stearic acid (18:0)	intergenic	CHST9(dist=540595),CDH2(dist=225033)
rs2617946	18	25306798	23560796	A	G	0.916311	Y	0.9936	N	NA	0	+	1.637e-05	stearic acid (18:0)	intergenic	CHST9(dist=541496),CDH2(dist=224132)
rs1035280	8	39834277	39953434	C	T	0.224183	Y	0.8971	N	NA	0	+	1.638e-05	palmitelaidic acid (t16:1n7)	intronic	IDO2
rs2617947	18	25307196	23561194	A	G	0.915931	Y	0.9877	N	NA	0	+	1.639e-05	stearic acid (18:0)	intergenic	CHST9(dist=541894),CDH2(dist=223734)
rs2617948	18	25308946	23562944	A	C	0.0841071	Y	0.9871	N	NA	0	+	1.639e-05	stearic acid (18:0)	intergenic	CHST9(dist=543644),CDH2(dist=221984)
rs16912822	8	85343552	85506107	A	G	0.946997	Y	0.9576	N	NA	0	+	1.639e-05	linoleic acid (18:2n6)	intronic	RALYL
rs2617949	18	25309132	23563130	A	G	0.915606	Y	0.9835	N	NA	0	+	1.641e-05	stearic acid (18:0)	intergenic	CHST9(dist=543830),CDH2(dist=221798)
rs1404160	7	46014816	45981341	G	T	0.232379	Y	0.9592	N	NA	0	+	1.643e-05	adrenic acid (22:4n6)	intergenic	IGFBP3(dist=53945),TNS3(dist=1299936)
rs7983008	13	60030742	58928743	C	T	0.88513	Y	0.9878	N	NA	0	+	1.645e-05	linoleic acid (18:2n6)	intergenic	PCDH17(dist=1727677),DIAPH3(dist=208979)
rs10088002	8	131702075	131771257	A	C	0.0651204	Y	0.9932	N	NA	0	+	1.646e-05	palmitic acid (16:0)	intergenic	ASAP1(dist=246169),ADCY8(dist=90472)
rs12429842	13	60031938	58929939	A	C	0.114405	Y	0.9888	N	NA	0	+	1.649e-05	linoleic acid (18:2n6)	intergenic	PCDH17(dist=1728873),DIAPH3(dist=207783)
rs17714595	13	60024516	58922517	A	T	0.113747	N	1	Y	0.3603	1	+	1.649e-05	linoleic acid (18:2n6)	intergenic	PCDH17(dist=1721451),DIAPH3(dist=215205)
rs984016	13	60039687	58937688	C	T	0.898418	N	1	Y	0.5968	1	+	1.649e-05	linoleic acid (18:2n6)	intergenic	PCDH17(dist=1736622),DIAPH3(dist=200034)
rs10956761	8	135466034	135535216	A	G	0.288136	Y	0.9684	N	NA	0	+	1.649e-05	docosahexaenoic acid (DHA) (22:6n3)	intergenic	ST3GAL1(dist=881851),ZFAT(dist=23997)
rs11084100	19	52160843	56852655	A	C	0.583075	Y	0.9956	N	NA	0	+	1.65e-05	plasmalogen (18:1n7)	intergenic	SIGLEC14(dist=10711),MIR99B(dist=35022)
rs10400278	11	6100655	6057231	C	T	0.0638777	Y	0.9998	N	NA	0	+	1.651e-05	palmitic acid (16:0)	intergenic	OR56A1(dist=51684),OR56B4(dist=28354)
rs12601803	17	74207884	71719479	C	T	0.605263	N	1	Y	0.1929	0.97031	+	1.652e-05	arachidonic acid (20:4n6)	intronic	RNF157
rs2714362	18	25331878	23585876	A	G	0.910628	Y	0.9993	N	NA	0	+	1.652e-05	stearic acid (18:0)	intergenic	CHST9(dist=566576),CDH2(dist=199052)
rs11759264	6	105813399	105920092	C	T	0.931693	Y	0.8112	N	NA	0	+	1.653e-05	arachidic acid (20:0)	intronic	PREP
rs2617950	18	25309414	23563412	A	G	0.912209	Y	0.9916	N	NA	0	+	1.656e-05	stearic acid (18:0)	intergenic	CHST9(dist=544112),CDH2(dist=221516)
rs2617951	18	25312249	23566247	A	G	0.0879629	Y	0.9943	N	NA	0	+	1.656e-05	stearic acid (18:0)	intergenic	CHST9(dist=546947),CDH2(dist=218681)
rs10803680	2	6448877	6366328	C	T	0.598128	Y	0.9832	N	NA	0	+	1.656e-05	pentadecanoic acid (15:0)	intergenic	LOC400940(dist=320513),LINC00487(dist=420423)
rs6789998	3	141835715	143318405	A	G	0.460993	Y	0.9924	N	NA	0	+	1.657e-05	oleic acid (18:1n9)	intronic	TFDP2
rs16944077	18	25344358	23598356	A	C	0.0675182	N	1	Y	1	1	+	1.658e-05	stearic acid (18:0)	intergenic	CHST9(dist=579056),CDH2(dist=186572)
rs2617943	18	25305246	23559244	G	T	0.916565	N	1	Y	1	0.997625	+	1.658e-05	stearic acid (18:0)	intergenic	CHST9(dist=539944),CDH2(dist=225684)
rs2714365	18	25330956	23584954	C	G	0.0894161	N	1	Y	1	1	+	1.658e-05	stearic acid (18:0)	intergenic	CHST9(dist=565654),CDH2(dist=199974)
rs2714366	18	25330924	23584922	C	T	0.0894161	N	1	Y	1	1	+	1.658e-05	stearic acid (18:0)	intergenic	CHST9(dist=565622),CDH2(dist=200006)
rs2714380	18	25315313	23569311	A	T	0.0881995	N	1	Y	1	1	+	1.658e-05	stearic acid (18:0)	intergenic	CHST9(dist=550011),CDH2(dist=215617)
rs2851757	18	25313101	23567099	C	T	0.911914	Y	0.9965	N	NA	0	+	1.658e-05	stearic acid (18:0)	intergenic	CHST9(dist=547799),CDH2(dist=217829)
rs2851765	18	25329204	23583202	C	T	0.0889927	Y	0.9966	N	NA	0	+	1.658e-05	stearic acid (18:0)	intergenic	CHST9(dist=563902),CDH2(dist=201726)
rs2851768	18	25325719	23579717	A	G	0.911285	Y	0.9963	N	NA	0	+	1.658e-05	stearic acid (18:0)	intergenic	CHST9(dist=560417),CDH2(dist=205211)
rs2851751	18	25333949	23587947	A	G	0.910648	Y	0.9989	N	NA	0	+	1.659e-05	stearic acid (18:0)	intergenic	CHST9(dist=568647),CDH2(dist=196981)
rs2714397	18	25335138	23589136	A	T	0.910692	Y	0.9982	N	NA	0	+	1.66e-05	stearic acid (18:0)	intergenic	CHST9(dist=569836),CDH2(dist=195792)
rs4927040	1	54294766	54067354	A	G	0.134496	Y	0.9934	N	NA	0	+	1.661e-05	palmitelaidic acid (t16:1n7)	intronic	TMEM48
rs7949744	11	70434594	70112242	A	G	0.747738	Y	0.7485	N	NA	0	+	1.664e-05	palmitoleic Acid (16:1n7 )	intronic	SHANK2
rs2350506	3	139935363	141418053	C	T	0.633277	Y	0.984	N	NA	0	+	1.671e-05	stearic acid (18:0)	intronic	CLSTN2
rs7078455	10	61132090	60802096	A	C	0.895021	Y	0.9941	N	NA	0	+	1.673e-05	oleic acid (18:1n9)	intergenic	FAM13C(dist=9429),SLC16A9(dist=278432)
rs16973234	15	82234533	80021588	C	G	0.050625	N	1	Y	1	0.97031	+	1.675e-05	vaccenic acid (18:1n7)	intergenic	TMC3(dist=568115),MEX3B(dist=99595)
rs17018853	1	212431200	210497823	A	T	0.806293	Y	0.9785	N	NA	0	+	1.677e-05	erucic acid (22:1n9)	intergenic	DTL(dist=153013),PPP2R5A(dist=27679)
rs13434385	4	168708382	168944957	A	C	0.407575	Y	0.9951	N	NA	0	+	1.683e-05	erucic acid (22:1n9)	intergenic	SPOCK3(dist=552641),ANXA10(dist=305306)
rs2102701	4	64330224	64012819	C	T	0.766484	Y	0.9914	N	NA	0	+	1.683e-05	nervonic acid (24:1n9)	intergenic	LPHN3(dist=1392056),TECRL(dist=813953)
rs512030	8	97136462	97205638	A	G	0.218978	N	1	Y	0.5856	1	+	1.683e-05	γ-linolenic Acid (18:3n6 )	intergenic	LOC100500773(dist=175886),GDF6(dist=18096)
rs12428128	13	60071355	58969356	G	T	0.105415	Y	0.8973	N	NA	0	+	1.684e-05	stearic acid (18:0)	intergenic	PCDH17(dist=1768290),DIAPH3(dist=168366)
rs10005676	4	64315073	63997668	G	T	0.766847	Y	0.9954	N	NA	0	+	1.684e-05	nervonic acid (24:1n9)	intergenic	LPHN3(dist=1376905),TECRL(dist=829104)
rs17628353	4	64317518	64000113	A	G	0.766647	Y	0.9928	N	NA	0	+	1.685e-05	nervonic acid (24:1n9)	intergenic	LPHN3(dist=1379350),TECRL(dist=826659)
rs9995552	4	64315224	63997819	A	G	0.766791	Y	0.9946	N	NA	0	+	1.685e-05	nervonic acid (24:1n9)	intergenic	LPHN3(dist=1377056),TECRL(dist=828953)
rs17083793	4	64313518	63996113	C	T	0.766863	Y	0.9963	N	NA	0	+	1.686e-05	nervonic acid (24:1n9)	intergenic	LPHN3(dist=1375350),TECRL(dist=830659)
rs7078480	10	61132145	60802151	A	G	0.894987	Y	0.9949	N	NA	0	+	1.688e-05	oleic acid (18:1n9)	intergenic	FAM13C(dist=9484),SLC16A9(dist=278377)
rs9756644	3	139934641	141417331	C	T	0.633238	Y	0.9839	N	NA	0	+	1.688e-05	stearic acid (18:0)	intronic	CLSTN2
rs4553529	14	57028478	56098231	A	G	0.752741	N	1	Y	0.46	0.998812	+	1.689e-05	adrenic acid (22:4n6)	intergenic	PELI2(dist=260447),C14orf101(dist=18033)
rs17396440	2	48270256	48123760	A	T	0.88974	Y	0.9783	N	NA	0	+	1.69e-05	plasmalogen (18:1n9)	intergenic	FBXO11(dist=137324),FOXN2(dist=271539)
rs12416206	10	26631707	26671713	A	G	0.193501	Y	0.8891	N	NA	0	+	1.691e-05	eicosadienoic acid (20:2n6)	intergenic	GAD2(dist=38216),APBB1IP(dist=95559)
rs12416206	10	26631707	26671713	A	G	0.193501	Y	0.8891	N	NA	0	+	1.691e-05	eicosenoic acid (20:1n9)	intergenic	GAD2(dist=38216),APBB1IP(dist=95559)
rs1459998	10	61134143	60804149	C	T	0.105028	Y	0.9953	N	NA	0	+	1.694e-05	oleic acid (18:1n9)	intergenic	FAM13C(dist=11482),SLC16A9(dist=276379)
rs1550213	8	85057213	85219768	A	G	0.338885	Y	0.98	N	NA	0	+	1.695e-05	myristic acid (14:0)	intergenic	NONE(dist=NONE),RALYL(dist=38240)
rs6580201	5	141072485	141052669	G	T	0.0560976	N	1	Y	1	0.997625	+	1.697e-05	vaccenic acid (18:1n7)	intergenic	ARAP3(dist=10685),PCDH1(dist=160188)
rs6871070	5	101758944	101786843	C	T	0.595675	Y	0.9763	N	NA	0	+	1.703e-05	plasmalogen (18:1n9)	intronic	SLCO6A1
rs7340990	4	64303762	63986357	G	T	0.233271	Y	0.9962	N	NA	0	+	1.704e-05	nervonic acid (24:1n9)	intergenic	LPHN3(dist=1365594),TECRL(dist=840415)
rs1550214	8	85056800	85219355	A	G	0.661077	Y	0.9803	N	NA	0	+	1.705e-05	myristic acid (14:0)	intergenic	NONE(dist=NONE),RALYL(dist=38653)
rs10828974	10	26628775	26668781	C	T	0.806902	Y	0.8976	N	NA	0	+	1.706e-05	eicosadienoic acid (20:2n6)	intergenic	GAD2(dist=35284),APBB1IP(dist=98491)
rs10828974	10	26628775	26668781	C	T	0.806902	Y	0.8976	N	NA	0	+	1.706e-05	eicosenoic acid (20:1n9)	intergenic	GAD2(dist=35284),APBB1IP(dist=98491)
rs1599605	4	178910702	179147696	C	T	0.914064	Y	0.9452	N	NA	0	+	1.706e-05	vaccenic acid (18:1n7)	ncRNA_intronic	LOC285501
rs12475492	2	48380718	48234222	A	G	0.891881	Y	0.9914	N	NA	0	+	1.709e-05	plasmalogen (18:1n9)	intergenic	FBXO11(dist=247786),FOXN2(dist=161077)
rs6465835	7	101501034	101287754	A	T	0.723986	Y	0.8263	N	NA	0	+	1.709e-05	stearidonic acid (18:4n3)	intronic	CUX1
rs7635560	3	182729293	184211987	A	C	0.93708	Y	0.9033	N	NA	0	+	1.71e-05	docosadienoic acid (22:2n6)	intergenic	DCUN1D1(dist=30967),MCCC1(dist=3713)
rs3843522	6	34420150	34528128	C	T	0.129329	Y	0.6487	N	NA	0	+	1.713e-05	stearic acid (18:0)	intergenic	RPS10-NUDT3(dist=26248),PACSIN1(dist=13688)
rs7043546	9	6605629	6595629	C	T	0.558116	Y	0.8978	N	NA	0	+	1.716e-05	docosadienoic acid (22:2n6)	intronic	GLDC
rs17826616	22	49821415	48207419	A	G	0.883212	N	1	Y	1	1	+	1.717e-05	stearic acid (18:0)	intergenic	LOC100128946(dist=527217),C22orf34(dist=191875)
rs7864644	9	6596005	6586005	A	G	0.56667	Y	0.926	N	NA	0	+	1.723e-05	docosadienoic acid (22:2n6)	intronic	GLDC
rs7780698	7	86835731	86673667	G	T	0.851606	Y	0.9954	N	NA	0	+	1.725e-05	eicsoatetraenoic acid (20:4n3)	intronic	C7orf23
rs2141321	11	8130176	8086752	C	T	0.36253	N	1	Y	0.6891	1	+	1.73e-05	docosapentaenoic acid (22:5n6)	UTR3	RIC3
rs7900176	10	70812039	70482045	C	T	0.724415	Y	0.9035	N	NA	0	+	1.732e-05	behenic acid (22:0)	intergenic	KIAA1279(dist=35300),SRGN(dist=35789)
rs6730378	2	6293018	6210469	A	G	0.853095	Y	0.9978	N	NA	0	+	1.732e-05	plasmalogen (18:1n7)	intergenic	LOC400940(dist=164654),LINC00487(dist=576282)
rs11218429	11	121736671	121241881	A	C	0.751322	Y	0.9676	N	NA	0	+	1.733e-05	elaidic acid (t18:1n9)	intergenic	SORL1(dist=232200),MIR100HG(dist=223140)
rs5994370	22	31470842	29800842	C	T	0.131436	Y	0.9916	N	NA	0	+	1.734e-05	docosadienoic acid (22:2n6)	intergenic	TUG1(dist=95462),SMTN(dist=6440)
rs1526377	2	6268863	6186314	A	G	0.145356	Y	0.9963	N	NA	0	+	1.735e-05	plasmalogen (18:1n7)	intergenic	LOC400940(dist=140499),LINC00487(dist=600437)
rs11006454	10	61134519	60804525	C	T	0.894872	Y	0.9974	N	NA	0	+	1.736e-05	oleic acid (18:1n9)	intergenic	FAM13C(dist=11858),SLC16A9(dist=276003)
rs1526376	2	6252965	6170416	C	T	0.145102	Y	0.9975	N	NA	0	+	1.736e-05	plasmalogen (18:1n7)	intergenic	LOC400940(dist=124601),LINC00487(dist=616335)
rs9862941	3	139940240	141422930	A	G	0.353021	Y	0.9899	N	NA	0	+	1.736e-05	palmitic acid (16:0)	intronic	CLSTN2
rs12188200	5	91870002	91895758	C	T	0.946472	N	1	Y	0.2761	1	+	1.736e-05	stearidonic acid (18:4n3)	intergenic	ARRDC3-AS1(dist=1153470),FLJ42709(dist=875063)
rs11207217	1	58858668	58631256	C	T	0.319981	Y	0.7291	N	NA	0	+	1.738e-05	erucic acid (22:1n9)	intergenic	DAB1(dist=142457),OMA1(dist=87723)
rs13383499	2	6293928	6211379	C	T	0.147092	Y	0.999	N	NA	0	+	1.738e-05	plasmalogen (18:1n7)	intergenic	LOC400940(dist=165564),LINC00487(dist=575372)
rs2609145	2	6280324	6197775	G	T	0.8533	Y	0.9969	N	NA	0	+	1.738e-05	plasmalogen (18:1n7)	intergenic	LOC400940(dist=151960),LINC00487(dist=588976)
rs2609155	2	6277639	6195090	A	G	0.853325	Y	0.9968	N	NA	0	+	1.738e-05	plasmalogen (18:1n7)	intergenic	LOC400940(dist=149275),LINC00487(dist=591661)
rs6720528	2	6295615	6213066	A	G	0.852883	Y	0.9992	N	NA	0	+	1.738e-05	plasmalogen (18:1n7)	intergenic	LOC400940(dist=167251),LINC00487(dist=573685)
rs1399627	2	227083411	226791655	A	G	0.350929	Y	0.9641	N	NA	0	+	1.74e-05	behenic acid (22:0)	intergenic	LOC646736(dist=38633),MIR5702(dist=440015)
rs1852319	2	6252585	6170036	A	G	0.854902	Y	0.9975	N	NA	0	+	1.74e-05	plasmalogen (18:1n7)	intergenic	LOC400940(dist=124221),LINC00487(dist=616715)
rs11006456	10	61138211	60808217	A	C	0.887797	Y	0.9362	N	NA	0	+	1.741e-05	oleic acid (18:1n9)	intergenic	FAM13C(dist=15550),SLC16A9(dist=272311)
rs2176040	2	227092802	226801046	A	G	0.352381	Y	0.9841	N	NA	0	+	1.741e-05	behenic acid (22:0)	intergenic	LOC646736(dist=48024),MIR5702(dist=430624)
rs11006455	10	61134855	60804861	C	T	0.105142	Y	0.9978	N	NA	0	+	1.743e-05	oleic acid (18:1n9)	intergenic	FAM13C(dist=12194),SLC16A9(dist=275667)
rs882028	12	107933185	106457315	C	T	0.824748	Y	0.8607	N	NA	0	+	1.745e-05	oleic acid (18:1n9)	intronic	BTBD11
rs6538703	12	96624299	95148430	C	T	0.202555	N	1	Y	0.7636	1	+	1.746e-05	erucic acid (22:1n9)	intronic	ELK3
rs7307827	12	96624780	95148911	C	G	0.796229	N	1	Y	0.7636	1	+	1.746e-05	erucic acid (22:1n9)	intronic	ELK3
rs2394525	10	70812408	70482414	C	T	0.27555	Y	0.9066	N	NA	0	+	1.749e-05	behenic acid (22:0)	intergenic	KIAA1279(dist=35669),SRGN(dist=35420)
rs11774258	8	31169948	31289490	C	G	0.468659	Y	0.9833	N	NA	0	+	1.749e-05	docosahexaenoic acid (DHA) (22:6n3)	intergenic	WRN(dist=138671),NRG1(dist=327320)
rs1838932	7	130468190	130118730	C	T	0.397294	Y	0.935	N	NA	0	+	1.75e-05	arachidonic acid (20:4n6)	intergenic	KLF14(dist=49302),MIR29A(dist=93316)
rs1554741	2	6249506	6166957	A	G	0.145106	Y	0.9964	N	NA	0	+	1.752e-05	plasmalogen (18:1n7)	intergenic	LOC400940(dist=121142),LINC00487(dist=619794)
rs1459997	10	61135749	60805755	C	T	0.894827	Y	0.9984	N	NA	0	+	1.753e-05	oleic acid (18:1n9)	intergenic	FAM13C(dist=13088),SLC16A9(dist=274773)
rs10400297	11	1677351	1633927	A	C	0.872107	N	1	Y	0.6649	0.997625	+	1.755e-05	arachidonic acid (20:4n6)	intronic	MOB2
rs11588445	1	207847908	205914531	A	T	0.943964	Y	0.9986	N	NA	0	+	1.758e-05	vaccenic acid (18:1n7)	intronic	CR1L
rs12337160	9	35442008	35432008	A	G	0.070955	Y	0.9562	N	NA	0	+	1.759e-05	lignoceric acid (24:0)	ncRNA_intronic	ATP8B5P
rs4886168	13	60073056	58971057	C	T	0.164168	Y	0.8688	N	NA	0	+	1.761e-05	stearic acid (18:0)	intergenic	PCDH17(dist=1769991),DIAPH3(dist=166665)
rs11218433	11	121738445	121243655	C	T	0.248723	Y	0.9671	N	NA	0	+	1.762e-05	elaidic acid (t18:1n9)	intergenic	SORL1(dist=233974),MIR100HG(dist=221366)
rs8019559	14	76052028	75121781	A	G	0.931841	Y	0.6287	N	NA	0	+	1.762e-05	vaccenic acid (18:1n7)	intronic	FLVCR2
rs1997521	5	112579419	112607318	A	G	0.123011	N	1	Y	0.3678	0.994062	+	1.762e-05	erucic acid (22:1n9)	intronic	MCC
rs2285268	8	17081010	17125381	A	G	0.7663	Y	0.9866	N	NA	0	+	1.762e-05	elaidic acid (t18:1n9)	downstream	ZDHHC2
rs6942894	7	23708900	23675425	A	C	0.612674	Y	0.988	N	NA	0	+	1.765e-05	adrenic acid (22:4n6)	intergenic	CCDC126(dist=24573),FAM221A(dist=10849)
rs7655082	4	139629908	139849358	A	G	0.489403	Y	0.8645	N	NA	0	+	1.768e-05	lignoceric acid (24:0)	intergenic	LINC00499(dist=284410),CCRN4L(dist=307035)
rs4237173	9	9213567	9203567	C	T	0.949287	Y	0.9358	N	NA	0	+	1.768e-05	docosapentaenoic acid (DPA) (22:5n3)	intronic	PTPRD
rs1007580	20	48690229	48123636	A	G	0.53113	Y	0.8996	N	NA	0	+	1.772e-05	arachidic acid (20:0)	intergenic	LINC00651(dist=32063),UBE2V1(dist=7432)
rs6990992	8	85054405	85216960	G	T	0.339123	Y	0.9819	N	NA	0	+	1.775e-05	myristic acid (14:0)	intergenic	NONE(dist=NONE),RALYL(dist=41048)
rs1380556	10	61136626	60806632	C	T	0.105223	Y	0.9993	N	NA	0	+	1.777e-05	oleic acid (18:1n9)	intergenic	FAM13C(dist=13965),SLC16A9(dist=273896)
rs12470220	2	37917394	37770898	C	T	0.187956	N	1	Y	0.2484	1	+	1.78e-05	stearic acid (18:0)	intergenic	CDC42EP3(dist=17716),FAM82A1(dist=235068)
rs12181471	6	165310891	165230881	C	T	0.931665	Y	0.899	N	NA	0	+	1.782e-05	eicosapentaenoic acid (EPA) (20:5n3)	intergenic	QKI(dist=1311263),C6orf118(dist=382262)
rs10861687	12	107384176	105908306	C	T	0.455286	Y	0.9949	N	NA	0	+	1.784e-05	linoleic acid (18:2n6)	downstream	CRY1
rs4345600	8	18248208	18292488	A	G	0.918197	Y	0.8202	N	NA	0	+	1.786e-05	eicsoatetraenoic acid (20:4n3)	upstream	NAT2
rs1882208	12	107484969	106009099	C	T	0.449146	Y	0.9857	N	NA	0	+	1.787e-05	linoleic acid (18:2n6)	intronic	CRY1
rs788729	7	46093936	46060461	C	T	0.227771	N	1	Y	0.814	0.998812	+	1.791e-05	adrenic acid (22:4n6)	intergenic	IGFBP3(dist=133065),TNS3(dist=1220816)
rs1488297	4	27259634	26868732	A	G	0.680049	N	1	Y	0.038	0.997625	+	1.794e-05	stearidonic acid (18:4n3)	intergenic	STIM2(dist=232631),MIR4275(dist=1561570)
rs956366	10	61138243	60808249	G	T	0.105231	Y	0.9998	N	NA	0	+	1.795e-05	oleic acid (18:1n9)	intergenic	FAM13C(dist=15582),SLC16A9(dist=272279)
rs11707235	3	139932966	141415656	A	G	0.633013	Y	0.9833	N	NA	0	+	1.796e-05	stearic acid (18:0)	intronic	CLSTN2
rs13203076	6	40312346	40420324	C	T	0.169776	N	1	Y	0.401	0.97506	+	1.797e-05	elaidic acid (t18:1n9)	ncRNA_exonic	FLJ41649
rs7077671	10	61138620	60808626	C	T	0.105231	Y	0.9999	N	NA	0	+	1.8e-05	oleic acid (18:1n9)	intergenic	FAM13C(dist=15959),SLC16A9(dist=271902)
rs269080	1	112598157	112399680	A	G	0.709158	N	1	Y	1	0.981	+	1.803e-05	pentadecanoic acid (15:0)	intergenic	LOC643355(dist=56694),CTTNBP2NL(dist=340643)
rs11006459	10	61140868	60810874	G	T	0.105231	Y	1	N	NA	0	+	1.804e-05	oleic acid (18:1n9)	intergenic	FAM13C(dist=18207),SLC16A9(dist=269654)
rs11006460	10	61140892	60810898	C	G	0.105231	Y	1	N	NA	0	+	1.804e-05	oleic acid (18:1n9)	intergenic	FAM13C(dist=18231),SLC16A9(dist=269630)
rs11006461	10	61143345	60813351	C	T	0.894769	Y	1	N	NA	0	+	1.804e-05	oleic acid (18:1n9)	intergenic	FAM13C(dist=20684),SLC16A9(dist=267177)
rs11006463	10	61145932	60815938	A	C	0.105231	Y	1	N	NA	0	+	1.804e-05	oleic acid (18:1n9)	intergenic	FAM13C(dist=23271),SLC16A9(dist=264590)
rs11006466	10	61147163	60817169	A	T	0.894701	Y	0.9993	N	NA	0	+	1.804e-05	oleic acid (18:1n9)	intergenic	FAM13C(dist=24502),SLC16A9(dist=263359)
rs1156718	10	61146781	60816787	A	T	0.105232	Y	1	N	NA	0	+	1.804e-05	oleic acid (18:1n9)	intergenic	FAM13C(dist=24120),SLC16A9(dist=263741)
rs1156719	10	61146931	60816937	A	G	0.89525	N	1	Y	1	0.998812	+	1.804e-05	oleic acid (18:1n9)	intergenic	FAM13C(dist=24270),SLC16A9(dist=263591)
rs12356971	10	61143738	60813744	C	T	0.105231	Y	1	N	NA	0	+	1.804e-05	oleic acid (18:1n9)	intergenic	FAM13C(dist=21077),SLC16A9(dist=266784)
rs12356983	10	61143832	60813838	C	T	0.105231	Y	1	N	NA	0	+	1.804e-05	oleic acid (18:1n9)	intergenic	FAM13C(dist=21171),SLC16A9(dist=266690)
rs1459989	10	61143306	60813312	A	G	0.894769	Y	1	N	NA	0	+	1.804e-05	oleic acid (18:1n9)	intergenic	FAM13C(dist=20645),SLC16A9(dist=267216)
rs16913530	10	61149566	60819572	G	T	0.891119	N	1	Y	0.6069	1	+	1.804e-05	oleic acid (18:1n9)	intergenic	FAM13C(dist=26905),SLC16A9(dist=260956)
rs7069283	10	61139185	60809191	C	T	0.895833	N	1	Y	1	0.992874	+	1.804e-05	oleic acid (18:1n9)	intergenic	FAM13C(dist=16524),SLC16A9(dist=271337)
rs7895358	10	61139737	60809743	C	G	0.894769	Y	1	N	NA	0	+	1.804e-05	oleic acid (18:1n9)	intergenic	FAM13C(dist=17076),SLC16A9(dist=270785)
rs7898117	10	61140159	60810165	A	G	0.105231	N	1	Y	1	1	+	1.804e-05	oleic acid (18:1n9)	intergenic	FAM13C(dist=17498),SLC16A9(dist=270363)
rs7902722	10	61141321	60811327	A	G	0.105231	Y	1	N	NA	0	+	1.804e-05	oleic acid (18:1n9)	intergenic	FAM13C(dist=18660),SLC16A9(dist=269201)
rs7903343	10	61141066	60811072	A	C	0.105359	N	1	Y	1	0.997625	+	1.804e-05	oleic acid (18:1n9)	intergenic	FAM13C(dist=18405),SLC16A9(dist=269456)
rs7915394	10	61140272	60810278	A	C	0.894769	Y	1	N	NA	0	+	1.804e-05	oleic acid (18:1n9)	intergenic	FAM13C(dist=17611),SLC16A9(dist=270250)
rs7918211	10	61139882	60809888	A	T	0.105231	Y	1	N	NA	0	+	1.804e-05	oleic acid (18:1n9)	intergenic	FAM13C(dist=17221),SLC16A9(dist=270640)
rs11675231	2	227132974	226841218	A	G	0.859489	N	1	Y	0.4147	1	+	1.804e-05	behenic acid (22:0)	intergenic	LOC646736(dist=88196),MIR5702(dist=390452)
rs3914465	2	227174909	226883153	A	G	0.86152	N	1	Y	0.3967	0.992874	+	1.804e-05	behenic acid (22:0)	intergenic	LOC646736(dist=130131),MIR5702(dist=348517)
rs950503	2	227133294	226841538	A	G	0.140511	N	1	Y	0.4147	1	+	1.804e-05	behenic acid (22:0)	intergenic	LOC646736(dist=88516),MIR5702(dist=390132)
rs6559599	9	83583923	82773743	A	G	0.137894	Y	0.9919	N	NA	0	+	1.804e-05	eicosapentaenoic acid (EPA) (20:5n3)	intergenic	TLE4(dist=1242267),TLE1(dist=614675)
rs964818	2	227131780	226840024	A	C	0.140511	Y	0.9998	N	NA	0	+	1.805e-05	behenic acid (22:0)	intergenic	LOC646736(dist=87002),MIR5702(dist=391646)
rs3787576	21	16344187	15266058	C	G	0.0725444	Y	0.9299	N	NA	0	+	1.805e-05	docosapentaenoic acid (22:5n6)	intronic	NRIP1
rs1120458	14	26193055	25262895	A	T	0.248877	Y	0.9995	N	NA	0	+	1.806e-05	palmitelaidic acid (t16:1n7)	intergenic	STXBP6(dist=673960),NOVA1(dist=722034)
rs8007799	14	26191545	25261385	G	T	0.24878	N	1	Y	0.5101	0.995249	+	1.806e-05	palmitelaidic acid (t16:1n7)	intergenic	STXBP6(dist=672450),NOVA1(dist=723544)
rs8008139	14	26191968	25261808	A	T	0.75112	Y	0.9995	N	NA	0	+	1.806e-05	palmitelaidic acid (t16:1n7)	intergenic	STXBP6(dist=672873),NOVA1(dist=723121)
rs598696	11	121006976	120512186	A	T	0.574822	Y	0.9997	N	NA	0	+	1.807e-05	eicosadienoic acid (20:2n6)	intronic	TECTA
rs678275	11	121006298	120511508	C	G	0.574709	Y	0.9994	N	NA	0	+	1.807e-05	eicosadienoic acid (20:2n6)	intronic	TECTA
rs598696	11	121006976	120512186	A	T	0.574822	Y	0.9997	N	NA	0	+	1.807e-05	eicosenoic acid (20:1n9)	intronic	TECTA
rs678275	11	121006298	120511508	C	G	0.574709	Y	0.9994	N	NA	0	+	1.807e-05	eicosenoic acid (20:1n9)	intronic	TECTA
rs17074219	3	65965425	65940465	G	T	0.773114	N	1	Y	0.215	1	+	1.81e-05	oleic acid (18:1n9)	intronic	MAGI1
rs10498199	2	227133895	226842139	A	G	0.140552	Y	0.9997	N	NA	0	+	1.812e-05	behenic acid (22:0)	intergenic	LOC646736(dist=89117),MIR5702(dist=389531)
rs10089674	8	31167786	31287328	C	T	0.53137	Y	0.9816	N	NA	0	+	1.814e-05	docosahexaenoic acid (DHA) (22:6n3)	intergenic	WRN(dist=136509),NRG1(dist=329482)
rs2164864	4	166324427	166543877	A	G	0.529805	N	1	Y	0.7227	1	+	1.815e-05	palmitelaidic acid (t16:1n7)	intronic	CPE
rs7074236	10	61152995	60823001	C	T	0.108259	Y	0.9988	N	NA	0	+	1.816e-05	oleic acid (18:1n9)	intergenic	FAM13C(dist=30334),SLC16A9(dist=257527)
rs7802832	7	49604838	49575384	A	G	0.723338	Y	0.9971	N	NA	0	+	1.817e-05	docosahexaenoic acid (DHA) (22:6n3)	intergenic	CDC14C(dist=637789),VWC2(dist=208419)
rs11692733	2	40321684	40175188	A	G	0.564042	Y	0.9911	N	NA	0	+	1.818e-05	docosahexaenoic acid (DHA) (22:6n3)	ncRNA_intronic	SLC8A1-AS1
rs9314697	9	83583372	82773192	A	G	0.862111	Y	0.9915	N	NA	0	+	1.819e-05	eicosapentaenoic acid (EPA) (20:5n3)	intergenic	TLE4(dist=1241716),TLE1(dist=615226)
rs10446025	20	55378126	54811533	A	G	0.558344	Y	0.9175	N	NA	0	+	1.821e-05	vaccenic acid (18:1n7)	intergenic	TFAP2C(dist=163788),BMP7(dist=365683)
rs7904602	10	61154870	60824876	A	G	0.891779	Y	0.9985	N	NA	0	+	1.822e-05	oleic acid (18:1n9)	intergenic	FAM13C(dist=32209),SLC16A9(dist=255652)
rs4524739	7	49601699	49572245	A	G	0.723488	Y	0.9979	N	NA	0	+	1.822e-05	docosahexaenoic acid (DHA) (22:6n3)	intergenic	CDC14C(dist=634650),VWC2(dist=211558)
rs7802591	7	49601172	49571718	A	T	0.276481	Y	0.9981	N	NA	0	+	1.823e-05	docosahexaenoic acid (DHA) (22:6n3)	intergenic	CDC14C(dist=634123),VWC2(dist=212085)
rs3914466	2	227174846	226883090	A	G	0.14005	Y	0.9957	N	NA	0	+	1.824e-05	behenic acid (22:0)	intergenic	LOC646736(dist=130068),MIR5702(dist=348580)
rs356013	18	67099398	65250378	G	T	0.945503	Y	0.5282	N	NA	0	+	1.825e-05	eicsoatetraenoic acid (20:4n3)	intronic	DOK6
rs551031	11	121018725	120523935	C	T	0.425513	Y	0.995	N	NA	0	+	1.829e-05	eicosadienoic acid (20:2n6)	intronic	TECTA
rs551031	11	121018725	120523935	C	T	0.425513	Y	0.995	N	NA	0	+	1.829e-05	eicosenoic acid (20:1n9)	intronic	TECTA
rs7043023	9	9232820	9222820	C	G	0.0538321	Y	0.9602	N	NA	0	+	1.83e-05	docosapentaenoic acid (DPA) (22:5n3)	intronic	PTPRD
rs11214001	11	97976375	97481585	A	G	0.773297	Y	0.998	N	NA	0	+	1.832e-05	linoleic acid (18:2n6)	intergenic	JRKL-AS1(dist=1736334),CNTN5(dist=915331)
rs1921129	12	107506589	106030719	C	G	0.458261	Y	0.9973	N	NA	0	+	1.833e-05	linoleic acid (18:2n6)	intergenic	CRY1(dist=18954),BTBD11(dist=205608)
rs2204829	12	107506681	106030811	C	T	0.458442	Y	0.9978	N	NA	0	+	1.833e-05	linoleic acid (18:2n6)	intergenic	CRY1(dist=19046),BTBD11(dist=205516)
rs10972473	9	35442189	35432189	G	T	0.930313	Y	0.9656	N	NA	0	+	1.833e-05	lignoceric acid (24:0)	ncRNA_intronic	ATP8B5P
rs17819523	11	86335504	86013152	C	G	0.786558	Y	0.9923	N	NA	0	+	1.834e-05	adrenic acid (22:4n6)	intronic	ME3
rs10746074	12	107408467	105932597	G	T	0.454983	Y	0.9999	N	NA	0	+	1.834e-05	linoleic acid (18:2n6)	intronic	CRY1
rs6966198	7	49587820	49558366	A	T	0.276259	Y	0.9994	N	NA	0	+	1.834e-05	docosahexaenoic acid (DHA) (22:6n3)	intergenic	CDC14C(dist=620771),VWC2(dist=225437)
rs12356480	10	61162106	60832112	C	T	0.891858	Y	0.9981	N	NA	0	+	1.835e-05	oleic acid (18:1n9)	intergenic	FAM13C(dist=39445),SLC16A9(dist=248416)
rs1007217	11	98030824	97536034	C	T	0.225929	Y	0.9992	N	NA	0	+	1.835e-05	linoleic acid (18:2n6)	intergenic	JRKL-AS1(dist=1790783),CNTN5(dist=860882)
rs10891307	11	97997506	97502716	G	T	0.773855	Y	0.9983	N	NA	0	+	1.835e-05	linoleic acid (18:2n6)	intergenic	JRKL-AS1(dist=1757465),CNTN5(dist=894200)
rs10891308	11	97998093	97503303	A	G	0.226116	Y	0.9983	N	NA	0	+	1.835e-05	linoleic acid (18:2n6)	intergenic	JRKL-AS1(dist=1758052),CNTN5(dist=893613)
rs11214070	11	98003404	97508614	A	G	0.225669	Y	1	N	NA	0	+	1.835e-05	linoleic acid (18:2n6)	intergenic	JRKL-AS1(dist=1763363),CNTN5(dist=888302)
rs11214080	11	98007359	97512569	C	G	0.774331	Y	1	N	NA	0	+	1.835e-05	linoleic acid (18:2n6)	intergenic	JRKL-AS1(dist=1767318),CNTN5(dist=884347)
rs12417908	11	97980888	97486098	A	G	0.773271	Y	0.9987	N	NA	0	+	1.835e-05	linoleic acid (18:2n6)	intergenic	JRKL-AS1(dist=1740847),CNTN5(dist=910818)
rs12786879	11	98002288	97507498	A	G	0.774331	N	1	Y	0.795	1	+	1.835e-05	linoleic acid (18:2n6)	intergenic	JRKL-AS1(dist=1762247),CNTN5(dist=889418)
rs12790039	11	97999443	97504653	C	G	0.774018	Y	0.9986	N	NA	0	+	1.835e-05	linoleic acid (18:2n6)	intergenic	JRKL-AS1(dist=1759402),CNTN5(dist=892263)
rs12791277	11	97993510	97498720	C	T	0.226384	Y	0.9982	N	NA	0	+	1.835e-05	linoleic acid (18:2n6)	intergenic	JRKL-AS1(dist=1753469),CNTN5(dist=898196)
rs1941832	11	98017901	97523111	C	T	0.774331	N	1	Y	0.795	1	+	1.835e-05	linoleic acid (18:2n6)	intergenic	JRKL-AS1(dist=1777860),CNTN5(dist=873805)
rs1941836	11	98015835	97521045	A	G	0.224316	Y	0.9985	N	NA	0	+	1.835e-05	linoleic acid (18:2n6)	intergenic	JRKL-AS1(dist=1775794),CNTN5(dist=875871)
rs2155922	11	98013202	97518412	A	T	0.772672	N	1	Y	0.7945	0.992874	+	1.835e-05	linoleic acid (18:2n6)	intergenic	JRKL-AS1(dist=1773161),CNTN5(dist=878504)
rs2187039	11	98028342	97533552	C	G	0.774233	Y	0.9995	N	NA	0	+	1.835e-05	linoleic acid (18:2n6)	intergenic	JRKL-AS1(dist=1788301),CNTN5(dist=863364)
rs2252684	11	98047380	97552590	C	T	0.774939	N	1	Y	0.795	1	+	1.835e-05	linoleic acid (18:2n6)	intergenic	JRKL-AS1(dist=1807339),CNTN5(dist=844326)
rs2252905	11	98033990	97539200	C	T	0.773723	N	1	Y	0.795	1	+	1.835e-05	linoleic acid (18:2n6)	intergenic	JRKL-AS1(dist=1793949),CNTN5(dist=857716)
rs2256801	11	98042803	97548013	G	T	0.774434	Y	0.9983	N	NA	0	+	1.835e-05	linoleic acid (18:2n6)	intergenic	JRKL-AS1(dist=1802762),CNTN5(dist=848903)
rs2256898	11	98043851	97549061	A	C	0.776324	Y	0.9986	N	NA	0	+	1.835e-05	linoleic acid (18:2n6)	intergenic	JRKL-AS1(dist=1803810),CNTN5(dist=847855)
rs2257118	11	98044903	97550113	A	G	0.776325	Y	0.9986	N	NA	0	+	1.835e-05	linoleic acid (18:2n6)	intergenic	JRKL-AS1(dist=1804862),CNTN5(dist=846803)
rs2266109	11	98027754	97532964	C	T	0.225734	Y	0.9997	N	NA	0	+	1.835e-05	linoleic acid (18:2n6)	intergenic	JRKL-AS1(dist=1787713),CNTN5(dist=863952)
rs2266145	11	98038085	97543295	C	T	0.224453	N	1	Y	1	1	+	1.835e-05	linoleic acid (18:2n6)	intergenic	JRKL-AS1(dist=1798044),CNTN5(dist=853621)
rs2509884	11	98024748	97529958	A	G	0.774331	Y	1	N	NA	0	+	1.835e-05	linoleic acid (18:2n6)	intergenic	JRKL-AS1(dist=1784707),CNTN5(dist=866958)
rs4237587	11	98056768	97561978	G	T	0.764599	N	1	Y	0.6135	1	+	1.835e-05	linoleic acid (18:2n6)	intergenic	JRKL-AS1(dist=1816727),CNTN5(dist=834938)
rs6589308	11	98062720	97567930	C	T	0.225061	Y	1	N	NA	0	+	1.835e-05	linoleic acid (18:2n6)	intergenic	JRKL-AS1(dist=1822679),CNTN5(dist=828986)
rs767695	11	98000832	97506042	A	T	0.225774	Y	0.9994	N	NA	0	+	1.835e-05	linoleic acid (18:2n6)	intergenic	JRKL-AS1(dist=1760791),CNTN5(dist=890874)
rs8181522	11	97993569	97498779	A	G	0.226339	Y	0.9982	N	NA	0	+	1.835e-05	linoleic acid (18:2n6)	intergenic	JRKL-AS1(dist=1753528),CNTN5(dist=898137)
rs10746075	12	107423983	105948113	A	T	0.454787	Y	0.9995	N	NA	0	+	1.835e-05	linoleic acid (18:2n6)	intronic	CRY1
rs10778527	12	107472294	105996424	C	T	0.454985	Y	1	N	NA	0	+	1.835e-05	linoleic acid (18:2n6)	intronic	CRY1
rs10778528	12	107473962	105998092	G	T	0.454324	N	1	Y	0.8518	0.997625	+	1.835e-05	linoleic acid (18:2n6)	intronic	CRY1
rs10861697	12	107419662	105943792	C	G	0.454835	Y	0.9995	N	NA	0	+	1.835e-05	linoleic acid (18:2n6)	intronic	CRY1
rs11113177	12	107451273	105975403	C	T	0.45465	Y	0.9994	N	NA	0	+	1.835e-05	linoleic acid (18:2n6)	intronic	CRY1
rs1861591	12	107416927	105941057	C	T	0.545117	Y	0.9997	N	NA	0	+	1.835e-05	linoleic acid (18:2n6)	intronic	CRY1
rs1921126	12	107411605	105935735	C	T	0.454988	N	1	Y	0.8518	1	+	1.835e-05	linoleic acid (18:2n6)	intronic	CRY1
rs7967939	12	107431436	105955566	A	G	0.545333	Y	0.9994	N	NA	0	+	1.835e-05	linoleic acid (18:2n6)	intronic	CRY1
rs4460325	7	49561527	49532073	A	C	0.276142	Y	0.9999	N	NA	0	+	1.838e-05	docosahexaenoic acid (DHA) (22:6n3)	intergenic	CDC14C(dist=594478),VWC2(dist=251730)
rs7788459	7	49571524	49542070	A	C	0.723797	Y	0.9998	N	NA	0	+	1.838e-05	docosahexaenoic acid (DHA) (22:6n3)	intergenic	CDC14C(dist=604475),VWC2(dist=241733)
rs7790227	7	49566720	49537266	C	T	0.276174	Y	0.9998	N	NA	0	+	1.838e-05	docosahexaenoic acid (DHA) (22:6n3)	intergenic	CDC14C(dist=599671),VWC2(dist=246537)
rs7810597	7	49571462	49542008	C	T	0.723801	Y	0.9998	N	NA	0	+	1.838e-05	docosahexaenoic acid (DHA) (22:6n3)	intergenic	CDC14C(dist=604413),VWC2(dist=241795)
rs2095555	10	33089200	33129206	A	T	0.85528	Y	0.9973	N	NA	0	+	1.839e-05	eicsoatetraenoic acid (20:4n3)	intronic	C10orf68
rs11069155	12	119334779	117819162	C	T	0.888446	Y	0.9878	N	NA	0	+	1.847e-05	docosahexaenoic acid (DHA) (22:6n3)	intergenic	SUDS3(dist=478939),SRRM4(dist=84521)
rs17064306	9	80927815	80117635	A	G	0.840201	Y	0.8546	N	NA	0	+	1.848e-05	plasmalogen (18:1n7)	intronic	PSAT1
rs1173215	5	4825798	4878798	C	T	0.0845481	Y	0.9955	N	NA	0	+	1.849e-05	plasmalogen (18:1n9)	intergenic	IRX1(dist=1224281),LOC340094(dist=208674)
rs10762292	10	71156417	70826423	C	T	0.37547	Y	0.9442	N	NA	0	+	1.852e-05	erucic acid (22:1n9)	intronic	HK1
rs10258077	7	15026753	14993278	C	G	0.885645	N	1	Y	0.6169	1	+	1.86e-05	palmitelaidic acid (t16:1n7)	intergenic	DGKB(dist=145678),AGMO(dist=213190)
rs4721395	7	15019381	14985906	A	C	0.113747	N	1	Y	0.6169	1	+	1.86e-05	palmitelaidic acid (t16:1n7)	intergenic	DGKB(dist=138306),AGMO(dist=220562)
rs4721396	7	15019394	14985919	G	T	0.886724	N	1	Y	0.618	0.998812	+	1.86e-05	palmitelaidic acid (t16:1n7)	intergenic	DGKB(dist=138319),AGMO(dist=220549)
rs4889011	16	79701074	78258575	A	G	0.0508685	N	1	Y	1	0.97862	+	1.861e-05	palmitic acid (16:0)	intergenic	MAF(dist=66452),DYNLRB2(dist=873780)
rs11741835	5	92425626	92451382	A	G	0.0740803	Y	0.7048	N	NA	0	+	1.861e-05	docosahexaenoic acid (DHA) (22:6n3)	intergenic	ARRDC3-AS1(dist=1709094),FLJ42709(dist=319439)
rs2137138	18	42154550	40408548	A	G	0.238873	Y	0.8519	N	NA	0	+	1.862e-05	docosapentaenoic acid (22:5n6)	intergenic	SYT4(dist=1296935),SETBP1(dist=105588)
rs6658629	1	15347711	15220298	C	T	0.104541	Y	0.7711	N	NA	0	+	1.863e-05	linoleic acid (18:2n6)	intronic	KAZN
rs1954640	10	84169916	84159896	C	T	0.263754	Y	0.9818	N	NA	0	+	1.867e-05	a-linolenic acid (18:3n3)	intronic	NRG3
rs6589316	11	98067796	97573006	C	G	0.225041	Y	0.9995	N	NA	0	+	1.867e-05	linoleic acid (18:2n6)	intergenic	JRKL-AS1(dist=1827755),CNTN5(dist=823910)
rs6789998	3	141835715	143318405	A	G	0.460993	Y	0.9924	N	NA	0	+	1.867e-05	myristic acid (14:0)	intronic	TFDP2
rs2328575	6	21258353	21366332	C	T	0.522055	Y	0.9934	N	NA	0	+	1.871e-05	docosapentaenoic acid (22:5n6)	intergenic	CDKAL1(dist=25719),SOX4(dist=335619)
rs17713299	7	89637557	89475493	C	T	0.457495	Y	0.9973	N	NA	0	+	1.871e-05	pentadecanoic acid (15:0)	intergenic	ZNF804B(dist=671211),DPY19L2P4(dist=111157)
rs7840131	8	85070175	85232730	A	C	0.33212	Y	0.9905	N	NA	0	+	1.871e-05	myristic acid (14:0)	intergenic	NONE(dist=NONE),RALYL(dist=25278)
rs6044265	20	16703454	16651454	C	G	0.485836	Y	0.9694	N	NA	0	+	1.875e-05	plasmalogen (16:0)	intergenic	KIF16B(dist=149375),SNRPB2(dist=7155)
rs7902815	10	84142799	84132779	A	T	0.747318	Y	0.9919	N	NA	0	+	1.876e-05	a-linolenic acid (18:3n3)	intronic	NRG3
rs4015418	12	31951237	31842504	C	T	0.431566	N	1	Y	0.7224	0.98575	+	1.876e-05	lignoceric acid (24:0)	intergenic	H3F3C(dist=6062),KIAA1551(dist=161116)
rs1459045	6	21255843	21363822	C	T	0.478606	N	1	Y	0.7243	0.994062	+	1.876e-05	docosapentaenoic acid (22:5n6)	intergenic	CDKAL1(dist=23209),SOX4(dist=338129)
rs1521825	8	84084432	84246987	A	G	0.603601	Y	0.9261	N	NA	0	+	1.877e-05	elaidic acid (t18:1n9)	intergenic	SNX16(dist=1329911),RALYL(dist=1011021)
rs11629686	15	86919497	84720501	A	G	0.241512	Y	0.998	N	NA	0	+	1.878e-05	oleic acid (18:1n9)	intronic	AGBL1
rs10086856	8	21157621	21201901	A	G	0.0837622	Y	0.9885	N	NA	0	+	1.878e-05	vaccenic acid (18:1n7)	intergenic	LOC286114(dist=304991),GFRA2(dist=391909)
rs12567320	1	62477075	62249663	A	C	0.257073	N	1	Y	0.8148	0.98812	+	1.881e-05	palmitic acid (16:0)	intronic	INADL
rs3781823	11	121057430	120562640	A	G	0.410976	N	1	Y	1	0.997625	+	1.881e-05	eicosadienoic acid (20:2n6)	intronic	TECTA
rs680511	11	121005824	120511034	A	G	0.573601	N	1	Y	0.718	1	+	1.881e-05	eicosadienoic acid (20:2n6)	intronic	TECTA
rs3781823	11	121057430	120562640	A	G	0.410976	N	1	Y	1	0.997625	+	1.881e-05	eicosenoic acid (20:1n9)	intronic	TECTA
rs680511	11	121005824	120511034	A	G	0.573601	N	1	Y	0.718	1	+	1.881e-05	eicosenoic acid (20:1n9)	intronic	TECTA
rs17444203	7	12461864	12428389	C	G	0.136757	N	1	Y	0.465	0.97387	+	1.881e-05	erucic acid (22:1n9)	intergenic	VWDE(dist=18012),SCIN(dist=148339)
rs9509994	13	19384908	18282908	G	T	0.941442	Y	0.8248	N	NA	0	+	1.882e-05	pentadecanoic acid (15:0)	intergenic	NONE(dist=NONE),ANKRD20A9P(dist=23635)
rs1369310	15	33859962	31647254	C	T	0.844891	Y	1	N	NA	0	+	1.882e-05	docosahexaenoic acid (DHA) (22:6n3)	intronic	RYR3
rs1435122	15	33855952	31643244	A	C	0.844891	N	1	Y	0.4637	1	+	1.882e-05	docosahexaenoic acid (DHA) (22:6n3)	intronic	RYR3
rs2339310	15	33857403	31644695	A	G	0.844891	N	1	Y	0.4637	1	+	1.882e-05	docosahexaenoic acid (DHA) (22:6n3)	intronic	RYR3
rs8030946	15	33865234	31652526	C	T	0.152387	N	1	Y	0.4637	0.994062	+	1.882e-05	docosahexaenoic acid (DHA) (22:6n3)	intronic	RYR3
rs11595702	10	77489936	77159942	C	T	0.775246	N	1	Y	0.7856	0.98812	+	1.884e-05	arachidonic acid (20:4n6)	intergenic	ZNF503-AS2(dist=321196),C10orf11(dist=52583)
rs10927763	1	15605902	15478489	G	T	0.405385	Y	0.8762	N	NA	0	+	1.885e-05	myristoleic acid (14:1n5)	intronic	FHAD1
rs3757242	6	91297129	91353850	C	G	0.947644	Y	0.998	N	NA	0	+	1.885e-05	vaccenic acid (18:1n7)	upstream	MAP3K7
rs138827	22	50172281	48558285	C	T	0.0960535	Y	0.9876	N	NA	0	+	1.886e-05	nervonic acid (24:1n9)	ncRNA_exonic	LOC90834
rs12660234	6	22374895	22482874	A	G	0.569564	Y	0.9897	N	NA	0	+	1.886e-05	plasmalogen (18:1n7)	intergenic	PRL(dist=71813),HDGFL1(dist=194783)
rs10498969	6	91294102	91350823	C	T	0.0523467	Y	0.9985	N	NA	0	+	1.886e-05	vaccenic acid (18:1n7)	intronic	MAP3K7
rs11678136	2	187560212	187268457	A	G	0.746533	Y	0.9893	N	NA	0	+	1.889e-05	palmitelaidic acid (t16:1n7)	intronic	FAM171B
rs4465618	16	80057372	78614873	A	G	0.352203	Y	0.9538	N	NA	0	+	1.891e-05	docosadienoic acid (22:2n6)	intergenic	MAF(dist=422750),DYNLRB2(dist=517482)
rs6785546	3	167746292	169228986	C	G	0.496955	N	1	Y	0.477	0.998812	+	1.891e-05	oleic acid (18:1n9)	intronic	GOLIM4
rs2360226	11	134227749	133732959	A	G	0.821881	Y	0.9708	N	NA	0	+	1.892e-05	oleic acid (18:1n9)	intronic	GLB1L2
rs10167219	2	227139773	226848017	C	T	0.859201	Y	0.9979	N	NA	0	+	1.892e-05	behenic acid (22:0)	intergenic	LOC646736(dist=94995),MIR5702(dist=383653)
rs12526594	6	91286745	91343466	A	G	0.0523327	Y	0.999	N	NA	0	+	1.892e-05	vaccenic acid (18:1n7)	intronic	MAP3K7
rs12529025	6	91302006	91358727	C	T	0.947599	Y	0.9968	N	NA	0	+	1.892e-05	vaccenic acid (18:1n7)	intergenic	MAP3K7(dist=4986),MIR4643(dist=929372)
rs16883235	6	91297621	91354342	A	C	0.947639	Y	0.9979	N	NA	0	+	1.892e-05	vaccenic acid (18:1n7)	upstream	MAP3K7
rs16883240	6	91302510	91359231	A	G	0.947589	Y	0.9966	N	NA	0	+	1.892e-05	vaccenic acid (18:1n7)	intergenic	MAP3K7(dist=5490),MIR4643(dist=928868)
rs10823357	10	71155604	70825610	A	T	0.375515	Y	0.9443	N	NA	0	+	1.894e-05	erucic acid (22:1n9)	intronic	HK1
rs12614688	2	227147942	226856186	G	T	0.851828	Y	0.9474	N	NA	0	+	1.894e-05	behenic acid (22:0)	intergenic	LOC646736(dist=103164),MIR5702(dist=375484)
rs138840	22	50181915	48567919	C	T	0.903987	Y	0.9918	N	NA	0	+	1.894e-05	nervonic acid (24:1n9)	intronic	BRD1
rs7856925	9	35446167	35436167	A	G	0.929747	Y	0.9475	N	NA	0	+	1.894e-05	lignoceric acid (24:0)	ncRNA_intronic	ATP8B5P
rs138851	22	50193636	48579640	C	T	0.0957293	Y	0.9944	N	NA	0	+	1.896e-05	nervonic acid (24:1n9)	intronic	BRD1
rs138853	22	50195375	48581379	A	G	0.904387	Y	0.9967	N	NA	0	+	1.896e-05	nervonic acid (24:1n9)	intronic	BRD1
rs1937746	13	19392086	18290086	G	T	0.942094	Y	0.8443	N	NA	0	+	1.897e-05	pentadecanoic acid (15:0)	intergenic	NONE(dist=NONE),ANKRD20A9P(dist=16457)
rs138863	22	50204273	48590277	A	G	0.904994	N	1	Y	0.2025	0.998812	+	1.898e-05	nervonic acid (24:1n9)	intronic	BRD1
rs1977169	22	50243747	48629751	C	T	0.0954373	Y	0.9988	N	NA	0	+	1.898e-05	nervonic acid (24:1n9)	intergenic	BRD1(dist=25295),ZBED4(dist=3750)
rs3788731	22	50244777	48630781	C	G	0.90709	N	1	Y	0.1473	0.995249	+	1.898e-05	nervonic acid (24:1n9)	intergenic	BRD1(dist=26325),ZBED4(dist=2720)
rs4588296	22	50236458	48622462	C	G	0.906936	Y	0.9999	N	NA	0	+	1.898e-05	nervonic acid (24:1n9)	intergenic	BRD1(dist=18006),ZBED4(dist=11039)
rs5769750	22	50237595	48623599	A	G	0.0930657	N	1	Y	0.1447	1	+	1.898e-05	nervonic acid (24:1n9)	intergenic	BRD1(dist=19143),ZBED4(dist=9902)
rs9616393	22	50314809	48700813	C	T	0.890378	N	1	Y	0.109	0.998812	+	1.898e-05	nervonic acid (24:1n9)	intronic	CRELD2
rs538914	11	104861399	104366609	A	G	0.564555	N	1	Y	1	0.997625	+	1.899e-05	palmitelaidic acid (t16:1n7)	intergenic	CASP4(dist=22074),CASP5(dist=3568)
rs579408	11	104828306	104333516	A	T	0.564634	N	1	Y	0.7217	0.996437	+	1.899e-05	palmitelaidic acid (t16:1n7)	intronic	CASP4
rs16879999	6	91303673	91360394	A	C	0.947487	Y	0.9944	N	NA	0	+	1.899e-05	vaccenic acid (18:1n7)	intergenic	MAP3K7(dist=6653),MIR4643(dist=927705)
rs4721394	7	15019223	14985748	G	T	0.886743	Y	0.9931	N	NA	0	+	1.899e-05	palmitelaidic acid (t16:1n7)	intergenic	DGKB(dist=138148),AGMO(dist=220720)
rs11620605	13	19385888	18283888	A	G	0.941738	Y	0.8338	N	NA	0	+	1.9e-05	pentadecanoic acid (15:0)	intergenic	NONE(dist=NONE),ANKRD20A9P(dist=22655)
rs12529622	6	91262915	91319636	C	T	0.947682	Y	0.9996	N	NA	0	+	1.901e-05	vaccenic acid (18:1n7)	intronic	MAP3K7
rs6019174	20	47059563	46492970	A	T	0.228729	Y	0.9999	N	NA	0	+	1.902e-05	eicsoatetraenoic acid (20:4n3)	intergenic	LINC00494(dist=60182),PREX1(dist=181230)
rs7263053	20	47063526	46496933	C	T	0.771842	Y	0.9993	N	NA	0	+	1.902e-05	eicsoatetraenoic acid (20:4n3)	intergenic	LINC00494(dist=64145),PREX1(dist=177267)
rs16883242	6	91305257	91361978	A	G	0.947446	Y	0.9934	N	NA	0	+	1.902e-05	vaccenic acid (18:1n7)	intergenic	MAP3K7(dist=8237),MIR4643(dist=926121)
rs566275	11	104856055	104361265	C	T	0.433415	Y	0.9938	N	NA	0	+	1.904e-05	palmitelaidic acid (t16:1n7)	intergenic	CASP4(dist=16730),CASP5(dist=8912)
rs11545763	22	50319170	48705174	A	G	0.904727	Y	0.9466	N	NA	0	+	1.904e-05	nervonic acid (24:1n9)	exonic	CRELD2
rs2190424	7	86841971	86679907	C	T	0.851475	Y	0.9947	N	NA	0	+	1.904e-05	eicsoatetraenoic acid (20:4n3)	intronic	C7orf23
rs8004327	14	89271297	88341050	G	T	0.54841	Y	0.9957	N	NA	0	+	1.905e-05	erucic acid (22:1n9)	intergenic	EML5(dist=12201),TTC8(dist=19681)
rs7665135	4	58083156	57777913	A	C	0.387435	Y	0.6093	N	NA	0	+	1.905e-05	γ-linolenic Acid (18:3n6 )	intergenic	LOC255130(dist=11691),NONE(dist=NONE)
rs733382	22	50252854	48638858	C	G	0.904491	Y	0.9994	N	NA	0	+	1.906e-05	nervonic acid (24:1n9)	intronic	ZBED4
rs17081987	4	59030919	58725676	G	T	0.917972	Y	0.6747	N	NA	0	+	1.906e-05	plasmalogen (18:1n7)	intergenic	LOC255130(dist=959454),NONE(dist=NONE)
rs16883102	6	91252258	91308979	A	G	0.947695	Y	0.9998	N	NA	0	+	1.908e-05	vaccenic acid (18:1n7)	intronic	MAP3K7
rs12111380	6	91248820	91305541	C	T	0.0523054	Y	0.9998	N	NA	0	+	1.909e-05	vaccenic acid (18:1n7)	intronic	MAP3K7
rs16879996	6	91211667	91268388	A	G	0.946472	N	1	Y	0.1127	1	+	1.909e-05	vaccenic acid (18:1n7)	intergenic	MIR4464(dist=189115),MAP3K7(dist=11625)
rs16883060	6	91225361	91282082	C	T	0.0523066	Y	0.9997	N	NA	0	+	1.909e-05	vaccenic acid (18:1n7)	UTR3	MAP3K7
rs3793845	10	71153722	70823728	G	T	0.627049	Y	0.9386	N	NA	0	+	1.91e-05	erucic acid (22:1n9)	intronic	HK1
rs17338719	13	19392159	18290159	C	T	0.0577768	Y	0.8482	N	NA	0	+	1.91e-05	pentadecanoic acid (15:0)	intergenic	NONE(dist=NONE),ANKRD20A9P(dist=16384)
rs1456295	15	51979655	49766947	C	T	0.21837	Y	1	N	NA	0	+	1.91e-05	stearic acid (18:0)	intronic	SCG3
rs1840707	15	51979674	49766966	A	G	0.78163	Y	1	N	NA	0	+	1.91e-05	stearic acid (18:0)	intronic	SCG3
rs2606134	15	51973650	49760942	C	G	0.781293	Y	0.9991	N	NA	0	+	1.91e-05	stearic acid (18:0)	UTR5	SCG3
rs2606136	15	51971533	49758825	A	G	0.781022	N	1	Y	1	1	+	1.91e-05	stearic acid (18:0)	intergenic	DMXL2(dist=56566),SCG3(dist=2017)
rs2606137	15	51970335	49757627	A	G	0.781399	Y	0.9982	N	NA	0	+	1.91e-05	stearic acid (18:0)	intergenic	DMXL2(dist=55368),SCG3(dist=3215)
rs2606145	15	51980311	49767603	A	G	0.78163	Y	1	N	NA	0	+	1.91e-05	stearic acid (18:0)	intronic	SCG3
rs2606146	15	51985564	49772856	C	T	0.78163	Y	1	N	NA	0	+	1.91e-05	stearic acid (18:0)	intronic	SCG3
rs2607116	15	51974433	49761725	A	G	0.218659	Y	0.9991	N	NA	0	+	1.91e-05	stearic acid (18:0)	intronic	SCG3
rs2622769	15	51976230	49763522	G	T	0.219245	N	1	Y	1	0.998812	+	1.91e-05	stearic acid (18:0)	intronic	SCG3
rs2622770	15	51971322	49758614	A	G	0.218726	Y	0.9987	N	NA	0	+	1.91e-05	stearic acid (18:0)	intergenic	DMXL2(dist=56355),SCG3(dist=2228)
rs716986	15	51979813	49767105	A	G	0.782927	N	1	Y	1	0.996437	+	1.91e-05	stearic acid (18:0)	intronic	SCG3
rs8025974	15	51985275	49772567	A	G	0.218371	Y	1	N	NA	0	+	1.91e-05	stearic acid (18:0)	intronic	SCG3
rs897581	15	51973438	49760730	A	G	0.21878	Y	0.9992	N	NA	0	+	1.91e-05	stearic acid (18:0)	upstream	SCG3
rs6095123	20	47064580	46497987	G	T	0.771007	Y	0.998	N	NA	0	+	1.91e-05	eicsoatetraenoic acid (20:4n3)	intergenic	LINC00494(dist=65199),PREX1(dist=176213)
rs977892	15	82212648	79999703	C	G	0.0920152	Y	0.7618	N	NA	0	+	1.911e-05	vaccenic acid (18:1n7)	intergenic	TMC3(dist=546230),MEX3B(dist=121480)
rs6019177	20	47064754	46498161	A	G	0.770918	Y	0.9975	N	NA	0	+	1.911e-05	eicsoatetraenoic acid (20:4n3)	intergenic	LINC00494(dist=65373),PREX1(dist=176039)
rs6465227	7	89660803	89498739	C	T	0.459893	Y	0.9997	N	NA	0	+	1.911e-05	pentadecanoic acid (15:0)	intergenic	ZNF804B(dist=694457),DPY19L2P4(dist=87911)
rs3766430	1	54730651	54503239	C	T	0.443431	N	1	Y	0.5924	1	+	1.917e-05	plasmalogen (18:1n9)	intronic	SSBP3
rs6012431	20	47064817	46498224	A	G	0.229438	Y	0.9956	N	NA	0	+	1.917e-05	eicsoatetraenoic acid (20:4n3)	intergenic	LINC00494(dist=65436),PREX1(dist=175976)
rs9506797	13	19395037	18293037	C	T	0.942513	Y	0.8572	N	NA	0	+	1.919e-05	pentadecanoic acid (15:0)	intergenic	NONE(dist=NONE),ANKRD20A9P(dist=13506)
rs4536901	4	48562340	48257097	A	G	0.548646	Y	0.9355	N	NA	0	+	1.919e-05	plasmalogen (18:1n7)	intronic	FRYL
rs9616203	22	50298925	48684929	C	G	0.9042	Y	0.9832	N	NA	0	+	1.92e-05	nervonic acid (24:1n9)	intronic	ALG12
rs9918334	6	91307815	91364536	C	T	0.947246	Y	0.9894	N	NA	0	+	1.921e-05	vaccenic acid (18:1n7)	intergenic	MAP3K7(dist=10795),MIR4643(dist=923563)
rs11251873	10	3436109	3426109	A	G	0.866176	Y	0.9397	N	NA	0	+	1.922e-05	linoleic acid (18:2n6)	intergenic	PITRM1(dist=221076),KLF6(dist=382079)
rs11704238	22	50299919	48685923	C	T	0.904215	Y	0.9833	N	NA	0	+	1.922e-05	nervonic acid (24:1n9)	intronic	ALG12
rs3922872	22	50297888	48683892	C	T	0.095851	Y	0.9827	N	NA	0	+	1.922e-05	nervonic acid (24:1n9)	exonic	ALG12
rs2229594	9	104124664	103164485	C	T	0.165652	N	1	Y	0.7354	0.998812	+	1.922e-05	plasmalogen (16:0)	UTR3	BAAT
rs9510053	13	19398783	18296783	A	G	0.056587	Y	0.8851	N	NA	0	+	1.925e-05	pentadecanoic acid (15:0)	intergenic	NONE(dist=NONE),ANKRD20A9P(dist=9760)
rs12123824	1	112574267	112375790	A	G	0.71051	Y	0.9863	N	NA	0	+	1.927e-05	di-homo-γ-linolenic Acid (20:3n6 )	intergenic	LOC643355(dist=32804),CTTNBP2NL(dist=364533)
rs7527631	1	112576257	112377780	C	T	0.710425	Y	0.988	N	NA	0	+	1.931e-05	di-homo-γ-linolenic Acid (20:3n6 )	intergenic	LOC643355(dist=34794),CTTNBP2NL(dist=362543)
rs11159870	14	89280382	88350135	C	T	0.451519	Y	0.9959	N	NA	0	+	1.931e-05	erucic acid (22:1n9)	intergenic	EML5(dist=21286),TTC8(dist=10596)
rs6125332	20	47075737	46509144	C	T	0.769929	Y	0.9922	N	NA	0	+	1.931e-05	eicsoatetraenoic acid (20:4n3)	intergenic	LINC00494(dist=76356),PREX1(dist=165056)
rs1287659	14	89285700	88355453	C	T	0.548829	Y	0.9947	N	NA	0	+	1.932e-05	erucic acid (22:1n9)	intergenic	EML5(dist=26604),TTC8(dist=5278)
rs6575023	14	89283221	88352974	C	T	0.45131	Y	0.9951	N	NA	0	+	1.932e-05	erucic acid (22:1n9)	intergenic	EML5(dist=24125),TTC8(dist=7757)
rs10032022	4	64316935	63999530	C	T	0.200455	Y	0.9278	N	NA	0	+	1.933e-05	nervonic acid (24:1n9)	intergenic	LPHN3(dist=1378767),TECRL(dist=827242)
rs1950807	14	89280790	88350543	A	G	0.548551	Y	0.9956	N	NA	0	+	1.934e-05	erucic acid (22:1n9)	intergenic	EML5(dist=21694),TTC8(dist=10188)
rs1937958	10	84145800	84135780	C	T	0.746615	Y	0.9959	N	NA	0	+	1.935e-05	a-linolenic acid (18:3n3)	intronic	NRG3
rs5770721	22	50253137	48639141	C	T	0.904519	Y	0.9985	N	NA	0	+	1.936e-05	nervonic acid (24:1n9)	intronic	ZBED4
rs10105303	8	21157643	21201923	G	T	0.0837391	Y	0.9889	N	NA	0	+	1.936e-05	vaccenic acid (18:1n7)	intergenic	LOC286114(dist=305013),GFRA2(dist=391887)
[truncated: 7,113 more rows]

## Sheet: Sterol EWAS
CpG	chromosome	hg19_position	P-value	phenotype	Genes
cg02621636	11	60161999	8.332e-08	coprostanol	MS4A7;MS4A14
cg04574095	17	7225294	2.024e-07	b-sitosterol	NEURL4
cg10246774	1	10386268	3.381e-07	7-dehydrocholesterol	KIF1B
cg20085985	14	106091440	4.65e-07	7-dehydrocholesterol	NA
cg09749656	8	43403277	6.259e-07	stigmasterol	NA
cg12578116	10	44729589	7.579e-07	campesterol	NA
cg13727691	9	97810617	1.005e-06	b-sitosterol	C9orf3
cg12283302	20	62113045	1.347e-06	desmosterol	NA
cg18883807	14	96493999	1.837e-06	coprostanol	NA
cg13679466	12	49208767	1.914e-06	7a-hydroxycholesterol	NA
cg20346503	2	128994402	2.352e-06	7-dehydrocholesterol	NA
cg06928312	6	31781480	2.984e-06	campesterol	HSPA1L
cg01971880	12	34474637	3.167e-06	campesterol	NA
cg27426220	7	143106126	3.2e-06	7a-hydroxycholesterol	EPHA1
cg13501202	2	238289880	3.317e-06	coprostanol	COL6A3
cg25823419	3	179169252	3.332e-06	coprostanol	GNB4
cg19899694	10	135237140	3.471e-06	cholestanol	SPRN
cg00140403	2	178257590	4.407e-06	campesterol	LOC100130691;AGPS
cg00808243	10	86088214	4.627e-06	total cholesterol	FAM190B
cg03176964	16	87090949	4.675e-06	cholestanol	NA
cg26411687	12	58087601	4.756e-06	lanosterol	OS9
cg26102342	12	98878655	5.036e-06	lathasterol	NA
cg13727691	9	97810617	5.677e-06	campesterol	C9orf3
cg07262320	5	621696	6.043e-06	stigmasterol	CEP72
cg14535116	9	5343337	6.873e-06	7-dehydrocholesterol	NA
cg15037596	3	75444752	6.951e-06	stigmasterol	NA
cg04064407	8	140802177	7.096e-06	campesterol	TRAPPC9
cg23514619	6	43237330	7.572e-06	b-sitosterol	TTBK1
cg23990272	1	25906648	7.749e-06	coprostanol	NA
cg26635246	2	242688327	7.917e-06	total cholesterol	D2HGDH
cg06017490	7	25893245	7.94e-06	campesterol	NA
cg17159537	19	7554074	8.092e-06	total cholesterol	PEX11G
cg22030483	7	154788856	8.631e-06	stigmasterol	PAXIP1
cg14296766	20	32232171	8.745e-06	campesterol	CBFA2T2
cg14261401	6	31974906	9.022e-06	stigmasterol	CYP21A2
cg01718332	15	25482198	9.374e-06	b-sitosterol	SNORD115-37
cg25324786	13	114866221	9.388e-06	lathasterol	RASA3
cg06893225	1	24306863	1.066e-05	coprostanol	SFRS13A
cg01446907	19	18313561	1.068e-05	total cholesterol	RAB3A
cg01630130	19	5831614	1.094e-05	7-dehydrocholesterol	FUT6
cg06726474	10	70883726	1.237e-05	cholestanol	VPS26A
cg15688683	1	1425815	1.265e-05	campesterol	ATAD3B
cg19599066	11	123017634	1.32e-05	coprostanol	ASAM
cg13937758	6	150217448	1.323e-05	cholestanol	NA
cg10331518	16	720752	1.405e-05	campesterol	RHOT2
cg26880239	1	167472435	1.44e-05	cholestanol	CD247
cg11868940	17	923728	1.54e-05	b-sitosterol	ABR
cg14906810	2	152378577	1.578e-05	7-dehydrocholesterol	NEB
cg06563873	19	10506536	1.643e-05	total cholesterol	CDC37
cg04889069	8	57030408	1.734e-05	7-dehydrocholesterol	NA
cg08449558	3	8813493	1.748e-05	total cholesterol	NA
cg02941781	2	191045563	1.766e-05	stigmasterol	C2orf88
cg11049813	12	69864065	1.798e-05	total cholesterol	FRS2
cg07170231	20	5590750	1.835e-05	cholestanol	RP5-1022P6.2
cg08081845	14	37053163	1.852e-05	7-dehydrocholesterol	NKX2-8
cg07482692	8	140743036	1.872e-05	stigmasterol	TRAPPC9
cg09835801	2	230786768	1.944e-05	stigmasterol	TRIP12;FBXO36
cg10717906	19	46009775	1.95e-05	lathasterol	VASP
cg25028206	1	111682953	2.008e-05	total cholesterol	DRAM2;CEPT1
cg10364514	4	820756	2.071e-05	total cholesterol	CPLX1
cg23391891	14	91007799	2.136e-05	stigmasterol	TTC7B
cg13037201	14	89018372	2.141e-05	cholestanol	PTPN21
cg13727691	9	97810617	2.147e-05	stigmasterol	C9orf3
cg12699371	18	74961424	2.208e-05	campesterol	GALR1
cg24768164	12	121163261	2.225e-05	coprostanol	ACADS
cg24261754	3	193310895	2.28e-05	total cholesterol	OPA1
cg03584544	2	119067552	2.328e-05	coprostanol	NA
cg02210038	22	36648404	2.347e-05	stigmasterol	APOL1
cg17172569	1	224711904	2.373e-05	7-dehydrocholesterol	NA
cg11383798	3	13977591	2.383e-05	7-dehydrocholesterol	TPRXL
cg16232721	10	86003563	2.409e-05	stigmasterol	RGR
cg05289639	15	40453189	2.453e-05	7a-hydroxycholesterol	BUB1B
cg14450955	4	7195053	2.506e-05	cholestanol	SORCS2
cg11565007	4	106978683	2.571e-05	campesterol	TBCK
cg01546563	8	11567189	2.582e-05	cholestanol	GATA4
cg27310748	19	3870878	2.662e-05	lathasterol	NA
cg06768361	12	117480333	2.664e-05	campesterol	TESC
cg25658641	17	19557814	2.737e-05	7-dehydrocholesterol	ALDH3A2
cg07095459	8	53626238	2.762e-05	lathasterol	RB1CC1
cg15544004	11	42265400	2.77e-05	7-dehydrocholesterol	NA
cg09677809	17	80862952	2.772e-05	stigmasterol	TBCD
cg12241299	14	20929705	2.776e-05	coprostanol	TMEM55B
cg11969002	6	30712282	2.783e-05	total cholesterol	IER3
cg07558837	6	160555312	2.891e-05	campesterol	SLC22A1
cg02901644	2	234369787	2.911e-05	stigmasterol	DGKD
cg09223687	4	1027885	2.959e-05	lathasterol	NA
cg18023951	11	74660038	3.083e-05	lanosterol	XRRA1;SPCS2
cg01942926	7	5821227	3.115e-05	cholestanol	RNF216
cg17286012	6	33157776	3.15e-05	7-dehydrocholesterol	COL11A2
cg11833275	1	32479650	3.242e-05	coprostanol	KHDRBS1
cg01727419	10	105616523	3.249e-05	7-dehydrocholesterol	SH3PXD2A
cg10802977	10	88951138	3.267e-05	coprostanol	FAM35A
cg07914385	6	20728083	3.27e-05	campesterol	CDKAL1
cg11997603	11	1008177	3.295e-05	stigmasterol	AP2A2
cg05174338	14	101039724	3.302e-05	coprostanol	NA
cg02364942	21	15588038	3.319e-05	campesterol	RBM11
cg07084345	15	61972967	3.331e-05	7-dehydrocholesterol	NA
cg12188903	17	33211323	3.446e-05	coprostanol	NA
cg16328540	14	102552730	3.496e-05	lanosterol	HSP90AA1
cg20191066	17	56413977	3.522e-05	b-sitosterol	NA
cg14105000	17	55193516	3.628e-05	campesterol	AKAP1
cg17210938	1	59043173	3.718e-05	total cholesterol	TACSTD2
cg27217167	17	231359	3.719e-05	7-dehydrocholesterol	NA
cg26124719	17	70695293	3.741e-05	total cholesterol	SLC39A11
cg10628782	6	31620229	3.857e-05	7-dehydrocholesterol	BAT3
cg14217990	1	9257421	3.916e-05	7-dehydrocholesterol	NA
cg23093902	14	75530723	3.916e-05	cholestanol	ACYP1
cg22598744	9	5890866	3.939e-05	campesterol	MLANA
cg23049847	4	5889238	4e-05	7-dehydrocholesterol	CRMP1
cg07035333	21	40817563	4.024e-05	lanosterol	LCA5L;SH3BGR
cg09645699	3	12977543	4.041e-05	stigmasterol	IQSEC1
cg26899526	13	109794149	4.052e-05	stigmasterol	MYO16
cg19717216	19	4171754	4.064e-05	campesterol	CREB3L3
cg20423484	13	59531701	4.069e-05	coprostanol	NA
cg26124719	17	70695293	4.092e-05	cholestanol	SLC39A11
cg20856551	11	18978218	4.158e-05	stigmasterol	NA
cg23117085	17	39662375	4.164e-05	stigmasterol	KRT13
cg22513511	1	151162618	4.207e-05	campesterol	VPS72
cg00980410	17	35969926	4.236e-05	7a-hydroxycholesterol	SYNRG
cg11194698	7	44184840	4.314e-05	stigmasterol	GCK
cg25095029	18	72268148	4.327e-05	campesterol	NA
cg01591369	6	10687325	4.373e-05	campesterol	C6orf52
cg14032998	1	2381623	4.445e-05	lanosterol	NA
cg11060856	4	5895410	4.461e-05	coprostanol	CRMP1
cg13645811	6	158403520	4.486e-05	cholestanol	SYNJ2
cg01868382	3	182698721	4.53e-05	7a-hydroxycholesterol	DCUN1D1
cg11587950	6	3136887	4.559e-05	7-dehydrocholesterol	BPHL
cg16621364	5	140745340	4.577e-05	total cholesterol	PCDHGA1;PCDHGB1;PC
cg12452386	15	42302500	4.577e-05	stigmasterol	PLA2G4E
cg00876501	4	99850885	4.619e-05	coprostanol	EIF4E
cg10902566	4	727664	4.668e-05	campesterol	PCGF3
cg27362557	15	29637550	4.739e-05	7-dehydrocholesterol	FAM189A1
cg06928312	6	31781480	4.817e-05	b-sitosterol	HSPA1L
cg24297835	8	133732174	4.843e-05	stigmasterol	TMEM71
cg04745662	16	86852700	4.849e-05	coprostanol	NA
cg18482593	11	126147781	4.9e-05	stigmasterol	FOXRED1
cg06732684	11	50257752	4.905e-05	desmosterol	LOC441601
cg07588018	11	6477831	4.917e-05	stigmasterol	TRIM3
cg14926965	14	23318992	4.918e-05	7-dehydrocholesterol	NA
cg02114346	10	135191542	4.948e-05	stigmasterol	PAOX
cg22506413	7	54902079	4.987e-05	b-sitosterol	NA
cg01726295	7	135938950	5.007e-05	7-dehydrocholesterol	NA
cg01692626	14	102504880	5.053e-05	7-dehydrocholesterol	DYNC1H1
cg01454752	8	9758847	5.11e-05	7-dehydrocholesterol	LOC157627
cg12546181	19	48902029	5.124e-05	7-dehydrocholesterol	GRIN2D
cg08112740	19	19416944	5.154e-05	total cholesterol	SF4
cg18095129	6	159489588	5.166e-05	campesterol	NA
cg05375699	1	3245451	5.168e-05	coprostanol	PRDM16
cg10295955	4	187884368	5.197e-05	lanosterol	NA
cg26683794	13	96583751	5.224e-05	coprostanol	UGGT2
cg01591369	6	10687325	5.232e-05	stigmasterol	C6orf52
cg11617253	17	76452691	5.281e-05	stigmasterol	DNAH17
cg26659223	13	20359861	5.281e-05	stigmasterol	NA
cg03887008	16	1360923	5.347e-05	7a-hydroxycholesterol	UBE2I
cg14544631	5	150138130	5.348e-05	total cholesterol	DCTN4
cg14032998	1	2381623	5.387e-05	lathasterol	NA
cg19995014	19	36359772	5.439e-05	7-dehydrocholesterol	APLP1
cg11123018	6	25651144	5.446e-05	7-dehydrocholesterol	SCGN
cg17220116	1	204063432	5.458e-05	campesterol	SOX13
cg25090302	3	169483295	5.483e-05	lathasterol	TERC
cg21243068	17	79639590	5.496e-05	campesterol	CCDC137
cg16699148	1	59043255	5.522e-05	total cholesterol	TACSTD2
cg11868940	17	923728	5.532e-05	campesterol	ABR
cg16935849	13	114767949	5.574e-05	campesterol	RASA3
cg06375217	17	7738487	5.577e-05	stigmasterol	NA
cg21470503	15	29410245	5.587e-05	stigmasterol	APBA2
cg15336585	12	16034932	5.644e-05	7-dehydrocholesterol	STRAP
cg14361526	14	101512732	5.644e-05	campesterol	MIR539;MIR487B
cg16404342	7	1015235	5.664e-05	b-sitosterol	COX19
cg00387323	7	6746715	5.668e-05	stigmasterol	ZNF12
cg12207153	1	38519255	5.712e-05	coprostanol	NA
cg10981894	6	32085379	5.764e-05	stigmasterol	ATF6B
cg20152304	10	13771107	5.81e-05	campesterol	FRMD4A
cg11509669	2	17720758	5.911e-05	coprostanol	VSNL1
cg02301718	22	39883966	6.062e-05	campesterol	MGAT3
cg04574095	17	7225294	6.071e-05	campesterol	NEURL4
cg09134154	10	60094858	6.085e-05	total cholesterol	UBE2D1
cg04243153	16	747187	6.106e-05	stigmasterol	FBXL16
cg22837289	12	2921745	6.119e-05	desmosterol	ITFG2
cg10426117	4	3691824	6.16e-05	total cholesterol	NA
cg12578116	10	44729589	6.18e-05	b-sitosterol	NA
cg06489500	11	1436059	6.209e-05	stigmasterol	BRSK2
cg17427727	5	57879269	6.228e-05	cholestanol	RAB3C
cg05785100	6	168921237	6.235e-05	lanosterol	SMOC2
cg07370828	1	43444918	6.367e-05	stigmasterol	NA
cg21572957	3	195564748	6.414e-05	stigmasterol	NA
cg14272338	14	58765693	6.447e-05	campesterol	FLJ31306;ARID4A
cg00746864	17	65373877	6.508e-05	coprostanol	PITPNC1
cg06467951	10	70010790	6.53e-05	stigmasterol	NA
cg19896347	12	124265002	6.599e-05	b-sitosterol	DNAH10
cg17800708	7	27148204	6.667e-05	stigmasterol	HOXA3
cg23514619	6	43237330	6.676e-05	campesterol	TTBK1
cg06219206	12	24383177	6.699e-05	total cholesterol	SOX5
cg26310643	1	87019145	6.707e-05	stigmasterol	CLCA4
cg07558837	6	160555312	6.709e-05	b-sitosterol	SLC22A1
cg04865531	22	51159147	6.712e-05	stigmasterol	SHANK3
cg04675922	15	25463652	6.73e-05	coprostanol	SNORD115-21;SNORD1
cg16725191	13	32973072	6.806e-05	lanosterol	BRCA2
cg15680902	3	190231354	6.866e-05	stigmasterol	IL1RAP
cg10158598	7	47344579	6.907e-05	coprostanol	TNS3
cg19812944	7	767893	6.995e-05	7-dehydrocholesterol	HEATR2;PRKAR1B
cg01750716	8	14660063	7.043e-05	campesterol	SGCZ
cg01792640	3	195600916	7.054e-05	7a-hydroxycholesterol	TNK2
cg00668592	8	143386385	7.089e-05	total cholesterol	TSNARE1
cg12506393	5	107060639	7.094e-05	stigmasterol	NA
cg03346434	1	54411892	7.12e-05	campesterol	LRRC42;HSPB11
cg13180105	13	19968841	7.121e-05	7-dehydrocholesterol	NA
cg03178404	13	111102234	7.15e-05	7-dehydrocholesterol	COL4A2
cg26664871	10	28032370	7.152e-05	7a-hydroxycholesterol	MKX
cg06465151	16	1543288	7.275e-05	total cholesterol	TELO2
cg22897413	13	114220617	7.283e-05	cholestanol	NA
cg04681849	8	17434460	7.315e-05	b-sitosterol	PDGFRL
cg00166696	7	92856596	7.316e-05	campesterol	HEPACAM2
cg21174903	9	140147188	7.426e-05	stigmasterol	C9orf173
cg12591689	6	168633845	7.55e-05	b-sitosterol	NA
cg03766703	19	46393454	7.552e-05	total cholesterol	MYPOP
cg10023838	10	11866199	7.568e-05	7-dehydrocholesterol	C10orf47
cg20601919	2	219646831	7.659e-05	total cholesterol	CYP27A1
cg01307684	4	80886143	7.689e-05	lathasterol	ANTXR2
cg24856717	6	39086154	7.709e-05	stigmasterol	NA
cg14991682	12	76229384	7.721e-05	7-dehydrocholesterol	NA
cg02923571	12	108079503	7.749e-05	coprostanol	PWP1
cg01027739	9	131842738	7.769e-05	7a-hydroxycholesterol	DOLPP1
cg05575614	6	106434354	7.809e-05	cholestanol	NA
cg06202585	2	38325802	7.839e-05	7a-hydroxycholesterol	NA
cg11820605	11	68519066	7.909e-05	cholestanol	MTL5
cg05338745	12	82752188	7.935e-05	7a-hydroxycholesterol	CCDC59;C12orf26
cg15496079	1	43282650	7.986e-05	campesterol	ERMAP;CCDC23
cg13215869	2	47499680	8.019e-05	7a-hydroxycholesterol	NA
cg15230743	7	158741728	8.036e-05	stigmasterol	NA
cg10027270	14	24769091	8.064e-05	7a-hydroxycholesterol	C14orf21;DHRS1
cg12989057	13	53649596	8.118e-05	coprostanol	NA
cg24009067	19	526333	8.132e-05	total cholesterol	NA
cg06695833	19	18220682	8.136e-05	lathasterol	MAST3
cg12424293	18	77273440	8.144e-05	lanosterol	NFATC1
cg27423238	16	1420171	8.17e-05	campesterol	UNKL
cg12398261	7	158217002	8.183e-05	cholestanol	PTPRN2
cg02560699	1	41483318	8.192e-05	stigmasterol	SLFNL1
cg03634708	10	32345420	8.196e-05	campesterol	KIF5B
cg24879939	1	3230647	8.222e-05	campesterol	PRDM16
cg23454177	16	67970396	8.251e-05	stigmasterol	PSMB10
cg20457894	17	38936050	8.261e-05	b-sitosterol	KRT27
cg13771918	9	133572862	8.276e-05	stigmasterol	EXOSC2
cg03709297	15	25298516	8.307e-05	stigmasterol	SNORD116-2
cg22928405	3	127523174	8.323e-05	total cholesterol	MGLL
cg07196835	1	113217837	8.372e-05	7a-hydroxycholesterol	MOV10
cg00866295	1	203660476	8.429e-05	7a-hydroxycholesterol	ATP2B4
cg14350544	9	97349564	8.456e-05	stigmasterol	FBP2
cg05080328	22	19132130	8.502e-05	lathasterol	DGCR14
cg22740703	7	150755251	8.53e-05	lathasterol	SLC4A2;CDK5
cg23137483	22	41682341	8.537e-05	7a-hydroxycholesterol	RANGAP1
cg13562542	3	71803339	8.553e-05	desmosterol	EIF4E3;GPR27
cg04402078	1	171308645	8.614e-05	stigmasterol	FMO4;TOP1P1
cg23211535	5	138852460	8.68e-05	stigmasterol	NA
cg05992829	11	71327897	8.712e-05	7-dehydrocholesterol	NA
cg20457894	17	38936050	8.749e-05	campesterol	KRT27
cg23903470	6	30876145	8.756e-05	stigmasterol	GTF2H4
cg06528803	16	75273344	8.782e-05	b-sitosterol	BCAR1
cg25213550	7	151692197	8.845e-05	7-dehydrocholesterol	GALNTL5
cg25277534	1	85930476	8.859e-05	campesterol	DDAH1
cg26432459	5	172279819	8.961e-05	stigmasterol	ERGIC1
cg02478349	5	179499824	8.99e-05	campesterol	RNF130
cg19806750	19	49016934	9.104e-05	lathasterol	LMTK3
cg13898051	5	916145	9.126e-05	campesterol	TRIP13
cg03511628	18	77280586	9.243e-05	cholestanol	NFATC1
cg10555583	20	1784276	9.244e-05	b-sitosterol	NA
cg05036502	16	11777108	9.251e-05	7-dehydrocholesterol	TXNDC11
cg26986731	14	104640667	9.269e-05	7-dehydrocholesterol	KIF26A
cg01342226	4	141034510	9.278e-05	7-dehydrocholesterol	MAML3
cg25063505	14	101349286	9.312e-05	stigmasterol	RTL1;MIR127
cg03433030	12	132660982	9.321e-05	7-dehydrocholesterol	NA
cg21110825	20	52211359	9.491e-05	lanosterol	NA
cg20822337	1	161950791	9.498e-05	campesterol	NA
cg18291664	7	667629	9.508e-05	stigmasterol	PRKAR1B
cg13396201	5	170883681	9.511e-05	campesterol	FGF18
cg15493853	19	20150242	9.539e-05	total cholesterol	ZNF682
cg06309980	16	1491215	9.549e-05	stigmasterol	CCDC154
cg21402417	2	234926093	9.55e-05	7-dehydrocholesterol	TRPM8
cg01953429	4	1367848	9.654e-05	coprostanol	KIAA1530
cg20531550	7	128550902	9.688e-05	total cholesterol	KCP
cg25627055	5	180650368	9.698e-05	7a-hydroxycholesterol	TRIM41
cg19553698	10	463801	9.701e-05	7-dehydrocholesterol	DIP2C
cg18894521	8	54908935	9.747e-05	campesterol	TCEA1
cg02578327	2	668370	9.847e-05	stigmasterol	TMEM18
cg00183173	6	170339368	9.879e-05	campesterol	NA
cg24894838	1	247267065	9.886e-05	7a-hydroxycholesterol	ZNF669
cg10157558	10	62671228	9.896e-05	campesterol	RHOBTB1
cg00737250	12	54498981	9.899e-05	stigmasterol	FLJ12825
cg01260810	6	29943841	9.909e-05	lathasterol	HCG9
cg17526483	7	27281404	9.934e-05	coprostanol	EVX1
cg08214126	22	46835065	9.989e-05	7-dehydrocholesterol	CELSR1
cg08222913	3	52553049	9.99e-05	stigmasterol	STAB1
cg05315206	19	17958505	9.997e-05	7a-hydroxycholesterol	JAK3

## Sheet: Sterol GWAS
snp	chromosome	hg19_position	hg18_position	hg18_coded_allele	hg18_noncoded_allele	hg18_effect_allele_frequency	hg18_imputed	hg18_rsq	hg18_used_for_imputation	*hg18_HWE_P_value	hg18_callrate	hg18_strand	P-value	phenotype	variant type	gene
rs12247017	10	97270729	97260719	C	T	0.898024	Y	0.9938	N	NA	0	+	4.872e-10	b-sitosterol	intronic	SORBS1
rs12240292	10	97273066	97263056	C	T	0.898418	N	1	Y	1	1	+	4.531e-09	b-sitosterol	intronic	SORBS1
rs12772243	10	97295589	97285579	A	G	0.900182	Y	0.9841	N	NA	0	+	4.531e-09	b-sitosterol	intronic	SORBS1
rs12776555	10	97284362	97274352	C	T	0.900012	Y	0.985	N	NA	0	+	4.531e-09	b-sitosterol	intronic	SORBS1
rs4918944	10	97283881	97273871	C	G	0.0999915	Y	0.9851	N	NA	0	+	4.531e-09	b-sitosterol	intronic	SORBS1
rs281282	15	47679257	45466549	A	G	0.135644	Y	1	N	NA	0	+	1.766e-08	7a-hydroxycholesterol	intronic	SEMA6D
rs281284	15	47680407	45467699	A	C	0.864355	Y	1	N	NA	0	+	1.766e-08	7a-hydroxycholesterol	intronic	SEMA6D
rs281294	15	47683646	45470938	A	G	0.86436	Y	0.9998	N	NA	0	+	1.766e-08	7a-hydroxycholesterol	intronic	SEMA6D
rs1631842	1	232447391	230514014	C	T	0.544816	Y	0.9974	N	NA	0	+	3.121e-08	campesterol	intergenic	TSNAX-DISC1(dist=270372),SIPA1L2(dist=86321)
rs1766581	1	232447293	230513916	C	T	0.550493	N	1	Y	0.5899	0.98812	+	3.121e-08	campesterol	intergenic	TSNAX-DISC1(dist=270274),SIPA1L2(dist=86419)
rs10059341	5	9325205	9378205	A	G	0.85219	N	1	Y	0.5248	1	+	3.886e-08	b-sitosterol	intronic	SEMA5A
rs10065505	5	9301719	9354719	C	T	0.85201	N	1	Y	0.5248	0.997625	+	3.886e-08	b-sitosterol	intronic	SEMA5A
rs13360783	5	9299238	9352238	A	G	0.147811	Y	1	N	NA	0	+	3.886e-08	b-sitosterol	intronic	SEMA5A
rs1557879	5	9308539	9361539	A	G	0.852189	Y	1	N	NA	0	+	3.886e-08	b-sitosterol	intronic	SEMA5A
rs3777306	5	9295681	9348681	A	C	0.147811	Y	1	N	NA	0	+	3.886e-08	b-sitosterol	intronic	SEMA5A
rs3777311	5	9301324	9354324	G	T	0.85219	Y	1	N	NA	0	+	3.886e-08	b-sitosterol	intronic	SEMA5A
rs3777312	5	9301496	9354496	C	T	0.85219	Y	1	N	NA	0	+	3.886e-08	b-sitosterol	intronic	SEMA5A
rs3777316	5	9302667	9355667	A	T	0.85219	Y	1	N	NA	0	+	3.886e-08	b-sitosterol	intronic	SEMA5A
rs3777320	5	9307427	9360427	A	T	0.152772	Y	0.9976	N	NA	0	+	3.886e-08	b-sitosterol	intronic	SEMA5A
rs3777325	5	9319778	9372778	C	G	0.852184	Y	1	N	NA	0	+	3.886e-08	b-sitosterol	intronic	SEMA5A
rs3777327	5	9323467	9376467	A	G	0.147813	Y	1	N	NA	0	+	3.886e-08	b-sitosterol	intronic	SEMA5A
rs3797980	5	9328316	9381316	A	G	0.147819	Y	0.9991	N	NA	0	+	3.916e-08	b-sitosterol	intronic	SEMA5A
rs17196572	5	9298117	9351117	A	C	0.849754	N	1	Y	0.5266	0.98694	+	4.708e-08	b-sitosterol	intronic	SEMA5A
rs3918278	20	44635654	44069061	A	G	0.0507038	Y	0.8828	N	NA	0	+	5.635e-08	b-sitosterol	intergenic	ZNF335(dist=34821),MMP9(dist=1893)
rs11070582	15	47686590	45473882	C	T	0.87985	N	1	Y	0.692	0.96793	+	6.514e-08	7a-hydroxycholesterol	intronic	SEMA6D
rs3822789	5	9322477	9375477	G	T	0.821013	Y	0.9869	N	NA	0	+	9.814e-08	b-sitosterol	intronic	SEMA5A
rs697651	2	155323278	155031524	A	C	0.666667	N	1	Y	0.6984	1	+	1.174e-07	7-dehydrocholesterol	intergenic	GALT13 (dist=12789)
rs9536736	13	55039608	53937609	A	G	0.0638917	Y	0.9528	N	NA	0	+	2.091e-07	7-dehydrocholesterol	intergenic	MIR1297(dist=153425),MIR5007(dist=708981)
rs9659907	1	227209785	225276408	C	T	0.255529	Y	0.9784	N	NA	0	+	2.272e-07	campesterol	intronic	CDC42BPA
rs4767209	12	114525655	113010038	A	C	0.429322	Y	0.9055	N	NA	0	+	2.365e-07	total cholesterol	intergenic	RBM19(dist=121479),TBX5(dist=266080)
rs10916076	1	227208662	225275285	A	G	0.252186	Y	0.9941	N	NA	0	+	2.6e-07	campesterol	intronic	CDC42BPA
rs4294640	12	71255025	69541292	G	T	0.849757	N	1	Y	1	0.998812	+	3.443e-07	coprostanol	intronic	PTPRR
rs3795454	1	227205402	225272025	A	G	0.25365	N	1	Y	1	1	+	3.857e-07	campesterol	intronic	CDC42BPA
rs5027855	5	117188952	117216851	G	T	0.321415	Y	0.9086	N	NA	0	+	3.913e-07	stigmasterol	intergenic	LOC728342(dist=273513),DTWD2(dist=983617)
rs10059341	5	9325205	9378205	A	G	0.85219	N	1	Y	0.5248	1	+	4.025e-07	campesterol	intronic	SEMA5A
rs10065505	5	9301719	9354719	C	T	0.85201	N	1	Y	0.5248	0.997625	+	4.025e-07	campesterol	intronic	SEMA5A
rs13360783	5	9299238	9352238	A	G	0.147811	Y	1	N	NA	0	+	4.025e-07	campesterol	intronic	SEMA5A
rs1557879	5	9308539	9361539	A	G	0.852189	Y	1	N	NA	0	+	4.025e-07	campesterol	intronic	SEMA5A
rs3777306	5	9295681	9348681	A	C	0.147811	Y	1	N	NA	0	+	4.025e-07	campesterol	intronic	SEMA5A
rs3777311	5	9301324	9354324	G	T	0.85219	Y	1	N	NA	0	+	4.025e-07	campesterol	intronic	SEMA5A
rs3777312	5	9301496	9354496	C	T	0.85219	Y	1	N	NA	0	+	4.025e-07	campesterol	intronic	SEMA5A
rs3777316	5	9302667	9355667	A	T	0.85219	Y	1	N	NA	0	+	4.025e-07	campesterol	intronic	SEMA5A
rs3777320	5	9307427	9360427	A	T	0.152772	Y	0.9976	N	NA	0	+	4.025e-07	campesterol	intronic	SEMA5A
rs3777325	5	9319778	9372778	C	G	0.852184	Y	1	N	NA	0	+	4.025e-07	campesterol	intronic	SEMA5A
rs3777327	5	9323467	9376467	A	G	0.147813	Y	1	N	NA	0	+	4.025e-07	campesterol	intronic	SEMA5A
rs3797980	5	9328316	9381316	A	G	0.147819	Y	0.9991	N	NA	0	+	4.062e-07	campesterol	intronic	SEMA5A
rs17788732	5	9290131	9343131	A	C	0.853755	Y	0.9731	N	NA	0	+	4.506e-07	b-sitosterol	intronic	SEMA5A
rs4236068	6	40413033	40521011	C	T	0.096292	Y	0.9659	N	NA	0	+	4.547e-07	7-dehydrocholesterol	intronic	LRFN2
rs994153	13	55022683	53920684	A	T	0.937347	Y	0.9995	N	NA	0	+	4.659e-07	7-dehydrocholesterol	intergenic	MIR1297(dist=136500),MIR5007(dist=725906)
rs770990	12	133525460	132035533	G	T	0.0579854	Y	0.9657	N	NA	0	+	4.68e-07	7-dehydrocholesterol	intronic	ZNF605
rs900450	12	133521988	132032061	A	G	0.0564516	N	1	Y	1	0.97743	+	4.684e-07	7-dehydrocholesterol	intronic	ZNF605
rs1433728	6	40426835	40534813	A	C	0.096875	N	1	Y	0.2136	0.97268	+	4.684e-07	7-dehydrocholesterol	intronic	LRFN2
rs1433734	6	40416800	40524778	A	C	0.0973358	Y	0.9997	N	NA	0	+	4.684e-07	7-dehydrocholesterol	intronic	LRFN2
rs987065	6	40427581	40535559	G	T	0.0973236	N	1	Y	0.2143	1	+	4.684e-07	7-dehydrocholesterol	intronic	LRFN2
rs770989	12	133517601	132027674	C	T	0.94202	Y	0.9656	N	NA	0	+	4.685e-07	7-dehydrocholesterol	intronic	ZNF605
rs4653475	1	227202567	225269190	A	C	0.250639	Y	0.989	N	NA	0	+	4.735e-07	campesterol	intronic	CDC42BPA
rs1296265	12	133511592	132021665	C	T	0.942463	Y	0.9549	N	NA	0	+	4.82e-07	7-dehydrocholesterol	intronic	ZNF605
rs768257	12	114526489	113010872	A	C	0.459196	N	1	Y	0.4724	0.997625	+	5.201e-07	total cholesterol	intergenic	RBM19(dist=122313),TBX5(dist=265246)
rs7953999	12	114515522	112999905	A	G	0.54005	Y	0.9968	N	NA	0	+	5.212e-07	total cholesterol	intergenic	RBM19(dist=111346),TBX5(dist=276213)
rs3771395	2	71133014	70986522	A	G	0.0985312	N	1	Y	0.2363	0.994062	+	5.26e-07	b-sitosterol	intronic	VAX2
rs4767203	12	114518955	113003338	A	G	0.480823	Y	0.999	N	NA	0	+	5.269e-07	total cholesterol	intergenic	RBM19(dist=114779),TBX5(dist=272780)
rs1380007	12	114524662	113009045	A	T	0.519195	Y	0.999	N	NA	0	+	5.332e-07	total cholesterol	intergenic	RBM19(dist=120486),TBX5(dist=267073)
rs1458704	12	114524221	113008604	A	G	0.459944	Y	0.9996	N	NA	0	+	5.337e-07	total cholesterol	intergenic	RBM19(dist=120045),TBX5(dist=267514)
rs2384349	12	114521393	113005776	C	T	0.480828	Y	0.999	N	NA	0	+	5.349e-07	total cholesterol	intergenic	RBM19(dist=117217),TBX5(dist=270342)
rs969203	6	40424075	40532053	A	T	0.104567	Y	0.9557	N	NA	0	+	5.473e-07	7-dehydrocholesterol	intronic	LRFN2
rs17788732	5	9290131	9343131	A	C	0.853755	Y	0.9731	N	NA	0	+	5.741e-07	campesterol	intronic	SEMA5A
rs2189642	5	9295068	9348068	A	G	0.149626	N	1	Y	0.522	0.97625	+	5.974e-07	campesterol	intronic	SEMA5A
rs3822789	5	9322477	9375477	G	T	0.821013	Y	0.9869	N	NA	0	+	6.033e-07	campesterol	intronic	SEMA5A
rs1037572	5	119909751	119937650	C	T	0.813237	Y	0.7566	N	NA	0	+	6.074e-07	desmosterol	intronic	PRR16
rs17196572	5	9298117	9351117	A	C	0.849754	N	1	Y	0.5266	0.98694	+	6.102e-07	campesterol	intronic	SEMA5A
rs946478	20	61346992	60817437	C	G	0.76369	Y	0.9383	N	NA	0	+	6.338e-07	7-dehydrocholesterol	intronic	NTSR1
rs2427403	20	61347861	60818306	C	T	0.76354	Y	0.9416	N	NA	0	+	6.45e-07	7-dehydrocholesterol	intronic	NTSR1
rs3787534	20	61354713	60825158	C	T	0.226707	Y	0.7833	N	NA	0	+	6.504e-07	7-dehydrocholesterol	intronic	NTSR1
rs2427404	20	61347877	60818322	A	G	0.763435	Y	0.9434	N	NA	0	+	6.604e-07	7-dehydrocholesterol	intronic	NTSR1
rs6122465	20	61350525	60820970	G	T	0.774099	Y	0.8159	N	NA	0	+	6.67e-07	7-dehydrocholesterol	intronic	NTSR1
rs1618726	13	55011731	53909732	A	G	0.929053	Y	0.9914	N	NA	0	+	6.721e-07	7-dehydrocholesterol	intergenic	MIR1297(dist=125548),MIR5007(dist=736858)
rs614910	11	125311492	124816702	A	T	0.920925	N	1	Y	1	1	+	6.808e-07	b-sitosterol	intergenic	PKNOX2(dist=8207),FEZ1(dist=4149)
rs6062460	20	61350090	60820535	C	T	0.775187	Y	0.8681	N	NA	0	+	7.166e-07	7-dehydrocholesterol	intronic	NTSR1
rs6062956	20	61350001	60820446	C	T	0.242241	Y	0.8039	N	NA	0	+	7.298e-07	7-dehydrocholesterol	intronic	NTSR1
rs2189642	5	9295068	9348068	A	G	0.149626	N	1	Y	0.522	0.97625	+	7.514e-07	b-sitosterol	intronic	SEMA5A
rs6581971	12	71289408	69575675	C	T	0.164238	Y	0.9605	N	NA	0	+	7.54e-07	coprostanol	intronic	PTPRR
rs10735082	12	114525839	113010222	A	G	0.4535	Y	0.978	N	NA	0	+	7.85e-07	total cholesterol	intergenic	RBM19(dist=121663),TBX5(dist=265896)
rs2427406	20	61348567	60819012	A	G	0.771661	Y	0.9889	N	NA	0	+	9.2e-07	7-dehydrocholesterol	intronic	NTSR1
rs12824935	12	87223795	85747926	C	T	0.132824	Y	0.9935	N	NA	0	+	9.352e-07	7a-hydroxycholesterol	intronic	MGAT4C
rs12812815	12	87233995	85758126	C	T	0.867119	Y	0.9926	N	NA	0	+	9.383e-07	7a-hydroxycholesterol	intergenic	MGAT4C(dist=1314),MKRN9P(dist=942668)
rs4509846	12	87242139	85766270	A	C	0.867094	Y	0.9922	N	NA	0	+	9.396e-07	7a-hydroxycholesterol	intergenic	MGAT4C(dist=9458),MKRN9P(dist=934524)
rs12369733	12	87246734	85770865	A	G	0.867054	Y	0.9913	N	NA	0	+	9.407e-07	7a-hydroxycholesterol	intergenic	MGAT4C(dist=14053),MKRN9P(dist=929929)
rs11104118	12	87226774	85750905	C	T	0.132845	Y	0.9932	N	NA	0	+	9.414e-07	7a-hydroxycholesterol	intronic	MGAT4C
rs1038680	12	87251128	85775259	A	G	0.132998	Y	0.9904	N	NA	0	+	9.469e-07	7a-hydroxycholesterol	intergenic	MGAT4C(dist=18447),MKRN9P(dist=925535)
rs1038681	12	87251101	85775232	A	C	0.867008	Y	0.9905	N	NA	0	+	9.469e-07	7a-hydroxycholesterol	intergenic	MGAT4C(dist=18420),MKRN9P(dist=925562)
rs7135813	12	87194510	85718641	A	C	0.867299	Y	0.9938	N	NA	0	+	9.515e-07	7a-hydroxycholesterol	intronic	MGAT4C
rs6062458	20	61349359	60819804	A	G	0.771223	Y	0.9895	N	NA	0	+	9.543e-07	7-dehydrocholesterol	intronic	NTSR1
rs12247017	10	97270729	97260719	C	T	0.898024	Y	0.9938	N	NA	0	+	9.751e-07	campesterol	intronic	SORBS1
rs17098730	14	24371738	23441578	G	T	0.271726	N	1	Y	0.1463	0.991686	+	9.861e-07	stigmasterol	intergenic	DHRS2(dist=256890),DHRS4-AS1(dist=36202)
rs11785098	8	135443791	135512973	C	T	0.717153	N	1	Y	0.03917	1	+	1.031e-06	total cholesterol	intergenic	ST3GAL1(dist=859608),ZFAT(dist=46240)
rs16910327	11	12025743	11982319	C	T	0.907095	Y	0.8891	N	NA	0	+	1.039e-06	desmosterol	intronic	DKK3
rs8159	1	227174902	225241525	A	G	0.243346	Y	0.9915	N	NA	0	+	1.125e-06	campesterol	UTR3	ADCK3
rs13270012	8	68794482	68957036	G	T	0.786366	Y	0.9118	N	NA	0	+	1.13e-06	desmosterol	intergenic	CPA6(dist=135862),PREX2(dist=70121)
rs2427407	20	61348620	60819065	C	T	0.770681	N	1	Y	0.2848	1	+	1.162e-06	7-dehydrocholesterol	intronic	NTSR1
rs16948465	18	5585173	5575173	A	G	0.595712	Y	0.8173	N	NA	0	+	1.198e-06	stigmasterol	intergenic	EPB41L3(dist=41187),LOC645355(dist=163645)
rs4719913	7	27933232	27899757	C	T	0.348933	Y	0.8039	N	NA	0	+	1.227e-06	campesterol	intronic	JAZF1
rs2427414	20	61354934	60825379	A	G	0.7837	Y	0.7269	N	NA	0	+	1.301e-06	7-dehydrocholesterol	intronic	NTSR1
rs13255448	8	68796915	68959469	C	T	0.835297	Y	0.999	N	NA	0	+	1.327e-06	desmosterol	intergenic	CPA6(dist=138295),PREX2(dist=67688)
rs13256255	8	68797014	68959568	A	G	0.164842	N	1	Y	0.5107	1	+	1.327e-06	desmosterol	intergenic	CPA6(dist=138394),PREX2(dist=67589)
rs13261708	8	68794207	68956761	C	T	0.835922	Y	0.9978	N	NA	0	+	1.327e-06	desmosterol	intergenic	CPA6(dist=135587),PREX2(dist=70396)
rs4496953	8	68796160	68958714	A	G	0.835686	Y	0.9977	N	NA	0	+	1.327e-06	desmosterol	intergenic	CPA6(dist=137540),PREX2(dist=68443)
rs13267802	8	68791306	68953860	A	G	0.16381	Y	0.9977	N	NA	0	+	1.329e-06	desmosterol	intergenic	CPA6(dist=132686),PREX2(dist=73297)
rs1227075	10	73454935	73124941	C	G	0.0747549	Y	0.7261	N	NA	0	+	1.359e-06	b-sitosterol	intronic	CDH23
rs4821419	22	35993783	34323729	A	C	0.520948	Y	0.9648	N	NA	0	+	1.453e-06	campesterol	intergenic	RASD2(dist=43738),MB(dist=9028)
rs6650335	13	53505560	52403561	A	G	0.0769094	Y	0.9848	N	NA	0	+	1.464e-06	7-dehydrocholesterol	intergenic	PCDH8(dist=82785),OLFM4(dist=97316)
rs8085771	18	5577047	5567047	C	T	0.595286	Y	0.7862	N	NA	0	+	1.474e-06	stigmasterol	intergenic	EPB41L3(dist=33061),LOC645355(dist=171771)
rs624180	11	125331529	124836739	A	C	0.905755	Y	0.9544	N	NA	0	+	1.478e-06	b-sitosterol	intronic	FEZ1
rs17115734	15	25766758	23317851	C	G	0.0776296	Y	0.8028	N	NA	0	+	1.492e-06	b-sitosterol	intergenic	UBE3A(dist=82583),ATP10A(dist=157102)
rs16948470	18	5589752	5579752	C	T	0.404607	Y	0.8141	N	NA	0	+	1.526e-06	stigmasterol	intergenic	EPB41L3(dist=45766),LOC645355(dist=159066)
rs16862785	3	150353794	151836484	G	T	0.115186	Y	0.7922	N	NA	0	+	1.526e-06	7-dehydrocholesterol	intergenic	SELT(dist=5560),FAM194A(dist=23881)
rs6440688	3	150353177	151835867	C	T	0.884818	Y	0.7921	N	NA	0	+	1.526e-06	7-dehydrocholesterol	intergenic	SELT(dist=4943),FAM194A(dist=24498)
rs767439	5	9295078	9348078	A	G	0.149631	N	1	Y	0.3596	0.98812	+	1.53e-06	b-sitosterol	intronic	SEMA5A
rs3750939	11	12020115	11976691	C	T	0.874079	Y	0.7354	N	NA	0	+	1.591e-06	desmosterol	intronic	DKK3
rs432457	8	90865908	90935078	A	G	0.27129	N	1	Y	0.8074	1	+	1.605e-06	lathasterol	intergenic	RIPK2(dist=62616),OSGIN2(dist=48188)
rs377897	8	90864962	90934132	A	C	0.271229	Y	0.9994	N	NA	0	+	1.607e-06	lathasterol	intergenic	RIPK2(dist=61670),OSGIN2(dist=49134)
rs425140	8	90864625	90933795	A	G	0.271212	Y	0.9993	N	NA	0	+	1.607e-06	lathasterol	intergenic	RIPK2(dist=61333),OSGIN2(dist=49471)
rs17115736	15	25767120	23318213	C	G	0.912582	Y	0.7524	N	NA	0	+	1.623e-06	b-sitosterol	intergenic	UBE3A(dist=82945),ATP10A(dist=156740)
rs381456	8	90877404	90946574	A	T	0.272599	Y	0.9608	N	NA	0	+	1.639e-06	lathasterol	intergenic	RIPK2(dist=74112),OSGIN2(dist=36692)
rs281300	15	47686145	45473437	A	G	0.864355	N	1	Y	0.6924	1	+	1.651e-06	7a-hydroxycholesterol	intronic	SEMA6D
rs8181888	13	55007756	53905757	C	T	0.0618978	Y	0.9948	N	NA	0	+	1.777e-06	7-dehydrocholesterol	intergenic	MIR1297(dist=121573),MIR5007(dist=740833)
rs7215634	17	53571878	50926877	A	G	0.920024	N	1	Y	0.1692	0.996437	+	1.814e-06	7-dehydrocholesterol	intergenic	MMD(dist=72537),TMEM100(dist=225110)
rs11113910	12	108874663	107398793	A	C	0.135249	Y	0.9396	N	NA	0	+	2.051e-06	7-dehydrocholesterol	intergenic	CMKLR1(dist=141569),FICD(dist=34388)
rs7554949	1	200449258	198715881	C	T	0.506484	Y	0.9236	N	NA	0	+	2.06e-06	7-dehydrocholesterol	intergenic	ZNF281(dist=70092),KIF14(dist=71367)
rs10800703	1	200449182	198715805	C	T	0.506277	Y	0.9269	N	NA	0	+	2.065e-06	7-dehydrocholesterol	intergenic	ZNF281(dist=70016),KIF14(dist=71443)
rs11113909	12	108874286	107398416	G	T	0.864764	Y	0.9394	N	NA	0	+	2.074e-06	7-dehydrocholesterol	intergenic	CMKLR1(dist=141192),FICD(dist=34765)
rs11675231	2	227132974	226841218	A	G	0.859489	N	1	Y	0.4147	1	+	2.094e-06	total cholesterol	intergenic	LOC646736(dist=88196),MIR5702(dist=390452)
rs3914465	2	227174909	226883153	A	G	0.86152	N	1	Y	0.3967	0.992874	+	2.094e-06	total cholesterol	intergenic	LOC646736(dist=130131),MIR5702(dist=348517)
rs950503	2	227133294	226841538	A	G	0.140511	N	1	Y	0.4147	1	+	2.094e-06	total cholesterol	intergenic	LOC646736(dist=88516),MIR5702(dist=390132)
rs964818	2	227131780	226840024	A	C	0.140511	Y	0.9998	N	NA	0	+	2.097e-06	total cholesterol	intergenic	LOC646736(dist=87002),MIR5702(dist=391646)
rs10161201	12	59420090	57706357	A	G	0.291819	N	1	Y	1	0.995249	+	2.155e-06	lanosterol	intergenic	LRIG3(dist=105771),SLC16A7(dist=569731)
rs10094727	8	16418370	16462741	A	G	0.0792683	N	1	Y	0.5588	0.997625	+	2.161e-06	7-dehydrocholesterol	intergenic	MSR1(dist=368070),FGF20(dist=431964)
rs10498199	2	227133895	226842139	A	G	0.140552	Y	0.9997	N	NA	0	+	2.18e-06	total cholesterol	intergenic	LOC646736(dist=89117),MIR5702(dist=389531)
rs4392502	4	23560631	23169729	G	T	0.056382	Y	0.7087	N	NA	0	+	2.191e-06	7-dehydrocholesterol	intergenic	MIR548AJ2(dist=95905),PPARGC1A(dist=233013)
rs16852284	4	40510116	40204873	C	G	0.888686	N	1	Y	1	1	+	2.203e-06	7-dehydrocholesterol	intronic	RBM47
rs12024326	1	227146433	225213056	A	G	0.194348	Y	0.9478	N	NA	0	+	2.206e-06	campesterol	intronic	ADCK3
rs3914466	2	227174846	226883090	A	G	0.14005	Y	0.9957	N	NA	0	+	2.261e-06	total cholesterol	intergenic	LOC646736(dist=130068),MIR5702(dist=348580)
rs10517018	4	23560044	23169142	C	T	0.943638	Y	0.7096	N	NA	0	+	2.261e-06	7-dehydrocholesterol	intergenic	MIR548AJ2(dist=95318),PPARGC1A(dist=233600)
rs11939613	4	23559857	23168955	C	G	0.0563345	Y	0.7104	N	NA	0	+	2.3e-06	7-dehydrocholesterol	intergenic	MIR548AJ2(dist=95131),PPARGC1A(dist=233787)
rs6831793	4	186105898	186342892	A	T	0.559611	N	1	Y	0.7227	1	+	2.303e-06	7-dehydrocholesterol	intronic	KIAA1430
rs11914031	22	49464684	47850688	C	T	0.945923	Y	0.7103	N	NA	0	+	2.415e-06	b-sitosterol	intergenic	LOC100128946(dist=170486),C22orf34(dist=548606)
rs6848632	4	40509521	40204278	G	T	0.110167	Y	0.9817	N	NA	0	+	2.44e-06	7-dehydrocholesterol	intronic	RBM47
rs12503057	4	40513692	40208449	A	G	0.11	Y	0.9853	N	NA	0	+	2.476e-06	7-dehydrocholesterol	intronic	RBM47
rs2427410	20	61350506	60820951	A	G	0.203994	Y	0.7938	N	NA	0	+	2.488e-06	7-dehydrocholesterol	intronic	NTSR1
rs2427409	20	61350327	60820772	C	T	0.796034	Y	0.7947	N	NA	0	+	2.498e-06	7-dehydrocholesterol	intronic	NTSR1
rs2427413	20	61354521	60824966	C	T	0.795002	Y	0.7614	N	NA	0	+	2.499e-06	7-dehydrocholesterol	intronic	NTSR1
rs2427408	20	61350282	60820727	C	T	0.796114	Y	0.7974	N	NA	0	+	2.502e-06	7-dehydrocholesterol	intronic	NTSR1
rs1227077	10	73454256	73124262	C	T	0.926269	Y	0.5048	N	NA	0	+	2.556e-06	b-sitosterol	intronic	CDH23
rs13026427	2	227180398	226888642	A	G	0.862344	Y	0.962	N	NA	0	+	2.564e-06	total cholesterol	intergenic	LOC646736(dist=135620),MIR5702(dist=343028)
rs4767200	12	114511521	112995904	C	G	0.558423	Y	0.9967	N	NA	0	+	2.581e-06	total cholesterol	intergenic	RBM19(dist=107345),TBX5(dist=280214)
rs7969371	12	114515550	112999933	A	C	0.441588	Y	0.9968	N	NA	0	+	2.581e-06	total cholesterol	intergenic	RBM19(dist=111374),TBX5(dist=276185)
rs7358632	12	114489943	112974326	C	G	0.537136	Y	0.9937	N	NA	0	+	2.585e-06	total cholesterol	intergenic	RBM19(dist=85767),TBX5(dist=301792)
rs4767186	12	114491059	112975442	C	T	0.462237	Y	0.9972	N	NA	0	+	2.606e-06	total cholesterol	intergenic	RBM19(dist=86883),TBX5(dist=300676)
rs10744805	12	114494857	112979240	C	T	0.461877	Y	0.999	N	NA	0	+	2.607e-06	total cholesterol	intergenic	RBM19(dist=90681),TBX5(dist=296878)
rs4766712	12	114491139	112975522	C	T	0.537982	Y	0.9985	N	NA	0	+	2.608e-06	total cholesterol	intergenic	RBM19(dist=86963),TBX5(dist=300596)
rs1863866	12	114493463	112977846	C	T	0.46186	Y	0.999	N	NA	0	+	2.612e-06	total cholesterol	intergenic	RBM19(dist=89287),TBX5(dist=298272)
rs10774733	12	114527677	113012060	C	T	0.475669	N	1	Y	0.213	1	+	2.616e-06	total cholesterol	intergenic	RBM19(dist=123501),TBX5(dist=264058)
rs741644	12	114492267	112976650	A	G	0.461071	N	1	Y	0.2092	1	+	2.616e-06	total cholesterol	intergenic	RBM19(dist=88091),TBX5(dist=299468)
rs9536735	13	55038096	53936097	A	G	0.885226	N	1	Y	1	0.992874	+	2.636e-06	7-dehydrocholesterol	intergenic	MIR1297(dist=151913),MIR5007(dist=710493)
rs403632	16	79241754	77799255	G	T	0.164518	Y	0.9834	N	NA	0	+	2.661e-06	coprostanol	intronic	WWOX
rs1148816	1	179819462	178086085	C	T	0.0577859	N	1	Y	1	0.997625	+	2.669e-06	coprostanol	intronic	TOR1AIP2
rs421405	16	79242139	77799640	A	T	0.790512	Y	0.9681	N	NA	0	+	2.743e-06	coprostanol	intronic	WWOX
rs17796342	16	79239864	77797365	C	T	0.835796	Y	0.9879	N	NA	0	+	2.82e-06	coprostanol	intronic	WWOX
rs10167219	2	227139773	226848017	C	T	0.859201	Y	0.9979	N	NA	0	+	2.841e-06	total cholesterol	intergenic	LOC646736(dist=94995),MIR5702(dist=383653)
rs10453833	1	111909959	111711482	A	G	0.745889	Y	0.8666	N	NA	0	+	2.863e-06	campesterol	intergenic	C1orf88(dist=14320),PGCP1(dist=17182)
rs1888827	1	227141955	225208578	A	G	0.214156	Y	0.99	N	NA	0	+	2.866e-06	campesterol	intronic	ADCK3
rs11102264	1	111917572	111719095	C	T	0.253907	Y	0.87	N	NA	0	+	2.869e-06	campesterol	intergenic	C1orf88(dist=21933),PGCP1(dist=9569)
rs2095016	1	227206349	225272972	A	T	0.223681	Y	0.9935	N	NA	0	+	2.892e-06	campesterol	intronic	CDC42BPA
rs442608	16	79238966	77796467	C	T	0.859585	N	1	Y	0.7365	0.996437	+	2.976e-06	coprostanol	intronic	WWOX
rs4653475	1	227202567	225269190	A	C	0.250639	Y	0.989	N	NA	0	+	2.983e-06	b-sitosterol	intronic	CDC42BPA
rs4759570	12	129936760	128502713	A	G	0.139294	N	1	Y	1	1	+	3.028e-06	coprostanol	intronic	TMEM132D
rs4719913	7	27933232	27899757	C	T	0.348933	Y	0.8039	N	NA	0	+	3.042e-06	b-sitosterol	intronic	JAZF1
rs10896371	11	68597104	68353680	C	T	0.123479	N	1	Y	1	1	+	3.068e-06	lathasterol	intronic	CPT1A
rs7197664	16	79238360	77795861	C	T	0.790754	N	1	Y	0.3514	1	+	3.087e-06	coprostanol	intronic	WWOX
rs614910	11	125311492	124816702	A	T	0.920925	N	1	Y	1	1	+	3.099e-06	campesterol	intergenic	PKNOX2(dist=8207),FEZ1(dist=4149)
rs4455545	5	77639605	77675361	G	T	0.890474	Y	0.9663	N	NA	0	+	3.107e-06	coprostanol	intergenic	AP3B1(dist=49077),SCAMP1(dist=16734)
rs2999573	7	25593029	25559554	A	C	0.165652	N	1	Y	0.26	0.998812	+	3.124e-06	lathasterol	intergenic	NPVF(dist=324924),RNU6-16(dist=287572)
rs12240292	10	97273066	97263056	C	T	0.898418	N	1	Y	1	1	+	3.156e-06	campesterol	intronic	SORBS1
rs12772243	10	97295589	97285579	A	G	0.900182	Y	0.9841	N	NA	0	+	3.156e-06	campesterol	intronic	SORBS1
rs12776555	10	97284362	97274352	C	T	0.900012	Y	0.985	N	NA	0	+	3.156e-06	campesterol	intronic	SORBS1
rs4918944	10	97283881	97273871	C	G	0.0999915	Y	0.9851	N	NA	0	+	3.156e-06	campesterol	intronic	SORBS1
rs10916076	1	227208662	225275285	A	G	0.252186	Y	0.9941	N	NA	0	+	3.178e-06	b-sitosterol	intronic	CDC42BPA
rs300966	5	119880213	119908112	A	G	0.831175	Y	0.9651	N	NA	0	+	3.204e-06	desmosterol	intronic	PRR16
rs3797980	5	9328316	9381316	A	G	0.147819	Y	0.9991	N	NA	0	+	3.207e-06	cholestanol	intronic	SEMA5A
rs874946	5	119876824	119904723	A	G	0.168687	Y	0.9646	N	NA	0	+	3.218e-06	desmosterol	intronic	PRR16
rs8159	1	227174902	225241525	A	G	0.243346	Y	0.9915	N	NA	0	+	3.219e-06	b-sitosterol	UTR3	ADCK3
rs10896370	11	68596693	68353269	C	T	0.877294	Y	0.9797	N	NA	0	+	3.222e-06	lathasterol	intronic	CPT1A
rs10059341	5	9325205	9378205	A	G	0.85219	N	1	Y	0.5248	1	+	3.23e-06	cholestanol	intronic	SEMA5A
rs10065505	5	9301719	9354719	C	T	0.85201	N	1	Y	0.5248	0.997625	+	3.23e-06	cholestanol	intronic	SEMA5A
rs13360783	5	9299238	9352238	A	G	0.147811	Y	1	N	NA	0	+	3.23e-06	cholestanol	intronic	SEMA5A
rs1557879	5	9308539	9361539	A	G	0.852189	Y	1	N	NA	0	+	3.23e-06	cholestanol	intronic	SEMA5A
rs3777306	5	9295681	9348681	A	C	0.147811	Y	1	N	NA	0	+	3.23e-06	cholestanol	intronic	SEMA5A
rs3777311	5	9301324	9354324	G	T	0.85219	Y	1	N	NA	0	+	3.23e-06	cholestanol	intronic	SEMA5A
rs3777312	5	9301496	9354496	C	T	0.85219	Y	1	N	NA	0	+	3.23e-06	cholestanol	intronic	SEMA5A
rs3777316	5	9302667	9355667	A	T	0.85219	Y	1	N	NA	0	+	3.23e-06	cholestanol	intronic	SEMA5A
rs3777320	5	9307427	9360427	A	T	0.152772	Y	0.9976	N	NA	0	+	3.23e-06	cholestanol	intronic	SEMA5A
rs3777325	5	9319778	9372778	C	G	0.852184	Y	1	N	NA	0	+	3.23e-06	cholestanol	intronic	SEMA5A
rs3777327	5	9323467	9376467	A	G	0.147813	Y	1	N	NA	0	+	3.23e-06	cholestanol	intronic	SEMA5A
rs10896369	11	68595970	68352546	A	G	0.877299	Y	0.9783	N	NA	0	+	3.232e-06	lathasterol	intronic	CPT1A
rs1039546	5	119884806	119912705	C	T	0.164742	Y	0.9942	N	NA	0	+	3.253e-06	desmosterol	intronic	PRR16
rs11241548	5	119900868	119928767	A	G	0.834019	Y	0.9994	N	NA	0	+	3.253e-06	desmosterol	intronic	PRR16
rs11241549	5	119901658	119929557	C	T	0.165437	N	1	Y	0.4018	0.98812	+	3.253e-06	desmosterol	intronic	PRR16
rs1454981	5	119901244	119929143	G	T	0.166058	N	1	Y	0.4025	1	+	3.253e-06	desmosterol	intronic	PRR16
rs1524576	5	119890218	119918117	C	T	0.165498	Y	0.9967	N	NA	0	+	3.253e-06	desmosterol	intronic	PRR16
rs7706727	5	119894843	119922742	C	G	0.834123	Y	0.9987	N	NA	0	+	3.253e-06	desmosterol	intronic	PRR16
rs12299023	12	115054217	113538600	A	G	0.131098	N	1	Y	0.5229	0.997625	+	3.289e-06	b-sitosterol	intergenic	TBX5-AS1(dist=203580),TBX3(dist=53842)
rs1686191	1	164660704	162927328	C	T	0.522671	Y	0.8259	N	NA	0	+	3.332e-06	desmosterol	intronic	PBX1
rs17383719	1	164660821	162927445	C	T	0.52258	Y	0.8333	N	NA	0	+	3.364e-06	desmosterol	intronic	PBX1
rs11228373	11	68597220	68353796	C	G	0.877123	Y	0.9911	N	NA	0	+	3.365e-06	lathasterol	intronic	CPT1A
rs16953068	13	96949327	95747328	C	G	0.678224	N	1	Y	1	1	+	3.403e-06	coprostanol	intronic	HS6ST3
rs1925115	13	96958817	95756818	A	G	0.321133	Y	0.9993	N	NA	0	+	3.403e-06	coprostanol	intronic	HS6ST3
rs9556551	13	96947223	95745224	A	T	0.321395	Y	0.9993	N	NA	0	+	3.403e-06	coprostanol	intronic	HS6ST3
rs9556554	13	96960146	95758147	C	T	0.678987	Y	0.9992	N	NA	0	+	3.403e-06	coprostanol	intronic	HS6ST3
rs9556555	13	96961482	95759483	A	G	0.679167	Y	0.9992	N	NA	0	+	3.403e-06	coprostanol	intronic	HS6ST3
rs1010345	13	96968023	95766024	A	G	0.679376	Y	0.9997	N	NA	0	+	3.404e-06	coprostanol	intronic	HS6ST3
rs9554338	13	96966314	95764315	A	G	0.320684	Y	0.9995	N	NA	0	+	3.404e-06	coprostanol	intronic	HS6ST3
rs7203866	16	79238010	77795511	C	T	0.861864	Y	0.9115	N	NA	0	+	3.412e-06	coprostanol	intronic	WWOX
rs441548	8	90820183	90889328	C	G	0.450087	Y	0.9713	N	NA	0	+	3.474e-06	7-dehydrocholesterol	intergenic	RIPK2(dist=16891),OSGIN2(dist=93913)
rs7738309	6	120112720	120154419	A	T	0.191975	N	1	Y	1	0.98456	+	3.492e-06	coprostanol	intergenic	LOC285762(dist=300253),C6orf170(dist=1287907)
rs3795454	1	227205402	225272025	A	G	0.25365	N	1	Y	1	1	+	3.513e-06	b-sitosterol	intronic	CDC42BPA
rs388866	8	90868832	90938002	A	T	0.730386	N	1	Y	1	0.97031	+	3.56e-06	lathasterol	intergenic	RIPK2(dist=65540),OSGIN2(dist=45264)
rs666566	11	75302420	74980068	C	T	0.0530973	Y	0.8361	N	NA	0	+	3.572e-06	7a-hydroxycholesterol	intronic	MAP6
rs7578433	2	100384141	99750573	C	T	0.912044	Y	0.991	N	NA	0	+	3.608e-06	b-sitosterol	intronic	AFF3
rs13149213	4	188670647	188907641	C	T	0.126793	Y	0.7301	N	NA	0	+	3.615e-06	coprostanol	intergenic	LOC339975(dist=243880),ZFP42(dist=246278)
rs9552594	13	22670379	21568379	G	T	0.115595	Y	0.9946	N	NA	0	+	3.62e-06	campesterol	intergenic	LINC00424(dist=218080),BASP1P1(dist=800790)
rs13139954	4	188661045	188898039	A	G	0.873703	Y	0.7223	N	NA	0	+	3.623e-06	coprostanol	intergenic	LOC339975(dist=234278),ZFP42(dist=255880)
rs12024326	1	227146433	225213056	A	G	0.194348	Y	0.9478	N	NA	0	+	3.638e-06	b-sitosterol	intronic	ADCK3
rs1373357	12	59417526	57703793	A	G	0.291078	Y	0.9978	N	NA	0	+	3.651e-06	lanosterol	intergenic	LRIG3(dist=103207),SLC16A7(dist=572295)
rs9362110	6	85602929	85659648	C	T	0.30977	Y	0.9988	N	NA	0	+	3.691e-06	lanosterol	intergenic	TBX18(dist=129030),NT5E(dist=556373)
rs2977468	8	141548670	141617852	A	T	0.241575	Y	0.9392	N	NA	0	+	3.733e-06	lathasterol	intronic	EIF2C2
rs10923228	1	117750686	117552209	C	T	0.871046	N	1	Y	0.3947	1	+	3.763e-06	coprostanol	intronic	VTCN1
rs17196572	5	9298117	9351117	A	C	0.849754	N	1	Y	0.5266	0.98694	+	3.802e-06	cholestanol	intronic	SEMA5A
rs7238397	18	20885183	19139181	C	G	0.304916	Y	0.9981	N	NA	0	+	3.914e-06	total cholesterol	intronic	TMEM241
rs12575803	11	12024576	11981152	G	T	0.873723	Y	0.902	N	NA	0	+	3.927e-06	desmosterol	intronic	DKK3
rs6507580	18	20885221	19139219	C	T	0.695077	Y	0.9981	N	NA	0	+	3.927e-06	total cholesterol	intronic	TMEM241
rs11082402	18	20890718	19144716	G	T	0.305353	N	1	Y	0.6732	1	+	3.939e-06	total cholesterol	intronic	TMEM241
rs11026557	11	22440669	22397245	A	C	0.202558	Y	0.8663	N	NA	0	+	3.945e-06	total cholesterol	intergenic	SLC17A6(dist=39623),FANCF(dist=203410)
rs227368	4	103611845	103830893	C	T	0.543517	Y	0.9556	N	NA	0	+	3.951e-06	lathasterol	exonic	MANBA
rs4706214	6	85604214	85660933	A	T	0.690314	Y	0.9988	N	NA	0	+	4.009e-06	lanosterol	intergenic	TBX18(dist=130315),NT5E(dist=555088)
rs1211884	20	56676647	56110053	C	T	0.675428	N	1	Y	0.7046	0.994062	+	4.014e-06	lanosterol	intergenic	MIR4532(dist=206147),C20orf85(dist=49336)
rs9659907	1	227209785	225276408	C	T	0.255529	Y	0.9784	N	NA	0	+	4.028e-06	b-sitosterol	intronic	CDC42BPA
rs227375	4	103618023	103837071	C	T	0.497948	Y	0.9515	N	NA	0	+	4.093e-06	lathasterol	intronic	MANBA
rs10951077	7	25586747	25553272	C	T	0.168858	Y	0.9835	N	NA	0	+	4.126e-06	lathasterol	intergenic	NPVF(dist=318642),RNU6-16(dist=293854)
rs7329428	13	110169764	108967765	C	T	0.148103	N	1	Y	0.7354	0.992874	+	4.13e-06	desmosterol	intergenic	MYO16(dist=309409),IRS2(dist=236420)
rs7337506	13	96936978	95734979	A	G	0.317493	Y	0.9753	N	NA	0	+	4.172e-06	coprostanol	intronic	HS6ST3
rs7981931	13	96934176	95732177	C	T	0.684201	Y	0.9769	N	NA	0	+	4.172e-06	coprostanol	intronic	HS6ST3
rs6491285	13	96944930	95742931	A	T	0.331171	Y	0.97	N	NA	0	+	4.276e-06	coprostanol	intronic	HS6ST3
rs12452344	17	47224083	44579082	A	G	0.207878	Y	0.6345	N	NA	0	+	4.31e-06	desmosterol	intronic	B4GALNT2
rs12046117	1	117751365	117552888	C	T	0.874215	Y	0.9637	N	NA	0	+	4.317e-06	coprostanol	intronic	VTCN1
rs6440468	3	146622901	148105591	A	G	0.661147	Y	0.9946	N	NA	0	+	4.362e-06	lathasterol	intergenic	PLSCR5(dist=298898),ZIC4(dist=480934)
rs12289455	11	22435895	22392471	A	G	0.227007	Y	0.9931	N	NA	0	+	4.373e-06	total cholesterol	intergenic	SLC17A6(dist=34849),FANCF(dist=208184)
rs6784471	3	146630664	148113354	C	G	0.661769	Y	0.9935	N	NA	0	+	4.376e-06	lathasterol	intergenic	PLSCR5(dist=306661),ZIC4(dist=473171)
rs9450078	6	85604347	85661066	C	T	0.309602	Y	0.9988	N	NA	0	+	4.386e-06	lanosterol	intergenic	TBX18(dist=130448),NT5E(dist=554955)
rs2819606	1	29556399	29428986	A	G	0.127148	Y	0.9916	N	NA	0	+	4.484e-06	coprostanol	intronic	MECR
rs1062924	1	29529699	29402286	C	T	0.899731	Y	0.9988	N	NA	0	+	4.49e-06	coprostanol	exonic	MECR
rs1128400	1	29542637	29415224	A	G	0.10035	Y	0.9995	N	NA	0	+	4.49e-06	coprostanol	exonic	MECR
rs2250641	1	29550973	29423560	A	C	0.899637	Y	0.9998	N	NA	0	+	4.49e-06	coprostanol	intronic	MECR
rs2250643	1	29550902	29423489	A	C	0.100363	Y	0.9998	N	NA	0	+	4.49e-06	coprostanol	intronic	MECR
rs2503006	1	29562070	29434657	A	G	0.0992692	N	1	Y	0.3577	0.998812	+	4.49e-06	coprostanol	upstream	PTPRU
rs2503009	1	29559613	29432200	C	T	0.0996333	N	1	Y	0.3574	0.995249	+	4.49e-06	coprostanol	intergenic	MECR(dist=2159),PTPRU(dist=3415)
rs2503010	1	29559397	29431984	A	G	0.100366	Y	1	N	NA	0	+	4.49e-06	coprostanol	intergenic	MECR(dist=1943),PTPRU(dist=3631)
rs2640463	1	29531287	29403874	C	T	0.899721	Y	0.9989	N	NA	0	+	4.49e-06	coprostanol	intronic	MECR
rs2640464	1	29519778	29392365	G	T	0.899849	Y	0.9978	N	NA	0	+	4.49e-06	coprostanol	UTR3	MECR
rs2640468	1	29541404	29413991	C	T	0.100349	Y	0.9995	N	NA	0	+	4.49e-06	coprostanol	intronic	MECR
rs2640470	1	29549670	29422257	A	G	0.100354	Y	0.9995	N	NA	0	+	4.49e-06	coprostanol	intronic	MECR
rs3003636	1	29542926	29415513	A	T	0.100351	Y	0.9995	N	NA	0	+	4.49e-06	coprostanol	intronic	MECR
rs3103882	1	29518293	29390880	A	G	0.0985401	N	1	Y	0.3577	1	+	4.49e-06	coprostanol	intergenic	SRSF4(dist=9656),MECR(dist=1092)
rs3000851	1	29516090	29388677	A	G	0.100148	Y	0.9967	N	NA	0	+	4.5e-06	coprostanol	intergenic	SRSF4(dist=7453),MECR(dist=3295)
rs2428556	1	29509603	29382190	C	T	0.100189	Y	0.9956	N	NA	0	+	4.51e-06	coprostanol	upstream	SRSF4
rs6472466	8	70506773	70669327	A	T	0.201863	N	1	Y	0.5895	0.97506	+	4.549e-06	desmosterol	intronic	SULF1
rs2493845	1	29492225	29364812	C	T	0.899678	Y	0.992	N	NA	0	+	4.571e-06	coprostanol	intronic	SRSF4
rs9923358	16	8329754	8269755	C	G	0.606186	Y	0.86	N	NA	0	+	4.579e-06	lathasterol	intergenic	RBFOX1(dist=566414),TMEM114(dist=289748)
rs2671117	11	22437287	22393863	G	T	0.226983	Y	0.9985	N	NA	0	+	4.62e-06	total cholesterol	intergenic	SLC17A6(dist=36241),FANCF(dist=206792)
rs16909431	11	22437879	22394455	A	G	0.773039	Y	0.9989	N	NA	0	+	4.649e-06	total cholesterol	intergenic	SLC17A6(dist=36833),FANCF(dist=206200)
rs17636326	17	47217906	44572905	C	T	0.110008	Y	0.4658	N	NA	0	+	4.663e-06	coprostanol	intronic	B4GALNT2
rs6546119	2	65235333	65088837	G	T	0.590024	N	1	Y	0.5835	1	+	4.672e-06	desmosterol	intronic	SLC1A4
rs11601837	11	22438723	22395299	A	G	0.226935	Y	0.9995	N	NA	0	+	4.726e-06	total cholesterol	intergenic	SLC17A6(dist=37677),FANCF(dist=205356)
rs13099926	3	106285354	107768044	G	T	0.883839	Y	0.9812	N	NA	0	+	4.735e-06	7-dehydrocholesterol	intergenic	CBLB(dist=697467),LOC100302640(dist=543283)
rs2665681	11	22448999	22405575	A	G	0.772554	Y	0.9979	N	NA	0	+	4.743e-06	total cholesterol	intergenic	SLC17A6(dist=47953),FANCF(dist=195080)
rs2671126	11	22442119	22398695	C	T	0.773094	Y	0.9999	N	NA	0	+	4.743e-06	total cholesterol	intergenic	SLC17A6(dist=41073),FANCF(dist=201960)
rs340959	11	22445120	22401696	C	T	0.228274	N	1	Y	1	0.994062	+	4.743e-06	total cholesterol	intergenic	SLC17A6(dist=44074),FANCF(dist=198959)
rs340968	11	22440196	22396772	C	G	0.226922	Y	0.9998	N	NA	0	+	4.743e-06	total cholesterol	intergenic	SLC17A6(dist=39150),FANCF(dist=203883)
rs2486196	1	29463000	29335587	G	T	0.900522	Y	0.9771	N	NA	0	+	4.747e-06	coprostanol	intergenic	TMEM200B(dist=12579),SRSF4(dist=11250)
rs13077484	3	106283760	107766450	C	G	0.877369	Y	0.939	N	NA	0	+	4.766e-06	7-dehydrocholesterol	intergenic	CBLB(dist=695873),LOC100302640(dist=544877)
rs12614688	2	227147942	226856186	G	T	0.851828	Y	0.9474	N	NA	0	+	4.772e-06	total cholesterol	intergenic	LOC646736(dist=103164),MIR5702(dist=375484)
rs1868070	11	22453193	22409769	A	G	0.772355	Y	0.9971	N	NA	0	+	4.777e-06	total cholesterol	intergenic	SLC17A6(dist=52147),FANCF(dist=190886)
rs1888827	1	227141955	225208578	A	G	0.214156	Y	0.99	N	NA	0	+	4.798e-06	b-sitosterol	intronic	ADCK3
rs976939	2	227147101	226855345	A	C	0.141229	Y	0.9958	N	NA	0	+	4.801e-06	total cholesterol	intergenic	LOC646736(dist=102323),MIR5702(dist=376325)
rs915399	9	133958570	132948391	A	G	0.0718717	Y	0.8702	N	NA	0	+	4.828e-06	7a-hydroxycholesterol	intronic	LAMC3
rs2593674	11	22454204	22410780	C	G	0.772187	Y	0.9963	N	NA	0	+	4.834e-06	total cholesterol	intergenic	SLC17A6(dist=53158),FANCF(dist=189875)
rs9552590	13	22658399	21556399	C	T	0.886574	Y	0.973	N	NA	0	+	4.843e-06	campesterol	intergenic	LINC00424(dist=206100),BASP1P1(dist=812770)
rs4540085	4	40648448	40343205	A	G	0.331799	Y	0.6176	N	NA	0	+	4.864e-06	desmosterol	intergenic	RBM47(dist=16565),NSUN7(dist=103466)
rs7679359	4	40650498	40345255	C	T	0.331842	Y	0.6174	N	NA	0	+	4.867e-06	desmosterol	intergenic	RBM47(dist=18615),NSUN7(dist=101416)
rs2296139	10	6008172	6048178	C	T	0.844249	Y	0.8393	N	NA	0	+	4.878e-06	coprostanol	exonic	IL15RA
rs10237977	7	71066926	70704862	C	T	0.929821	Y	0.9661	N	NA	0	+	4.895e-06	7-dehydrocholesterol	intronic	WBSCR17
rs9559189	13	108564597	107362598	C	T	0.166763	Y	0.9205	N	NA	0	+	4.914e-06	lanosterol	intergenic	FAM155A(dist=45137),LIG4(dist=295195)
rs2457664	11	22457449	22414025	G	T	0.771956	Y	0.9955	N	NA	0	+	4.926e-06	total cholesterol	intergenic	SLC17A6(dist=56403),FANCF(dist=186630)
rs9976213	21	22433118	21354989	A	G	0.164693	Y	0.914	N	NA	0	+	4.93e-06	desmosterol	intronic	NCAM2
rs13102829	4	40646898	40341655	G	T	0.668626	Y	0.6204	N	NA	0	+	4.947e-06	desmosterol	intergenic	RBM47(dist=15015),NSUN7(dist=105016)
rs340973	11	22458681	22415257	G	T	0.228176	Y	0.9952	N	NA	0	+	4.973e-06	total cholesterol	intergenic	SLC17A6(dist=57635),FANCF(dist=185398)
rs1077674	13	22655235	21553235	C	T	0.887724	Y	0.963	N	NA	0	+	4.976e-06	campesterol	intergenic	LINC00424(dist=202936),BASP1P1(dist=815934)
rs7873372	9	133958148	132947969	C	T	0.0721241	Y	0.861	N	NA	0	+	4.988e-06	7a-hydroxycholesterol	intronic	LAMC3
rs3748557	1	196946869	195213492	A	T	0.213504	Y	0.9976	N	NA	0	+	4.999e-06	total cholesterol	intronic	CFHR5
rs2671115	11	22459566	22416142	A	T	0.771721	Y	0.9951	N	NA	0	+	5.009e-06	total cholesterol	intergenic	SLC17A6(dist=58520),FANCF(dist=184513)
rs2427411	20	61352671	60823116	A	G	0.192436	Y	0.7219	N	NA	0	+	5.009e-06	7-dehydrocholesterol	intronic	NTSR1
rs697029	19	5895550	5846550	C	G	0.127073	Y	0.7111	N	NA	0	+	5.011e-06	coprostanol	intronic	NDUFA11
rs6944213	7	71071646	70709582	A	G	0.0595341	Y	0.9503	N	NA	0	+	5.023e-06	7-dehydrocholesterol	intronic	WBSCR17
rs1543760	21	25900251	24822122	A	T	0.117827	N	1	Y	1	0.995249	+	5.031e-06	coprostanol	intergenic	D21S2088E(dist=1143095),LOC339622(dist=312613)
rs4595889	18	61828703	59979683	A	G	0.826426	Y	0.9714	N	NA	0	+	5.063e-06	lathasterol	ncRNA_intronic	LOC284294
rs2137068	12	59422884	57709151	A	G	0.711168	Y	0.9963	N	NA	0	+	5.073e-06	lanosterol	intergenic	LRIG3(dist=108565),SLC16A7(dist=566937)
rs1689265	1	29459117	29331704	A	G	0.100083	Y	0.9695	N	NA	0	+	5.102e-06	coprostanol	intergenic	TMEM200B(dist=8696),SRSF4(dist=15133)
rs10227562	7	71113730	70751666	C	T	0.942189	N	1	Y	1	0.98931	+	5.11e-06	7-dehydrocholesterol	intronic	WBSCR17
rs10240023	7	71080167	70718103	G	T	0.940377	Y	0.9725	N	NA	0	+	5.11e-06	7-dehydrocholesterol	intronic	WBSCR17
rs10247797	7	71094135	70732071	C	T	0.941019	Y	0.9637	N	NA	0	+	5.11e-06	7-dehydrocholesterol	intronic	WBSCR17
rs10254307	7	71085753	70723689	C	T	0.0595918	Y	0.9713	N	NA	0	+	5.11e-06	7-dehydrocholesterol	intronic	WBSCR17
rs10273024	7	71065519	70703455	C	T	0.944039	N	1	Y	1	1	+	5.11e-06	7-dehydrocholesterol	intronic	WBSCR17
rs10950271	7	71060630	70698566	A	G	0.0705596	N	1	Y	1	0.998812	+	5.11e-06	7-dehydrocholesterol	intronic	WBSCR17
rs11972325	7	71110648	70748584	C	T	0.0577859	N	1	Y	1	0.998812	+	5.11e-06	7-dehydrocholesterol	intronic	WBSCR17
rs11972420	7	71105047	70742983	C	T	0.0608273	N	1	Y	1	1	+	5.11e-06	7-dehydrocholesterol	intronic	WBSCR17
rs1880636	7	71098856	70736792	C	T	0.0589556	Y	0.9641	N	NA	0	+	5.11e-06	7-dehydrocholesterol	intronic	WBSCR17
rs2867474	7	71060253	70698189	A	T	0.0701277	Y	0.9937	N	NA	0	+	5.11e-06	7-dehydrocholesterol	intronic	WBSCR17
rs6977420	7	71087923	70725859	G	T	0.940537	Y	0.9667	N	NA	0	+	5.11e-06	7-dehydrocholesterol	intronic	WBSCR17
rs11971870	7	71105643	70743579	A	G	0.94116	Y	0.9883	N	NA	0	+	5.112e-06	7-dehydrocholesterol	intronic	WBSCR17
rs7669931	4	3999112	4050012	C	T	0.821129	Y	0.3951	N	NA	0	+	5.149e-06	lanosterol	intergenic	FAM86EP(dist=41964),OTOP1(dist=191418)
rs11649743	17	36074979	33149092	A	G	0.203771	N	1	Y	0.1826	0.998812	+	5.159e-06	coprostanol	intronic	HNF1B
rs17780449	16	87178679	85736180	A	G	0.903554	Y	0.8591	N	NA	0	+	5.184e-06	7a-hydroxycholesterol	intergenic	FOXL1(dist=563375),C16orf95(dist=157725)
rs270396	6	7767142	7712141	A	G	0.269476	Y	0.9984	N	NA	0	+	5.274e-06	desmosterol	intronic	BMP6
rs1631842	1	232447391	230514014	C	T	0.544816	Y	0.9974	N	NA	0	+	5.35e-06	stigmasterol	intergenic	TSNAX-DISC1(dist=270372),SIPA1L2(dist=86321)
rs1766581	1	232447293	230513916	C	T	0.550493	N	1	Y	0.5899	0.98812	+	5.35e-06	stigmasterol	intergenic	TSNAX-DISC1(dist=270274),SIPA1L2(dist=86419)
rs270375	6	7763505	7708504	C	T	0.271161	Y	0.9979	N	NA	0	+	5.372e-06	desmosterol	intronic	BMP6
rs270378	6	7762715	7707714	C	T	0.729311	Y	0.9974	N	NA	0	+	5.375e-06	desmosterol	intronic	BMP6
rs2510502	11	79194378	78872026	C	T	0.630799	Y	0.8944	N	NA	0	+	5.416e-06	lathasterol	intergenic	TENM4(dist=42683),NONE(dist=NONE)
rs4510219	2	227148722	226856966	A	C	0.858675	Y	0.9955	N	NA	0	+	5.463e-06	total cholesterol	intergenic	LOC646736(dist=103944),MIR5702(dist=374704)
rs2456830	1	212846240	210912863	G	T	0.445599	N	1	Y	0.5883	0.995249	+	5.487e-06	7-dehydrocholesterol	intergenic	FAM71A(dist=46120),BATF3(dist=13519)
rs2501849	1	212846609	210913232	C	T	0.553528	N	1	Y	0.5883	1	+	5.487e-06	7-dehydrocholesterol	intergenic	FAM71A(dist=46489),BATF3(dist=13150)
rs2501856	1	212856985	210923608	C	G	0.552439	N	1	Y	0.5895	0.996437	+	5.487e-06	7-dehydrocholesterol	intergenic	FAM71A(dist=56865),BATF3(dist=2774)
rs1570456	13	22668605	21566605	A	G	0.170491	Y	0.9928	N	NA	0	+	5.519e-06	campesterol	intergenic	LINC00424(dist=216306),BASP1P1(dist=802564)
[truncated: 3,299 more rows]
