# Supplementary material for: Genomics of Post-Prandial Lipidomic Phenotypes in the Genetics of Lipid Lowering Drugs and Diet Network (GOLDN) Study
Source: PLoS One. 2014 Jun 6;9(6):e99509. doi: 10.1371/journal.pone.0099509 (PMC4048279; doi:10.1371/journal.pone.0099509)
Supplement: Spreadsheet S2 — Complete list of all CpGs and SNPs (including annotations) shown in Figure 3 . (XLS) [file pone.0099509.s003.xls]

## Sheet: FA EWAS
CpG	chromosome	hg19_position	P-value	phenotype	Genes
cg15718583	3	184231385	2.098e-08	di-homo-γ-linolenic Acid (20:3n6 )	EPHB3
cg03758021	20	62208140	6.249e-08	mead acid (20:3n9 )	PRIC285
cg06147752	7	75189186	2.258e-07	plasmalogen (18:1n7)	HIP1
cg24178897	14	69170010	3.017e-07	erucic acid (22:1n9)	NA
cg04879240	12	13237239	3.334e-07	docosapentaenoic acid (DPA) (22:5n3)	GSG1
cg17371580	8	9182401	3.386e-07	docosapentaenoic acid (DPA) (22:5n3)	NA
cg15859864	14	101992750	4.208e-07	palmitelaidic acid (t16:1n7)	NA
cg15320854	7	107300939	4.298e-07	myristoleic acid (14:1n5)	SLC26A4;LOC286002
cg23624401	11	73693962	4.737e-07	plasmalogen (16:0)	UCP2
cg03398303	18	12702742	4.904e-07	eicosadienoic acid (20:2n6)	CEP76;PSMG2
cg05745532	16	2067193	4.912e-07	eicosadienoic acid (20:2n6)	NA
cg16316180	10	131577011	5.181e-07	docosapentaenoic acid (DPA) (22:5n3)	NA
cg03068039	8	146219928	5.818e-07	plasmalogen (16:0)	TMED10P;ZNF252
cg11724393	22	39550015	6.462e-07	linoleic acid (18:2n6)	CBX7
cg16757821	17	73073940	7.597e-07	plasmalogen (18:1n7)	NA
cg13661350	12	11461798	8.463e-07	arachidic acid (20:0)	PRB4
cg24713653	1	205181033	8.526e-07	vaccenic acid (18:1n7)	DSTYK
cg02688948	10	134992447	9.661e-07	mead acid (20:3n9 )	KNDC1
cg05803265	1	54352207	9.904e-07	mead acid (20:3n9 )	YIPF1
cg07018613	15	63212570	1.023e-06	plasmalogen (18:1n7)	NA
cg08813207	16	2198777	1.208e-06	palmitelaidic acid (t16:1n7)	RAB26
cg25813290	7	108767676	1.256e-06	eicosadienoic acid (20:2n6)	NA
cg05371735	17	79186529	1.257e-06	plasmalogen (18:1n9)	AZI1
cg06554535	11	12399973	1.293e-06	docosapentaenoic acid (DPA) (22:5n3)	PARVA
cg21035151	5	117617841	1.503e-06	linoleic acid (18:2n6)	NA
cg08294506	5	149565940	1.54e-06	eicosadienoic acid (20:2n6)	NA
cg27658640	17	4843839	1.639e-06	eicosadienoic acid (20:2n6)	SLC25A11;RNF167
cg21566416	11	86500154	1.642e-06	mead acid (20:3n9 )	NA
cg27518272	3	63918395	1.659e-06	eicsoatetraenoic acid (20:4n3)	ATXN7
cg17735593	5	140552505	1.858e-06	plasmalogen (16:0)	PCDHB7
cg16804923	16	834399	2.037e-06	myristoleic acid (14:1n5)	MSLNL
cg07321171	2	74692645	2.196e-06	elaidic acid (t18:1n9)	MOGS
cg09599228	4	159444830	2.305e-06	plasmalogen (18:1n7)	RXFP1
cg10053339	10	131844047	2.324e-06	palmitoleic Acid (16:1n7 )	NA
cg00210210	6	99798738	2.398e-06	docosadienoic acid (22:2n6)	C6orf168
cg02053678	6	166579057	2.489e-06	γ-linolenic Acid (18:3n6 )	T
cg18477674	10	133793527	2.532e-06	docosadienoic acid (22:2n6)	BNIP3
cg03410576	4	119756869	2.559e-06	eicosadienoic acid (20:2n6)	SEC24D
cg10790709	12	95698084	2.705e-06	linoleic acid (18:2n6)	NA
cg22510509	11	5616222	2.875e-06	plasmalogen (18:0)	TRIM6
cg02244204	5	625213	2.99e-06	docosapentaenoic acid (DPA) (22:5n3)	CEP72
cg00615811	16	2732491	3.107e-06	stearic acid (18:0)	KCTD5
cg22510509	11	5616222	3.134e-06	plasmalogen (16:0)	TRIM6
cg19343530	6	28831388	3.183e-06	eicosapentaenoic acid (EPA) (20:5n3)	NA
cg17837789	17	80379902	3.289e-06	erucic acid (22:1n9)	HEXDC
cg09914404	17	14215442	3.321e-06	plasmalogen (18:0)	HS3ST3B1
cg21581845	1	15127680	3.333e-06	erucic acid (22:1n9)	KIAA1026
cg27226153	2	121953958	3.392e-06	eicosadienoic acid (20:2n6)	NA
cg16983282	17	9871831	3.394e-06	docosapentaenoic acid (DPA) (22:5n3)	GAS7
cg15404665	19	4724679	3.667e-06	palmitelaidic acid (t16:1n7)	DPP9
cg21039932	7	157315088	3.691e-06	myristoleic acid (14:1n5)	NA
cg01732952	1	65209475	3.759e-06	plasmalogen (16:0)	RAVER2
cg00814244	2	16079687	3.828e-06	erucic acid (22:1n9)	MYCN
cg10801670	1	186264674	3.89e-06	docosapentaenoic acid (DPA) (22:5n3)	MIR548F1;PRG4
cg26316697	12	56727976	3.915e-06	docosadienoic acid (22:2n6)	PAN2
cg05158219	17	27230214	3.953e-06	behenic acid (22:0)	DHRS13
cg11208656	10	22605201	3.992e-06	myristic acid (14:0)	COMMD3
cg07552182	5	89458394	4.03e-06	eicsoatetraenoic acid (20:4n3)	NA
cg16267491	4	100871315	4.197e-06	eicsoatetraenoic acid (20:4n3)	LOC256880;H2AFZ
cg13649056	9	136474626	4.23e-06	palmitelaidic acid (t16:1n7)	NA
cg08952590	19	53466322	4.234e-06	palmitelaidic acid (t16:1n7)	ZNF816A
cg16673198	3	131754273	4.35e-06	plasmalogen (18:1n9)	CPNE4
cg10861017	19	37569503	4.51e-06	docosahexaenoic acid (DHA) (22:6n3)	ZNF420
cg16993440	5	80597283	4.57e-06	a-linolenic acid (18:3n3)	RNU5E;RNU5D;ZCCHC9
cg04239886	16	87211212	4.584e-06	vaccenic acid (18:1n7)	NA
cg23530850	16	85647010	4.632e-06	palmitelaidic acid (t16:1n7)	KIAA0182
cg10239449	19	41630511	4.652e-06	a-linolenic acid (18:3n3)	CYP2F1
cg15966603	4	2339890	4.662e-06	plasmalogen (18:1n7)	ZFYVE28
cg11208656	10	22605201	4.675e-06	pentadecanoic acid (15:0)	COMMD3
cg16611852	1	228675670	4.714e-06	arachidic acid (20:0)	RNF187
cg22052758	12	50451005	4.732e-06	eicosadienoic acid (20:2n6)	ACCN2
cg12069132	7	36585420	4.739e-06	erucic acid (22:1n9)	AOAH
cg01126095	5	153665707	4.758e-06	plasmalogen (16:0)	GALNT10
cg18062950	19	1122833	4.781e-06	docosapentaenoic acid (DPA) (22:5n3)	SBNO2
cg03939485	6	33266076	4.986e-06	a-linolenic acid (18:3n3)	RGL2
cg00348551	7	1177965	5.097e-06	palmitic acid (16:0)	C7orf50
cg11870560	13	112709480	5.117e-06	linoleic acid (18:2n6)	NA
cg12481912	1	233142013	5.246e-06	docosapentaenoic acid (DPA) (22:5n3)	PCNXL2
cg26948823	16	1255116	5.308e-06	di-homo-γ-linolenic Acid (20:3n6 )	CACNA1H
cg24086869	15	52471581	5.336e-06	elaidic acid (t18:1n9)	GNB5
cg20314325	15	40886501	5.361e-06	a-linolenic acid (18:3n3)	CASC5
cg05131766	16	47495110	5.421e-06	a-linolenic acid (18:3n3)	ITFG1;PHKB
cg19343518	6	157508679	5.422e-06	vaccenic acid (18:1n7)	ARID1B
cg22295383	15	51058014	5.422e-06	eicosenoic acid (20:1n9)	SPPL2A
cg25801034	6	160940320	5.473e-06	stearic acid (18:0)	NA
cg18606993	17	1168038	5.609e-06	plasmalogen (18:0)	NA
cg17014914	15	35798749	5.63e-06	eicsoatetraenoic acid (20:4n3)	ATPBD4
cg20998200	11	22370099	5.756e-06	plasmalogen (18:1n7)	SLC17A6
cg09550558	1	20208553	5.895e-06	oleic acid (18:1n9)	OTUD3
cg11726911	1	6241120	5.936e-06	palmitelaidic acid (t16:1n7)	CHD5
cg14681055	10	104001261	5.947e-06	elaidic acid (t18:1n9)	PITX3
cg04497116	6	1625574	5.963e-06	oleic acid (18:1n9)	GMDS
cg17398057	7	100218512	5.971e-06	a-linolenic acid (18:3n3)	TFR2
cg05606039	17	73511506	6.051e-06	palmitelaidic acid (t16:1n7)	CASKIN2;TSEN54
cg13580834	9	124022933	6.148e-06	oleic acid (18:1n9)	NA
cg00615811	16	2732491	6.306e-06	elaidic acid (t18:1n9)	KCTD5
cg00054243	1	53190312	6.328e-06	linoleic acid (18:2n6)	NA
cg17494199	13	106834942	6.358e-06	docosapentaenoic acid (22:5n6)	NA
cg07619799	4	185747409	6.555e-06	a-linolenic acid (18:3n3)	ACSL1
cg22029774	2	95534722	6.633e-06	plasmalogen (18:1n7)	NA
cg14556683	19	15342982	6.69e-06	palmitelaidic acid (t16:1n7)	EPHX3
cg06655097	4	177455600	6.708e-06	eicosadienoic acid (20:2n6)	NA
cg20973649	5	141855127	6.724e-06	eicsoatetraenoic acid (20:4n3)	NA
cg17487029	10	86958767	6.887e-06	eicosadienoic acid (20:2n6)	NA
cg15625451	1	8878225	6.964e-06	vaccenic acid (18:1n7)	RERE
cg13655615	9	92291210	7.131e-06	behenic acid (22:0)	LOC100129066
cg03362494	3	195938668	7.173e-06	plasmalogen (16:0)	ZDHHC19
cg04091837	21	47809310	7.187e-06	eicosadienoic acid (20:2n6)	PCNT
cg00348551	7	1177965	7.206e-06	pentadecanoic acid (15:0)	C7orf50
cg15567297	15	90029474	7.293e-06	eicosenoic acid (20:1n9)	RHCG
cg11701604	11	36095771	7.298e-06	eicosadienoic acid (20:2n6)	LDLRAD3
cg24818238	20	62178498	7.316e-06	myristoleic acid (14:1n5)	SRMS
cg25803139	19	2539626	7.344e-06	stearic acid (18:0)	GNG7
cg01200150	18	76322683	7.428e-06	myristoleic acid (14:1n5)	NA
cg13735697	1	203055296	7.431e-06	oleic acid (18:1n9)	MYOG
cg12914251	18	158292	7.523e-06	vaccenic acid (18:1n7)	USP14
cg02150435	12	9800469	7.552e-06	plasmalogen (16:0)	LOC374443
cg12388397	17	79517983	7.671e-06	stearic acid (18:0)	C17orf70
cg17845200	13	113819380	7.674e-06	di-homo-γ-linolenic Acid (20:3n6 )	PROZ
cg03479106	12	6961747	7.849e-06	docosahexaenoic acid (DHA) (22:6n3)	USP5;CDCA3
cg14807090	5	435388	8.022e-06	plasmalogen (18:1n7)	AHRR
cg19478072	9	15423182	8.049e-06	arachidic acid (20:0)	SNAPC3
cg01356044	16	70720817	8.217e-06	plasmalogen (16:0)	MTSS1L
cg24126878	12	7342151	8.256e-06	eicosenoic acid (20:1n9)	PEX5
cg03352402	11	45495631	8.358e-06	plasmalogen (16:0)	NA
cg24395710	3	58163815	8.461e-06	γ-linolenic Acid (18:3n6 )	NA
cg15315385	11	32452839	8.474e-06	docosapentaenoic acid (DPA) (22:5n3)	WT1
cg15259864	10	6622294	8.617e-06	behenic acid (22:0)	PRKCQ
cg07935886	8	41168001	8.657e-06	plasmalogen (16:0)	SFRP1
cg15986276	14	101176310	8.662e-06	elaidic acid (t18:1n9)	NA
cg22525251	8	56677752	8.693e-06	γ-linolenic Acid (18:3n6 )	TMEM68
cg24548191	13	54725166	8.738e-06	plasmalogen (18:1n9)	NA
cg07139329	1	201708558	8.765e-06	myristoleic acid (14:1n5)	NAV1
cg14583319	3	122997585	8.806e-06	plasmalogen (16:0)	NA
cg02492503	8	103823846	8.837e-06	oleic acid (18:1n9)	NA
cg05208483	15	75975041	8.846e-06	palmitoleic Acid (16:1n7 )	CSPG4
cg19655483	19	3751279	8.852e-06	γ-linolenic Acid (18:3n6 )	APBA3
cg06975261	5	141277372	8.86e-06	nervonic acid (24:1n9)	LOC729080
cg02361458	1	57111511	8.87e-06	a-linolenic acid (18:3n3)	PRKAA2
cg25233900	10	133793646	8.881e-06	docosadienoic acid (22:2n6)	BNIP3
cg17853504	12	24715538	9.313e-06	eicosadienoic acid (20:2n6)	SOX5
cg05415936	7	43665740	9.339e-06	plasmalogen (18:1n9)	STK17A
cg12535894	19	18043646	9.373e-06	elaidic acid (t18:1n9)	CCDC124
cg17687551	3	197029445	9.455e-06	oleic acid (18:1n9)	NA
cg12497171	19	44763334	9.458e-06	myristic acid (14:0)	ZNF233
cg01862641	8	2418966	9.839e-06	docosapentaenoic acid (DPA) (22:5n3)	NA
cg26791384	16	77246057	9.857e-06	myristoleic acid (14:1n5)	SYCE1L
cg00908822	10	133728813	9.899e-06	plasmalogen (16:0)	NA
cg24698211	5	170877540	9.926e-06	docosadienoic acid (22:2n6)	FGF18
cg10697286	10	106209748	9.952e-06	eicosapentaenoic acid (EPA) (20:5n3)	CCDC147
cg25796050	2	234621572	1.004e-05	linoleic acid (18:2n6)	UGT1A5;UGT1A8;UGT1
cg22998873	3	184391021	1.006e-05	palmitelaidic acid (t16:1n7)	NA
cg24395710	3	58163815	1.016e-05	eicosapentaenoic acid (EPA) (20:5n3)	NA
cg04879240	12	13237239	1.018e-05	oleic acid (18:1n9)	GSG1
cg24693620	12	56367689	1.021e-05	elaidic acid (t18:1n9)	RAB5B
cg14230379	11	827328	1.025e-05	eicosenoic acid (20:1n9)	EFCAB4A
cg21219268	9	116298900	1.031e-05	lignoceric acid (24:0)	RGS3
cg06800840	12	121476549	1.039e-05	eicosadienoic acid (20:2n6)	OASL
cg18236464	1	176528783	1.049e-05	eicosadienoic acid (20:2n6)	PAPPA2
cg17710535	19	10819994	1.055e-05	lignoceric acid (24:0)	QTRT1
cg02246055	16	72821353	1.058e-05	stearic acid (18:0)	ZFHX3
cg15074266	7	3962202	1.066e-05	plasmalogen (18:1n7)	SDK1
cg19026811	17	42980188	1.068e-05	γ-linolenic Acid (18:3n6 )	CCDC103
cg01751800	4	77820391	1.071e-05	stearidonic acid (18:4n3)	ANKRD56
cg19777644	1	167902728	1.081e-05	plasmalogen (16:0)	BRP44
cg12295918	3	46506481	1.084e-05	plasmalogen (18:1n7)	LTF
cg18490616	2	88469792	1.094e-05	eicosapentaenoic acid (EPA) (20:5n3)	THNSL2
cg19288520	8	104427260	1.103e-05	pentadecanoic acid (15:0)	DCAF13;SLC25A32
cg03138955	8	19170250	1.109e-05	palmitic acid (16:0)	SH2D4A
cg02492503	8	103823846	1.123e-05	stearic acid (18:0)	NA
cg15115757	6	32795627	1.123e-05	docosapentaenoic acid (22:5n6)	TAP2
cg15429451	4	183794411	1.125e-05	stearic acid (18:0)	NA
cg01241798	16	88904469	1.131e-05	elaidic acid (t18:1n9)	GALNS
cg14987283	18	76906367	1.132e-05	a-linolenic acid (18:3n3)	ATP9B
cg27104809	19	55791810	1.143e-05	docosapentaenoic acid (22:5n6)	HSPBP1
cg10790709	12	95698084	1.147e-05	docosahexaenoic acid (DHA) (22:6n3)	NA
cg04388901	3	48056973	1.153e-05	di-homo-γ-linolenic Acid (20:3n6 )	MAP4
cg01397223	5	85756331	1.153e-05	palmitelaidic acid (t16:1n7)	NA
cg00252615	5	160976283	1.176e-05	docosapentaenoic acid (DPA) (22:5n3)	GABRB2
cg24151352	6	1390838	1.193e-05	palmitoleic Acid (16:1n7 )	FOXF2
cg10861017	19	37569503	1.203e-05	linoleic acid (18:2n6)	ZNF420
cg11087911	8	64081408	1.218e-05	palmitoleic Acid (16:1n7 )	YTHDF3
cg19808215	5	6715087	1.231e-05	oleic acid (18:1n9)	POLS
cg03211481	10	22158403	1.234e-05	di-homo-γ-linolenic Acid (20:3n6 )	DNAJC1
cg00615811	16	2732491	1.236e-05	palmitic acid (16:0)	KCTD5
cg14582523	6	169952299	1.242e-05	nervonic acid (24:1n9)	WDR27
cg03610280	10	97592418	1.246e-05	mead acid (20:3n9 )	ENTPD1
cg22635041	10	93804898	1.248e-05	eicsoatetraenoic acid (20:4n3)	NA
cg01090161	6	34032747	1.259e-05	γ-linolenic Acid (18:3n6 )	GRM4
cg09013975	17	3847872	1.265e-05	linoleic acid (18:2n6)	ATP2A3
cg14798382	19	16629806	1.276e-05	eicsoatetraenoic acid (20:4n3)	C19orf44;CHERP
cg21043691	18	18511936	1.287e-05	eicsoatetraenoic acid (20:4n3)	NA
cg05812663	11	129763379	1.297e-05	plasmalogen (18:1n7)	NFRKB
cg19777644	1	167902728	1.299e-05	plasmalogen (18:0)	BRP44
cg17128415	20	25677688	1.3e-05	nervonic acid (24:1n9)	ZNF337
cg00969405	7	27184441	1.321e-05	myristic acid (14:0)	HOXA5
cg21383592	4	190569145	1.336e-05	plasmalogen (16:0)	NA
cg19288520	8	104427260	1.336e-05	myristic acid (14:0)	DCAF13;SLC25A32
cg00894041	1	3191883	1.337e-05	docosapentaenoic acid (DPA) (22:5n3)	PRDM16
cg07740579	17	76124173	1.344e-05	eicosadienoic acid (20:2n6)	TMC6
cg25880347	8	144355125	1.348e-05	plasmalogen (16:0)	GLI4
cg05304806	14	89030280	1.356e-05	myristoleic acid (14:1n5)	ZC3H14
cg19782746	15	76669278	1.366e-05	palmitoleic Acid (16:1n7 )	SCAPER
cg00378313	13	74779339	1.366e-05	eicosenoic acid (20:1n9)	NA
cg12229666	1	59247797	1.369e-05	linoleic acid (18:2n6)	JUN
cg20817073	21	15071306	1.376e-05	plasmalogen (18:1n9)	NA
cg23057051	16	89984268	1.376e-05	elaidic acid (t18:1n9)	MC1R
cg10391950	15	68871866	1.383e-05	palmitelaidic acid (t16:1n7)	CORO2B
cg16140913	4	8430389	1.39e-05	a-linolenic acid (18:3n3)	ACOX3
cg09847652	11	61724438	1.396e-05	eicosadienoic acid (20:2n6)	BEST1
cg01467100	10	6246406	1.406e-05	myristic acid (14:0)	PFKFB3
cg10384494	10	134683865	1.41e-05	plasmalogen (18:0)	NA
cg11743827	3	185080905	1.417e-05	eicosadienoic acid (20:2n6)	MAP3K13
cg00867018	3	128268051	1.431e-05	behenic acid (22:0)	NA
cg08077337	2	202900063	1.437e-05	docosadienoic acid (22:2n6)	FZD7
cg04847638	4	22744871	1.437e-05	lignoceric acid (24:0)	GBA3
cg14498460	14	104129107	1.446e-05	plasmalogen (18:1n7)	KLC1
cg02282247	2	241197121	1.457e-05	plasmalogen (16:0)	NA
cg00879184	10	21823423	1.478e-05	plasmalogen (18:0)	MLLT10
cg16611852	1	228675670	1.479e-05	oleic acid (18:1n9)	RNF187
cg00969405	7	27184441	1.482e-05	pentadecanoic acid (15:0)	HOXA5
cg15971542	12	120650299	1.483e-05	stearidonic acid (18:4n3)	PXN
cg12588082	19	1940412	1.504e-05	plasmalogen (16:0)	CSNK1G2
cg18296001	5	121297772	1.511e-05	elaidic acid (t18:1n9)	SRFBP1
cg24300033	2	241640149	1.514e-05	plasmalogen (18:1n7)	NA
cg21057323	14	103412980	1.517e-05	palmitelaidic acid (t16:1n7)	CDC42BPB
cg23384615	7	157520840	1.528e-05	docosapentaenoic acid (DPA) (22:5n3)	PTPRN2
cg26778029	7	74072136	1.542e-05	elaidic acid (t18:1n9)	GTF2I
cg03897125	10	73767359	1.552e-05	plasmalogen (16:0)	CHST3
cg08738386	11	125080932	1.563e-05	eicsoatetraenoic acid (20:4n3)	PKNOX2
cg00615811	16	2732491	1.566e-05	eicosadienoic acid (20:2n6)	KCTD5
cg25892434	10	75911181	1.574e-05	a-linolenic acid (18:3n3)	AP3M1;ADK
cg14667853	2	2655051	1.581e-05	γ-linolenic Acid (18:3n6 )	NA
cg20476058	2	128438738	1.586e-05	linoleic acid (18:2n6)	LIMS2
cg12588082	19	1940412	1.592e-05	plasmalogen (18:0)	CSNK1G2
cg14533860	3	49131988	1.596e-05	palmitelaidic acid (t16:1n7)	QRICH1
cg08294373	15	88998493	1.6e-05	palmitelaidic acid (t16:1n7)	NA
cg11935053	6	118973021	1.601e-05	elaidic acid (t18:1n9)	C6orf204
cg21756465	2	172543834	1.603e-05	erucic acid (22:1n9)	DYNC1I2
cg10853637	6	1312511	1.604e-05	eicosenoic acid (20:1n9)	FOXQ1
cg15837913	9	5449890	1.606e-05	docosahexaenoic acid (DHA) (22:6n3)	CD274
cg16845172	2	240425983	1.612e-05	plasmalogen (18:1n7)	NA
cg14904079	13	103514655	1.615e-05	docosapentaenoic acid (DPA) (22:5n3)	ERCC5
cg09065654	3	183948302	1.628e-05	elaidic acid (t18:1n9)	VWA5B2
cg13580834	9	124022933	1.631e-05	stearic acid (18:0)	NA
cg07933078	16	88534585	1.632e-05	docosapentaenoic acid (22:5n6)	ZFPM1
cg05740793	11	10531091	1.64e-05	docosapentaenoic acid (22:5n6)	NA
cg03319638	15	42387193	1.641e-05	plasmalogen (18:1n7)	PLA2G4D
cg04497116	6	1625574	1.641e-05	stearic acid (18:0)	GMDS
cg05720403	4	187289264	1.652e-05	plasmalogen (16:0)	NA
cg09287650	10	29981216	1.656e-05	plasmalogen (18:1n7)	SVIL
cg24132527	5	140019269	1.657e-05	plasmalogen (18:1n7)	TMCO6
cg19478072	9	15423182	1.659e-05	stearic acid (18:0)	SNAPC3
cg09357135	12	6977200	1.66e-05	myristoleic acid (14:1n5)	TPI1
cg00907505	17	77715338	1.66e-05	arachidonic acid (20:4n6)	ENPP7
cg25003666	3	146129420	1.661e-05	elaidic acid (t18:1n9)	NA
cg08699646	16	58019359	1.662e-05	docosadienoic acid (22:2n6)	TEPP
cg24570624	14	77493278	1.674e-05	docosapentaenoic acid (22:5n6)	C14orf4
cg23691642	1	161494097	1.68e-05	docosapentaenoic acid (22:5n6)	HSPA6
cg23787163	12	53688931	1.685e-05	docosapentaenoic acid (22:5n6)	PFDN5
cg22856434	14	65346628	1.69e-05	plasmalogen (18:1n7)	NA
cg20811347	2	10619271	1.697e-05	di-homo-γ-linolenic Acid (20:3n6 )	NA
cg09001761	10	6053793	1.705e-05	eicsoatetraenoic acid (20:4n3)	IL2RA
cg17807554	1	33589935	1.709e-05	eicosadienoic acid (20:2n6)	NA
cg15285217	17	4425752	1.71e-05	arachidonic acid (20:4n6)	SPNS2
cg03886898	1	54359132	1.713e-05	eicosadienoic acid (20:2n6)	DIO1
cg12914251	18	158292	1.717e-05	elaidic acid (t18:1n9)	USP14
cg25218470	5	125759767	1.718e-05	vaccenic acid (18:1n7)	GRAMD3
cg07102937	7	966968	1.735e-05	erucic acid (22:1n9)	ADAP1
cg25093532	8	145981124	1.742e-05	docosapentaenoic acid (DPA) (22:5n3)	ZNF251
cg14564724	9	107687761	1.745e-05	plasmalogen (16:0)	ABCA1
cg15793563	11	910950	1.745e-05	eicosenoic acid (20:1n9)	CHID1
cg19288520	8	104427260	1.754e-05	palmitic acid (16:0)	DCAF13;SLC25A32
cg07737810	18	48083223	1.758e-05	docosapentaenoic acid (DPA) (22:5n3)	NA
cg01467100	10	6246406	1.76e-05	pentadecanoic acid (15:0)	PFKFB3
cg05317605	19	4558499	1.764e-05	docosadienoic acid (22:2n6)	SEMA6B
cg19573490	17	79870317	1.773e-05	nervonic acid (24:1n9)	PCYT2;SIRT7
cg06724402	11	101783583	1.784e-05	plasmalogen (16:0)	ANGPTL5
cg20104018	19	44235559	1.786e-05	vaccenic acid (18:1n7)	C19orf61
cg26118637	7	155353417	1.791e-05	eicosadienoic acid (20:2n6)	NA
cg07951579	16	10863179	1.791e-05	docosadienoic acid (22:2n6)	NUBP1;FAM18A
cg00461578	4	146819333	1.795e-05	plasmalogen (18:1n7)	ZNF827
cg01179769	13	45742810	1.798e-05	stearidonic acid (18:4n3)	GTF2F2
cg00712106	21	16340625	1.801e-05	plasmalogen (16:0)	NRIP1
cg05529091	12	111475875	1.811e-05	myristoleic acid (14:1n5)	CUX2
cg06124975	6	107810578	1.811e-05	eicosadienoic acid (20:2n6)	SOBP
cg01592801	8	99438942	1.817e-05	palmitelaidic acid (t16:1n7)	KCNS2
cg09335647	7	147097440	1.818e-05	plasmalogen (18:1n7)	MIR548I4;CNTNAP2
cg10455560	13	80055826	1.821e-05	plasmalogen (18:0)	NDFIP2
cg03930770	22	41253267	1.821e-05	eicosadienoic acid (20:2n6)	XPNPEP3;ST13
cg01511231	1	1109676	1.829e-05	palmitoleic Acid (16:1n7 )	TTLL10
cg17273837	10	7662985	1.838e-05	plasmalogen (18:1n9)	ITIH5
cg17090968	12	46663694	1.854e-05	docosadienoic acid (22:2n6)	SLC38A1
cg05313279	2	234627401	1.855e-05	docosadienoic acid (22:2n6)	UGT1A5;UGT1A8;UGT1
cg10995380	16	31484032	1.861e-05	myristoleic acid (14:1n5)	TGFB1I1
cg01467100	10	6246406	1.865e-05	myristoleic acid (14:1n5)	PFKFB3
cg08747034	5	6348534	1.868e-05	plasmalogen (16:0)	NA
cg01078248	7	123197661	1.87e-05	erucic acid (22:1n9)	NDUFA5
cg19284277	17	80190054	1.873e-05	plasmalogen (18:0)	SLC16A3
cg20281678	4	882723	1.892e-05	elaidic acid (t18:1n9)	GAK
cg10373780	19	8455179	1.904e-05	docosapentaenoic acid (DPA) (22:5n3)	RAB11B
cg23273257	5	142658828	1.917e-05	linoleic acid (18:2n6)	NR3C1
cg16223358	10	86372858	1.918e-05	docosadienoic acid (22:2n6)	NA
cg13766497	10	852009	1.932e-05	behenic acid (22:0)	NA
cg21520549	2	36589883	1.938e-05	plasmalogen (18:0)	CRIM1
cg12798700	6	125622988	1.942e-05	a-linolenic acid (18:3n3)	HDDC2
cg09094674	16	23194733	1.943e-05	palmitelaidic acid (t16:1n7)	SCNN1G
cg03410576	4	119756869	1.947e-05	linoleic acid (18:2n6)	SEC24D
cg13488011	15	81466841	1.947e-05	palmitelaidic acid (t16:1n7)	NA
cg11209957	21	44830921	1.948e-05	lignoceric acid (24:0)	NA
cg12665553	6	31759825	1.956e-05	eicsoatetraenoic acid (20:4n3)	VARS
cg24445165	12	113549832	1.964e-05	eicosadienoic acid (20:2n6)	RASAL1
cg13671121	17	36908172	1.966e-05	elaidic acid (t18:1n9)	PSMB3
cg14891651	11	3690320	1.971e-05	palmitelaidic acid (t16:1n7)	CHRNA10
cg12388397	17	79517983	1.974e-05	erucic acid (22:1n9)	C17orf70
cg24020222	5	64308317	1.977e-05	vaccenic acid (18:1n7)	SDCCAG10
cg05255884	19	2444318	1.978e-05	eicosadienoic acid (20:2n6)	LMNB2
cg25437304	6	103780364	1.98e-05	docosadienoic acid (22:2n6)	NA
cg03295187	19	7587289	1.982e-05	a-linolenic acid (18:3n3)	MCOLN1
cg11947084	1	43207143	1.988e-05	palmitelaidic acid (t16:1n7)	CLDN19
cg12955039	19	41630731	1.989e-05	γ-linolenic Acid (18:3n6 )	CYP2F1
cg15871441	2	24232886	1.992e-05	docosapentaenoic acid (DPA) (22:5n3)	MFSD2B
cg04510512	16	86601520	2.008e-05	palmitelaidic acid (t16:1n7)	FOXC2
cg02351655	16	4442918	2.012e-05	docosadienoic acid (22:2n6)	CORO7
cg15612257	2	65085598	2.022e-05	oleic acid (18:1n9)	NA
cg07452799	10	35103869	2.033e-05	eicosadienoic acid (20:2n6)	PARD3
cg03444304	17	35969646	2.035e-05	a-linolenic acid (18:3n3)	SYNRG
cg02218932	3	136069371	2.036e-05	linoleic acid (18:2n6)	STAG1
cg05346536	7	128769728	2.043e-05	lignoceric acid (24:0)	NA
cg05333564	19	58898534	2.05e-05	nervonic acid (24:1n9)	RPS5
cg04789747	8	144923557	2.065e-05	oleic acid (18:1n9)	NRBP2
cg00546248	1	2412743	2.075e-05	plasmalogen (18:1n7)	PLCH2
cg06145336	2	177027931	2.087e-05	myristoleic acid (14:1n5)	HOXD3
cg02963907	10	59870279	2.093e-05	docosapentaenoic acid (DPA) (22:5n3)	NA
cg00199759	8	251809	2.099e-05	arachidonic acid (20:4n6)	NA
cg22884020	3	38081186	2.113e-05	stearic acid (18:0)	DLEC1
cg19221044	6	32806167	2.117e-05	vaccenic acid (18:1n7)	TAP2
cg20693190	19	56741019	2.133e-05	eicsoatetraenoic acid (20:4n3)	ZSCAN5A
cg02047489	5	76011836	2.145e-05	pentadecanoic acid (15:0)	F2R
cg09550558	1	20208553	2.15e-05	palmitic acid (16:0)	OTUD3
cg01728884	15	69110125	2.152e-05	plasmalogen (18:1n7)	ANP32A
cg04789747	8	144923557	2.159e-05	elaidic acid (t18:1n9)	NRBP2
cg13572069	1	3501397	2.162e-05	mead acid (20:3n9 )	MEGF6
cg12460322	8	7212488	2.168e-05	palmitic acid (16:0)	FAM66B
cg12028646	20	43987945	2.179e-05	plasmalogen (18:1n9)	NA
cg11248869	1	42801011	2.179e-05	docosadienoic acid (22:2n6)	FOXJ3
cg10053339	10	131844047	2.188e-05	vaccenic acid (18:1n7)	NA
cg13441766	5	134376442	2.188e-05	palmitelaidic acid (t16:1n7)	NA
cg00348551	7	1177965	2.197e-05	myristic acid (14:0)	C7orf50
cg18960620	12	122067403	2.199e-05	plasmalogen (18:0)	ORAI1
cg24833566	4	187629400	2.206e-05	adrenic acid (22:4n6)	FAT1
cg22192879	9	131872920	2.208e-05	elaidic acid (t18:1n9)	PPP2R4;CRAT
cg09373211	1	154193749	2.213e-05	γ-linolenic Acid (18:3n6 )	UBAP2L;C1orf43
cg16832267	2	18060102	2.214e-05	palmitelaidic acid (t16:1n7)	KCNS3
cg00326161	6	74710701	2.215e-05	palmitoleic Acid (16:1n7 )	NA
cg25026992	5	140554819	2.219e-05	docosadienoic acid (22:2n6)	PCDHB7
cg05426485	13	28528981	2.22e-05	palmitelaidic acid (t16:1n7)	NA
cg24852319	6	113278378	2.233e-05	plasmalogen (18:1n7)	NA
cg14541460	9	138150964	2.238e-05	nervonic acid (24:1n9)	NA
cg13132884	6	90025136	2.242e-05	eicsoatetraenoic acid (20:4n3)	GABRR2
cg00226580	5	89000691	2.25e-05	docosapentaenoic acid (DPA) (22:5n3)	NA
cg21330423	6	29975068	2.263e-05	palmitelaidic acid (t16:1n7)	NCRNA00171;HLA-J
cg10861017	19	37569503	2.266e-05	eicosapentaenoic acid (EPA) (20:5n3)	ZNF420
cg01859528	14	90323701	2.267e-05	myristoleic acid (14:1n5)	C14orf143
cg01356044	16	70720817	2.289e-05	plasmalogen (18:0)	MTSS1L
cg09281580	15	85698777	2.289e-05	eicosenoic acid (20:1n9)	NA
cg22876356	12	96592098	2.297e-05	plasmalogen (16:0)	ELK3
cg13137765	21	45978747	2.304e-05	palmitelaidic acid (t16:1n7)	C21orf29;KRTAP10-3
cg05934276	4	148984769	2.315e-05	plasmalogen (18:1n9)	ARHGAP10
cg12460322	8	7212488	2.32e-05	arachidic acid (20:0)	FAM66B
cg17037924	15	48623100	2.337e-05	behenic acid (22:0)	DUT
cg03703839	16	87990084	2.345e-05	palmitelaidic acid (t16:1n7)	BANP
cg14411503	14	103589028	2.35e-05	palmitelaidic acid (t16:1n7)	NA
cg04767734	2	172958009	2.351e-05	eicosadienoic acid (20:2n6)	NA
cg13564460	6	72301257	2.355e-05	eicosadienoic acid (20:2n6)	NA
cg05029189	3	123168386	2.359e-05	elaidic acid (t18:1n9)	ADCY5
cg06205432	6	33160869	2.369e-05	eicosenoic acid (20:1n9)	COL11A2
cg12853633	14	57264919	2.37e-05	myristoleic acid (14:1n5)	NA
cg26953293	16	85684108	2.377e-05	docosapentaenoic acid (22:5n6)	KIAA0182
cg04973548	19	5694797	2.384e-05	stearic acid (18:0)	LONP1
cg12076274	19	5536788	2.388e-05	elaidic acid (t18:1n9)	NA
cg15429451	4	183794411	2.389e-05	pentadecanoic acid (15:0)	NA
cg02380750	20	61661411	2.39e-05	arachidonic acid (20:4n6)	NA
cg12003024	6	32025453	2.398e-05	palmitelaidic acid (t16:1n7)	TNXB
cg02281038	19	14139137	2.407e-05	docosapentaenoic acid (DPA) (22:5n3)	RLN3
cg18748134	13	97469575	2.408e-05	eicosenoic acid (20:1n9)	HS6ST3
cg11255427	6	31324500	2.413e-05	arachidic acid (20:0)	HLA-B
cg08880261	21	43547872	2.43e-05	nervonic acid (24:1n9)	UMODL1
cg14728276	1	26798723	2.431e-05	eicosadienoic acid (20:2n6)	HMGN2
cg16797691	13	95363755	2.437e-05	docosahexaenoic acid (DHA) (22:6n3)	SOX21
cg04789747	8	144923557	2.444e-05	palmitic acid (16:0)	NRBP2
cg21426003	2	237076811	2.459e-05	palmitelaidic acid (t16:1n7)	GBX2
cg20691101	4	991081	2.462e-05	docosapentaenoic acid (DPA) (22:5n3)	IDUA
cg21752469	8	57594909	2.468e-05	di-homo-γ-linolenic Acid (20:3n6 )	NA
cg27215916	8	120218354	2.47e-05	a-linolenic acid (18:3n3)	NA
cg15429451	4	183794411	2.474e-05	arachidic acid (20:0)	NA
cg13353699	13	27132422	2.475e-05	eicsoatetraenoic acid (20:4n3)	WASF3
cg11460331	2	39664131	2.478e-05	plasmalogen (18:1n7)	MAP4K3
cg21043691	18	18511936	2.48e-05	eicosenoic acid (20:1n9)	NA
cg14847662	6	131350835	2.483e-05	palmitelaidic acid (t16:1n7)	EPB41L2
cg19713638	13	47175890	2.485e-05	docosadienoic acid (22:2n6)	LRCH1
cg08509427	6	31636913	2.486e-05	eicosadienoic acid (20:2n6)	CSNK2B
cg23541257	19	18096662	2.487e-05	palmitelaidic acid (t16:1n7)	KCNN1
cg09728506	3	196439567	2.495e-05	eicsoatetraenoic acid (20:4n3)	PIGX;C3orf34
cg19763809	2	98703475	2.501e-05	eicsoatetraenoic acid (20:4n3)	VWA3B
cg06133205	13	50701960	2.505e-05	plasmalogen (18:1n7)	NA
cg09526975	10	13390462	2.516e-05	lignoceric acid (24:0)	SEPHS1
cg09265940	1	11562925	2.526e-05	mead acid (20:3n9 )	PTCHD2
cg09002922	5	87956389	2.533e-05	palmitelaidic acid (t16:1n7)	LOC645323
cg04473634	6	144605763	2.536e-05	eicosadienoic acid (20:2n6)	NA
cg22761176	2	173539542	2.541e-05	behenic acid (22:0)	NA
cg03780851	8	102504564	2.547e-05	a-linolenic acid (18:3n3)	GRHL2
cg07330169	5	59064235	2.547e-05	behenic acid (22:0)	PDE4D
cg22374146	6	90205035	2.548e-05	plasmalogen (16:0)	ANKRD6
cg04434339	2	107503547	2.551e-05	palmitelaidic acid (t16:1n7)	ST6GAL2
cg12549321	1	59762793	2.554e-05	plasmalogen (18:1n9)	FGGY
cg10797726	6	82957093	2.558e-05	eicosadienoic acid (20:2n6)	IBTK
cg01792640	3	195600916	2.565e-05	docosapentaenoic acid (22:5n6)	TNK2
cg19288520	8	104427260	2.6e-05	arachidic acid (20:0)	DCAF13;SLC25A32
cg21579274	12	115138445	2.6e-05	elaidic acid (t18:1n9)	NA
cg05687617	22	31494714	2.602e-05	behenic acid (22:0)	SMTN
cg08360728	1	27226980	2.602e-05	elaidic acid (t18:1n9)	GPATCH3
cg08033127	1	55232442	2.625e-05	plasmalogen (18:0)	NA
cg22194129	12	7901661	2.625e-05	oleic acid (18:1n9)	CLEC4C
cg26992204	5	1147458	2.628e-05	palmitoleic Acid (16:1n7 )	NA
cg23555471	12	113534591	2.654e-05	plasmalogen (18:1n9)	DTX1
cg17162981	15	45248744	2.657e-05	docosapentaenoic acid (22:5n6)	C15orf43
cg01904776	16	2153834	2.682e-05	arachidonic acid (20:4n6)	PKD1
cg04497116	6	1625574	2.692e-05	elaidic acid (t18:1n9)	GMDS
cg19343530	6	28831388	2.697e-05	linoleic acid (18:2n6)	NA
cg18784533	5	114594609	2.705e-05	docosadienoic acid (22:2n6)	PGGT1B
cg10546888	22	38890734	2.729e-05	oleic acid (18:1n9)	DDX17
cg17662493	22	45806309	2.737e-05	erucic acid (22:1n9)	SMC1B
cg04297867	15	63831570	2.739e-05	docosadienoic acid (22:2n6)	USP3
cg08157228	16	86544308	2.753e-05	docosapentaenoic acid (22:5n6)	FOXF1
cg06956098	1	38010385	2.755e-05	plasmalogen (18:1n7)	SNIP1
cg03046325	10	93558661	2.755e-05	myristoleic acid (14:1n5)	TNKS2
cg11203512	11	93064092	2.755e-05	palmitelaidic acid (t16:1n7)	CCDC67
cg00969405	7	27184441	2.761e-05	stearic acid (18:0)	HOXA5
cg22611633	1	52344317	2.767e-05	eicosadienoic acid (20:2n6)	NRD1
cg22341513	18	54785289	2.782e-05	vaccenic acid (18:1n7)	NA
cg20939662	9	126777160	2.796e-05	vaccenic acid (18:1n7)	LHX2
cg00354179	1	180881480	2.801e-05	nervonic acid (24:1n9)	KIAA1614
cg08288130	8	21771540	2.808e-05	a-linolenic acid (18:3n3)	DOK2
cg04210082	8	109459746	2.816e-05	stearic acid (18:0)	TTC35
cg20411075	13	21677723	2.826e-05	plasmalogen (18:1n9)	NA
cg02218932	3	136069371	2.827e-05	vaccenic acid (18:1n7)	STAG1
cg11162385	20	25604740	2.83e-05	a-linolenic acid (18:3n3)	NANP
cg04210082	8	109459746	2.832e-05	oleic acid (18:1n9)	TTC35
cg20476058	2	128438738	2.833e-05	γ-linolenic Acid (18:3n6 )	LIMS2
cg00365481	19	48362237	2.836e-05	palmitelaidic acid (t16:1n7)	NA
cg19407236	19	23946205	2.84e-05	docosapentaenoic acid (22:5n6)	RPSAP58
cg21844856	8	75896645	2.845e-05	palmitelaidic acid (t16:1n7)	CRISPLD1
cg08006845	19	40723403	2.868e-05	vaccenic acid (18:1n7)	TTC9B
cg26719995	2	27309153	2.869e-05	nervonic acid (24:1n9)	EMILIN1;KHK
cg12460322	8	7212488	2.874e-05	oleic acid (18:1n9)	FAM66B
cg19633192	5	2633477	2.885e-05	docosapentaenoic acid (22:5n6)	NA
cg27299949	4	46911333	2.892e-05	stearic acid (18:0)	COX7B2
cg07722358	6	36808414	2.897e-05	elaidic acid (t18:1n9)	CPNE5
cg07661564	17	44919658	2.901e-05	plasmalogen (18:1n7)	NA
cg18477429	12	57595353	2.918e-05	plasmalogen (18:1n7)	LRP1
cg24084681	7	93520288	2.919e-05	palmitelaidic acid (t16:1n7)	TFPI2
cg13665263	7	135662016	2.936e-05	palmitelaidic acid (t16:1n7)	LUZP6;MTPN
cg22876356	12	96592098	2.945e-05	plasmalogen (18:0)	ELK3
cg22026616	1	45275340	2.946e-05	plasmalogen (18:1n7)	BTBD19
cg07790638	4	113508575	2.946e-05	lignoceric acid (24:0)	C4orf21
cg13148824	12	57914715	2.948e-05	eicsoatetraenoic acid (20:4n3)	DDIT3
cg03650119	1	228346014	2.949e-05	eicsoatetraenoic acid (20:4n3)	GJC2
cg01115668	7	99006349	2.956e-05	eicosadienoic acid (20:2n6)	BUD31;PDAP1
cg04973548	19	5694797	2.957e-05	arachidic acid (20:0)	LONP1
cg11169102	5	170285840	2.969e-05	mead acid (20:3n9 )	NA
cg03940549	4	186423510	2.969e-05	lignoceric acid (24:0)	PDLIM3
cg04939026	7	25898446	2.977e-05	mead acid (20:3n9 )	NA
cg24607283	3	11302249	2.98e-05	docosapentaenoic acid (DPA) (22:5n3)	HRH1
cg14655249	9	86595816	2.992e-05	docosahexaenoic acid (DHA) (22:6n3)	RMI1;HNRNPK
cg02413594	5	42950785	2.997e-05	eicosadienoic acid (20:2n6)	NA
cg15448220	1	150897856	3.001e-05	plasmalogen (18:0)	SETDB1
cg22539706	10	24646727	3.003e-05	plasmalogen (18:1n7)	KIAA1217
cg20691580	11	116701044	3.016e-05	palmitelaidic acid (t16:1n7)	APOC3
cg12583537	1	146628575	3.019e-05	plasmalogen (16:0)	PRKAB2
cg02539402	22	43061182	3.03e-05	oleic acid (18:1n9)	NA
cg16791797	12	132931179	3.034e-05	plasmalogen (18:1n9)	NA
cg23957912	4	187296698	3.037e-05	a-linolenic acid (18:3n3)	NA
cg02715115	4	148605624	3.037e-05	eicosadienoic acid (20:2n6)	PRMT10
cg00981003	10	131451000	3.038e-05	linoleic acid (18:2n6)	MGMT
cg01251290	4	22623333	3.048e-05	plasmalogen (18:1n7)	NA
cg04225368	2	121834589	3.05e-05	erucic acid (22:1n9)	NA
cg07622957	16	1503662	3.066e-05	vaccenic acid (18:1n7)	CLCN7
cg09184192	14	94492986	3.068e-05	elaidic acid (t18:1n9)	OTUB2
cg25218470	5	125759767	3.072e-05	oleic acid (18:1n9)	GRAMD3
cg14557534	3	27763581	3.08e-05	arachidic acid (20:0)	EOMES
cg08385486	2	74874383	3.094e-05	plasmalogen (16:0)	C2orf65
cg04210082	8	109459746	3.095e-05	pentadecanoic acid (15:0)	TTC35
cg16195430	7	99141009	3.096e-05	eicsoatetraenoic acid (20:4n3)	NA
cg13033061	3	155198149	3.105e-05	behenic acid (22:0)	PLCH1
cg00527805	18	76541071	3.108e-05	eicosadienoic acid (20:2n6)	NA
cg12229666	1	59247797	3.113e-05	eicosapentaenoic acid (EPA) (20:5n3)	JUN
cg20717612	12	21810983	3.125e-05	eicosadienoic acid (20:2n6)	LDHB
cg07309374	3	122786091	3.137e-05	elaidic acid (t18:1n9)	PDIA5
cg03162916	17	77003152	3.141e-05	oleic acid (18:1n9)	CANT1
cg11574130	11	66379666	3.146e-05	elaidic acid (t18:1n9)	NA
cg06946314	2	236092957	3.154e-05	docosapentaenoic acid (DPA) (22:5n3)	NA
cg07582955	1	896763	3.155e-05	pentadecanoic acid (15:0)	KLHL17
cg27421810	10	82404135	3.168e-05	plasmalogen (16:0)	SH2D4B
cg02879083	7	1595067	3.173e-05	docosapentaenoic acid (DPA) (22:5n3)	TMEM184A
cg01145928	15	52738117	3.177e-05	stearidonic acid (18:4n3)	MYO5A
cg05201956	13	53024733	3.182e-05	eicosadienoic acid (20:2n6)	VPS36
cg08883066	1	114696822	3.184e-05	eicosadienoic acid (20:2n6)	SYT6
cg16150053	15	41789894	3.188e-05	stearidonic acid (18:4n3)	ITPKA
cg01099902	16	3991468	3.2e-05	eicsoatetraenoic acid (20:4n3)	NA
cg13580834	9	124022933	3.211e-05	linoleic acid (18:2n6)	NA
cg02241136	11	573673	3.218e-05	eicosenoic acid (20:1n9)	NA
cg17173975	12	32292997	3.219e-05	elaidic acid (t18:1n9)	BICD1
cg01939479	15	31195982	3.22e-05	palmitelaidic acid (t16:1n7)	MTMR15
cg02015741	5	3394050	3.224e-05	plasmalogen (16:0)	NA
cg05676251	16	89225592	3.224e-05	plasmalogen (18:1n7)	C16orf81
cg08115553	17	13215554	3.224e-05	γ-linolenic Acid (18:3n6 )	NA
cg06486460	19	49517771	3.231e-05	lignoceric acid (24:0)	RUVBL2
cg07215869	10	1235975	3.24e-05	eicosadienoic acid (20:2n6)	ADARB2
cg08125125	5	149980486	3.243e-05	nervonic acid (24:1n9)	SYNPO
cg00615811	16	2732491	3.244e-05	vaccenic acid (18:1n7)	KCTD5
cg01976623	14	94255901	3.246e-05	vaccenic acid (18:1n7)	PRIMA1
cg00066239	17	78472159	3.25e-05	mead acid (20:3n9 )	NA
cg04268254	5	72599786	3.257e-05	pentadecanoic acid (15:0)	NA
cg26856583	16	87425887	3.261e-05	elaidic acid (t18:1n9)	MAP1LC3B;FBXO31
cg00464519	9	37034655	3.263e-05	palmitelaidic acid (t16:1n7)	PAX5
cg03362667	15	85928046	3.268e-05	stearidonic acid (18:4n3)	AKAP13
cg11839771	15	80205821	3.272e-05	plasmalogen (18:1n9)	ST20
cg00039016	16	87421584	3.285e-05	docosahexaenoic acid (DHA) (22:6n3)	FBXO31
cg02047489	5	76011836	3.288e-05	myristic acid (14:0)	F2R
cg09078622	11	130115733	3.288e-05	elaidic acid (t18:1n9)	ZBTB44
cg01434228	16	66589642	3.292e-05	lignoceric acid (24:0)	CKLF
cg15733114	12	14996515	3.321e-05	eicsoatetraenoic acid (20:4n3)	ART4
cg13671121	17	36908172	3.322e-05	pentadecanoic acid (15:0)	PSMB3
cg01499518	7	75890022	3.34e-05	myristoleic acid (14:1n5)	SRRM3
cg00375829	21	30257342	3.347e-05	mead acid (20:3n9 )	N6AMT1
cg01698954	22	31198623	3.354e-05	palmitelaidic acid (t16:1n7)	OSBP2
cg02193762	11	36399139	3.355e-05	eicosadienoic acid (20:2n6)	PRR5L
cg23567583	6	29932743	3.363e-05	eicosadienoic acid (20:2n6)	NA
cg21155767	14	95374525	3.367e-05	plasmalogen (16:0)	NA
cg07965110	1	24863166	3.376e-05	plasmalogen (18:1n7)	NA
cg00608534	15	40986962	3.385e-05	docosapentaenoic acid (22:5n6)	RAD51
cg04849378	12	72730618	3.388e-05	stearic acid (18:0)	TRHDE
cg03138955	8	19170250	3.392e-05	stearic acid (18:0)	SH2D4A
cg01467100	10	6246406	3.393e-05	palmitic acid (16:0)	PFKFB3
cg15594284	22	38245605	3.395e-05	elaidic acid (t18:1n9)	EIF3L
cg06603113	14	36003367	3.396e-05	palmitic acid (16:0)	INSM2
cg05712973	5	176011682	3.398e-05	vaccenic acid (18:1n7)	PCDH24
cg10407646	13	27957896	3.401e-05	linoleic acid (18:2n6)	NA
cg13779677	6	150285071	3.407e-05	myristic acid (14:0)	ULBP1
cg25376593	10	75501541	3.407e-05	docosadienoic acid (22:2n6)	NA
cg24020222	5	64308317	3.412e-05	eicosadienoic acid (20:2n6)	SDCCAG10
cg10109421	16	52641824	3.413e-05	plasmalogen (16:0)	NA
cg09078622	11	130115733	3.429e-05	myristic acid (14:0)	ZBTB44
cg17609158	6	41342382	3.431e-05	palmitelaidic acid (t16:1n7)	NA
cg12291348	6	31239005	3.431e-05	elaidic acid (t18:1n9)	HLA-C
cg02246055	16	72821353	3.438e-05	arachidic acid (20:0)	ZFHX3
cg14700965	8	109452937	3.438e-05	nervonic acid (24:1n9)	NA
cg02047489	5	76011836	3.44e-05	palmitic acid (16:0)	F2R
cg17614506	7	47803072	3.44e-05	behenic acid (22:0)	NA
cg22182945	4	71200583	3.441e-05	adrenic acid (22:4n6)	C4orf35
cg22511408	5	6378790	3.45e-05	plasmalogen (18:0)	MED10
cg01771876	2	11886613	3.451e-05	palmitic acid (16:0)	LPIN1
cg15997020	8	140990656	3.458e-05	docosapentaenoic acid (22:5n6)	TRAPPC9
cg07207660	6	31477847	3.468e-05	eicsoatetraenoic acid (20:4n3)	MICB
cg06603113	14	36003367	3.474e-05	pentadecanoic acid (15:0)	INSM2
cg19929302	4	26171642	3.478e-05	plasmalogen (18:1n7)	NA
cg25003666	3	146129420	3.494e-05	stearic acid (18:0)	NA
cg04858161	17	6904	3.495e-05	plasmalogen (18:1n7)	DOC2B
cg07988206	12	131190324	3.507e-05	nervonic acid (24:1n9)	NA
cg17819489	7	50862067	3.511e-05	plasmalogen (16:0)	GRB10
cg09360571	6	19839553	3.514e-05	mead acid (20:3n9 )	ID4
cg05162794	10	105360333	3.519e-05	a-linolenic acid (18:3n3)	SH3PXD2A
cg23194295	2	239030655	3.522e-05	oleic acid (18:1n9)	ESPNL
cg04463911	6	168073237	3.529e-05	eicsoatetraenoic acid (20:4n3)	NA
cg21551979	11	972057	3.536e-05	plasmalogen (18:1n9)	AP2A2
cg19734327	13	112272366	3.536e-05	docosapentaenoic acid (22:5n6)	NA
cg06141025	12	21757466	3.562e-05	plasmalogen (18:0)	GYS2
cg04497116	6	1625574	3.577e-05	arachidic acid (20:0)	GMDS
cg12388397	17	79517983	3.588e-05	myristoleic acid (14:1n5)	C17orf70
cg17977184	2	132587782	3.595e-05	behenic acid (22:0)	NA
cg06225999	10	90488156	3.613e-05	palmitelaidic acid (t16:1n7)	LIPK
cg16318226	13	113671048	3.614e-05	docosadienoic acid (22:2n6)	MCF2L
cg15429451	4	183794411	3.615e-05	palmitic acid (16:0)	NA
cg12666221	3	196661389	3.616e-05	plasmalogen (18:1n9)	SENP5
cg24485284	11	30358536	3.62e-05	plasmalogen (18:0)	C11orf46
cg00348551	7	1177965	3.62e-05	myristoleic acid (14:1n5)	C7orf50
cg15639592	12	110156459	3.635e-05	plasmalogen (18:1n7)	C12orf34
cg13033061	3	155198149	3.644e-05	eicosadienoic acid (20:2n6)	PLCH1
cg06731021	6	116442866	3.673e-05	eicosadienoic acid (20:2n6)	NT5DC1;COL10A1
cg25803139	19	2539626	3.682e-05	palmitic acid (16:0)	GNG7
cg04497116	6	1625574	3.686e-05	palmitic acid (16:0)	GMDS
cg17398057	7	100218512	3.686e-05	eicosapentaenoic acid (EPA) (20:5n3)	TFR2
cg08485302	3	156439987	3.691e-05	docosapentaenoic acid (DPA) (22:5n3)	NA
cg27095592	8	8580746	3.698e-05	docosadienoic acid (22:2n6)	NA
cg21646060	7	142027514	3.699e-05	plasmalogen (18:1n7)	NA
cg26390078	5	105233133	3.705e-05	myristoleic acid (14:1n5)	NA
cg01485790	12	124911358	3.705e-05	γ-linolenic Acid (18:3n6 )	NCOR2
cg04973548	19	5694797	3.706e-05	palmitic acid (16:0)	LONP1
cg17035109	21	10882029	3.712e-05	plasmalogen (18:1n7)	NA
cg00894041	1	3191883	3.717e-05	vaccenic acid (18:1n7)	PRDM16
cg10096055	1	1851165	3.729e-05	eicosadienoic acid (20:2n6)	TMEM52
cg03724752	19	58231433	3.74e-05	docosapentaenoic acid (DPA) (22:5n3)	ZNF671
cg10489786	11	118938260	3.741e-05	eicosadienoic acid (20:2n6)	VPS11
cg22988346	8	143618620	3.742e-05	eicsoatetraenoic acid (20:4n3)	BAI1
cg17472832	2	95944339	3.753e-05	eicosenoic acid (20:1n9)	PROM2
cg26164735	4	71768712	3.756e-05	eicosadienoic acid (20:2n6)	MOBKL1A
cg09510531	21	45705742	3.768e-05	eicosadienoic acid (20:2n6)	AIRE
cg07737810	18	48083223	3.769e-05	linoleic acid (18:2n6)	NA
cg16502522	17	76490379	3.784e-05	docosapentaenoic acid (DPA) (22:5n3)	DNAH17
cg07158055	22	25758749	3.799e-05	elaidic acid (t18:1n9)	LRP5L
cg13729392	14	70826495	3.806e-05	docosadienoic acid (22:2n6)	COX16
cg17696091	1	115396629	3.808e-05	oleic acid (18:1n9)	SYCP1
cg12688248	17	64962218	3.809e-05	linoleic acid (18:2n6)	CACNG4
cg13680764	4	95373949	3.815e-05	elaidic acid (t18:1n9)	PDLIM5
cg20666438	6	32849783	3.826e-05	plasmalogen (18:1n7)	NA
cg12069309	3	50312913	3.828e-05	plasmalogen (16:0)	SEMA3B
cg18447876	3	54121761	3.83e-05	a-linolenic acid (18:3n3)	NA
cg11425201	19	40770176	3.832e-05	stearic acid (18:0)	AKT2
cg23795893	11	101000589	3.84e-05	eicosenoic acid (20:1n9)	PGR
cg24242022	10	115998493	3.852e-05	stearic acid (18:0)	VWA2
cg13577735	9	102581792	3.852e-05	erucic acid (22:1n9)	NA
cg18108695	21	46962546	3.861e-05	eicosenoic acid (20:1n9)	SLC19A1
cg22092745	9	37485802	3.866e-05	a-linolenic acid (18:3n3)	POLR1E
cg15645784	16	4852962	3.87e-05	eicosadienoic acid (20:2n6)	ROGDI
cg23719508	7	2623999	3.874e-05	docosadienoic acid (22:2n6)	IQCE
cg14322570	9	135769402	3.877e-05	plasmalogen (18:1n9)	TSC1
cg20654875	10	134739369	3.88e-05	docosadienoic acid (22:2n6)	NA
cg12057673	6	140701188	3.884e-05	plasmalogen (18:0)	NA
cg14304264	15	94897976	3.89e-05	myristoleic acid (14:1n5)	MCTP2
cg14168733	1	201708718	3.892e-05	myristoleic acid (14:1n5)	NAV1
cg04058144	16	74640482	3.896e-05	docosadienoic acid (22:2n6)	GLG1
cg05220442	19	50732077	3.902e-05	plasmalogen (16:0)	MYH14
cg04239886	16	87211212	3.902e-05	arachidic acid (20:0)	NA
cg08742041	6	131123672	3.91e-05	stearic acid (18:0)	NA
cg07300558	18	35145353	3.916e-05	vaccenic acid (18:1n7)	BRUNOL4
cg27226174	3	39152325	3.923e-05	docosadienoic acid (22:2n6)	TTC21A
cg19567891	15	89921083	3.929e-05	plasmalogen (18:1n7)	LOC254559
cg24176040	6	31129358	3.929e-05	plasmalogen (18:1n7)	TCF19
cg13671121	17	36908172	3.949e-05	myristic acid (14:0)	PSMB3
cg11744631	6	55498560	3.952e-05	mead acid (20:3n9 )	NA
cg03142554	6	82958230	3.971e-05	myristoleic acid (14:1n5)	IBTK
cg02492503	8	103823846	3.971e-05	palmitic acid (16:0)	NA
cg13721560	2	44222568	3.982e-05	eicosadienoic acid (20:2n6)	LRPPRC
cg15083933	7	33944635	3.983e-05	mead acid (20:3n9 )	BMPER
cg21008928	4	22780415	3.985e-05	oleic acid (18:1n9)	GBA3
cg15087178	10	61946556	3.986e-05	plasmalogen (16:0)	ANK3
cg14477114	3	65914296	3.989e-05	eicosenoic acid (20:1n9)	MAGI1
cg05318210	2	145780010	3.99e-05	docosadienoic acid (22:2n6)	NA
cg01811100	1	40158476	3.991e-05	plasmalogen (16:0)	HPCAL4
cg01122302	17	42392668	3.996e-05	a-linolenic acid (18:3n3)	RUNDC3A
cg16828585	10	8051100	3.997e-05	oleic acid (18:1n9)	TAF3
cg10546888	22	38890734	3.997e-05	arachidic acid (20:0)	DDX17
cg00615811	16	2732491	4.01e-05	oleic acid (18:1n9)	KCTD5
cg13583664	9	132016282	4.015e-05	oleic acid (18:1n9)	NA
cg05774231	3	120320383	4.017e-05	nervonic acid (24:1n9)	NDUFB4
cg21008928	4	22780415	4.018e-05	stearic acid (18:0)	GBA3
cg24886414	19	53290126	4.019e-05	a-linolenic acid (18:3n3)	ZNF600
cg06739525	2	45417905	4.037e-05	eicosadienoic acid (20:2n6)	NA
cg05351078	10	45455109	4.039e-05	di-homo-γ-linolenic Acid (20:3n6 )	RASSF4
cg13351249	6	166140706	4.048e-05	plasmalogen (16:0)	NA
cg11719946	10	86527234	4.056e-05	plasmalogen (18:1n7)	NA
cg15245051	22	36563117	4.058e-05	myristic acid (14:0)	APOL3
cg25003666	3	146129420	4.062e-05	oleic acid (18:1n9)	NA
cg09962198	15	75165438	4.063e-05	docosadienoic acid (22:2n6)	SCAMP2
cg07518380	15	90068044	4.065e-05	elaidic acid (t18:1n9)	LOC283761
cg24601967	1	6366496	4.069e-05	stearidonic acid (18:4n3)	ACOT7
cg14770407	20	54987154	4.082e-05	plasmalogen (18:1n7)	CASS4
cg13433446	9	128170534	4.085e-05	a-linolenic acid (18:3n3)	NA
cg01844098	20	5987246	4.086e-05	vaccenic acid (18:1n7)	CRLS1
cg13204758	1	1889213	4.086e-05	behenic acid (22:0)	KIAA1751
cg18330338	5	9047211	4.093e-05	plasmalogen (16:0)	SEMA5A
cg24864683	1	180199274	4.094e-05	docosapentaenoic acid (DPA) (22:5n3)	LHX4
cg05442602	3	98313398	4.109e-05	docosapentaenoic acid (DPA) (22:5n3)	CPOX
cg05977558	6	27338602	4.113e-05	palmitoleic Acid (16:1n7 )	ZNF204P
cg00508697	9	35811884	4.113e-05	docosadienoic acid (22:2n6)	SPAG8
cg00747360	7	127228685	4.117e-05	vaccenic acid (18:1n7)	ARF5
cg06264108	11	2603429	4.133e-05	vaccenic acid (18:1n7)	KCNQ1
cg15920621	6	168396727	4.144e-05	di-homo-γ-linolenic Acid (20:3n6 )	NA
cg20027331	6	32173526	4.147e-05	arachidonic acid (20:4n6)	NOTCH4
cg15036894	5	16539535	4.148e-05	mead acid (20:3n9 )	FAM134B
cg19076659	5	137688057	4.149e-05	eicosadienoic acid (20:2n6)	KDM3B
cg16601904	19	1218482	4.158e-05	plasmalogen (16:0)	STK11
cg13614083	1	6085872	4.158e-05	plasmalogen (18:1n9)	KCNAB2
cg23632804	11	10823130	4.163e-05	plasmalogen (16:0)	EIF4G2;SNORD97
cg07428851	6	4575594	4.167e-05	eicosenoic acid (20:1n9)	NA
cg18486258	6	42110750	4.168e-05	lignoceric acid (24:0)	C6orf132
cg12813108	7	99719912	4.171e-05	eicosenoic acid (20:1n9)	CNPY4
cg24881289	17	40822424	4.176e-05	myristic acid (14:0)	PLEKHH3
cg18169940	11	3243281	4.184e-05	eicosadienoic acid (20:2n6)	C11orf36
cg19808215	5	6715087	4.189e-05	stearic acid (18:0)	POLS
cg05720403	4	187289264	4.203e-05	plasmalogen (18:0)	NA
cg09725975	6	42847544	4.212e-05	palmitelaidic acid (t16:1n7)	RPL7L1
cg05362191	11	82968957	4.221e-05	plasmalogen (16:0)	NA
cg08792584	11	43899178	4.222e-05	docosapentaenoic acid (DPA) (22:5n3)	NA
cg02320980	10	118926615	4.229e-05	myristoleic acid (14:1n5)	NA
cg04336279	8	130365731	4.231e-05	palmitic acid (16:0)	NA
cg03014427	14	45552678	4.231e-05	docosadienoic acid (22:2n6)	PRPF39
cg26761572	16	2766247	4.231e-05	docosapentaenoic acid (DPA) (22:5n3)	PRSS27
cg22639293	3	141516638	4.233e-05	docosahexaenoic acid (DHA) (22:6n3)	GRK7
cg23317683	7	99698554	4.239e-05	a-linolenic acid (18:3n3)	MCM7;AP4M1
cg08944430	16	23848439	4.247e-05	plasmalogen (16:0)	PRKCB
cg00417605	1	242122063	4.251e-05	plasmalogen (16:0)	NA
cg20120033	3	65367695	4.257e-05	eicsoatetraenoic acid (20:4n3)	MAGI1
cg10130155	6	28833480	4.261e-05	plasmalogen (18:1n9)	NA
cg03295187	19	7587289	4.267e-05	palmitoleic Acid (16:1n7 )	MCOLN1
cg06727993	16	87894690	4.27e-05	docosahexaenoic acid (DHA) (22:6n3)	SLC7A5
cg12076274	19	5536788	4.272e-05	myristoleic acid (14:1n5)	NA
cg18264719	8	53508979	4.277e-05	eicsoatetraenoic acid (20:4n3)	NA
cg24825334	3	143690208	4.283e-05	plasmalogen (18:1n9)	C3orf58
cg06633484	7	90797554	4.288e-05	docosapentaenoic acid (DPA) (22:5n3)	CDK14
cg07788451	12	58146524	4.304e-05	eicosadienoic acid (20:2n6)	CDK4
cg16611852	1	228675670	4.306e-05	palmitic acid (16:0)	RNF187
cg24193314	2	219264277	4.311e-05	eicosadienoic acid (20:2n6)	CTDSP1
cg19031475	10	134659481	4.322e-05	behenic acid (22:0)	NA
cg16196745	7	105158109	4.324e-05	docosapentaenoic acid (DPA) (22:5n3)	PUS7
cg05529091	12	111475875	4.34e-05	stearic acid (18:0)	CUX2
cg19310340	7	150037297	4.356e-05	linoleic acid (18:2n6)	RARRES2
cg12229666	1	59247797	4.36e-05	docosahexaenoic acid (DHA) (22:6n3)	JUN
cg22194129	12	7901661	4.363e-05	palmitic acid (16:0)	CLEC4C
cg16927353	2	10442868	4.37e-05	eicsoatetraenoic acid (20:4n3)	HPCAL1
cg22294181	15	85431307	4.374e-05	eicsoatetraenoic acid (20:4n3)	SLC28A1
cg00985115	12	48592818	4.388e-05	pentadecanoic acid (15:0)	NA
cg22463035	12	131188005	4.391e-05	erucic acid (22:1n9)	NA
cg07058902	19	44488612	4.393e-05	a-linolenic acid (18:3n3)	ZNF155
cg08450965	21	46677779	4.395e-05	vaccenic acid (18:1n7)	NA
cg14062152	10	63211062	4.396e-05	eicsoatetraenoic acid (20:4n3)	TMEM26
cg05367443	12	752290	4.416e-05	a-linolenic acid (18:3n3)	NINJ2
cg04973548	19	5694797	4.417e-05	pentadecanoic acid (15:0)	LONP1
cg12946225	19	3573751	4.418e-05	arachidic acid (20:0)	HMG20B
cg08883066	1	114696822	4.422e-05	vaccenic acid (18:1n7)	SYT6
cg11344574	1	152196415	4.424e-05	stearidonic acid (18:4n3)	HRNR
cg10274022	19	40871697	4.426e-05	nervonic acid (24:1n9)	PLD3
cg08133816	16	67867224	4.428e-05	a-linolenic acid (18:3n3)	CENPT
cg11804692	1	2777158	4.43e-05	elaidic acid (t18:1n9)	NA
cg01773518	1	22972756	4.437e-05	di-homo-γ-linolenic Acid (20:3n6 )	C1QC
cg12288726	7	127227857	4.456e-05	mead acid (20:3n9 )	ARF5
cg14410227	14	101488345	4.466e-05	eicsoatetraenoic acid (20:4n3)	MIR379;MIR411
cg03921396	7	64467049	4.467e-05	erucic acid (22:1n9)	NA
cg24432632	10	3935314	4.468e-05	plasmalogen (16:0)	NA
cg25149516	5	667968	4.47e-05	eicosenoic acid (20:1n9)	TPPP
cg03835332	15	44069518	4.474e-05	adrenic acid (22:4n6)	ELL3
cg21623445	12	177995	4.495e-05	eicosadienoic acid (20:2n6)	IQSEC3
cg14910125	6	52646631	4.506e-05	oleic acid (18:1n9)	NA
cg04803994	11	1592587	4.522e-05	erucic acid (22:1n9)	LOC338651;HCCA2;DU
cg01606310	6	33266703	4.523e-05	myristic acid (14:0)	RGL2
cg18860790	6	84937415	4.527e-05	arachidic acid (20:0)	KIAA1009
cg10911354	22	20279179	4.53e-05	plasmalogen (18:1n7)	NA
cg01056174	2	112641738	4.53e-05	palmitoleic Acid (16:1n7 )	ANAPC1
cg23018400	1	46712832	4.533e-05	eicosadienoic acid (20:2n6)	RAD54L
cg01287476	2	74875548	4.533e-05	docosapentaenoic acid (DPA) (22:5n3)	C2orf65
cg20993243	20	30192169	4.538e-05	docosapentaenoic acid (DPA) (22:5n3)	ID1
cg04855433	14	105663093	4.548e-05	plasmalogen (18:1n7)	NA
cg13671121	17	36908172	4.548e-05	stearic acid (18:0)	PSMB3
cg03239279	7	100883248	4.556e-05	γ-linolenic Acid (18:3n6 )	FIS1
cg23057051	16	89984268	4.566e-05	oleic acid (18:1n9)	MC1R
cg14910125	6	52646631	4.567e-05	stearic acid (18:0)	NA
cg00319359	11	70116639	4.576e-05	oleic acid (18:1n9)	PPFIA1
cg20889818	15	96906732	4.576e-05	docosapentaenoic acid (22:5n6)	NA
cg22813290	5	129074344	4.589e-05	vaccenic acid (18:1n7)	ADAMTS19
cg03162916	17	77003152	4.59e-05	palmitic acid (16:0)	CANT1
cg08741214	2	74426422	4.594e-05	vaccenic acid (18:1n7)	MTHFD2
cg22691336	1	1292638	4.598e-05	eicsoatetraenoic acid (20:4n3)	MXRA8
cg20509092	5	74162771	4.607e-05	plasmalogen (18:1n7)	FAM169A
cg05511921	12	26999954	4.623e-05	arachidonic acid (20:4n6)	NA
cg04268254	5	72599786	4.631e-05	myristic acid (14:0)	NA
cg02696561	7	1047834	4.636e-05	eicsoatetraenoic acid (20:4n3)	C7orf50
cg02703843	17	1533176	4.636e-05	elaidic acid (t18:1n9)	SLC43A2
cg17696091	1	115396629	4.645e-05	vaccenic acid (18:1n7)	SYCP1
cg26791266	16	74735780	4.648e-05	nervonic acid (24:1n9)	MLKL
cg01792640	3	195600916	4.657e-05	mead acid (20:3n9 )	TNK2
cg05241431	16	49895551	4.663e-05	plasmalogen (18:0)	NA
cg15429451	4	183794411	4.684e-05	myristic acid (14:0)	NA
cg07802534	5	137369060	4.687e-05	a-linolenic acid (18:3n3)	FAM13B
cg05463136	3	16286371	4.69e-05	plasmalogen (18:0)	NA
cg03362494	3	195938668	4.7e-05	plasmalogen (18:0)	ZDHHC19
cg11835544	7	158279846	4.713e-05	plasmalogen (18:1n7)	PTPRN2
cg22076228	3	129831635	4.713e-05	stearic acid (18:0)	LOC729375
cg00615811	16	2732491	4.726e-05	arachidic acid (20:0)	KCTD5
cg04979384	19	11319718	4.752e-05	docosapentaenoic acid (DPA) (22:5n3)	DOCK6
cg22092397	5	1946212	4.759e-05	γ-linolenic Acid (18:3n6 )	NA
cg11437331	12	124893649	4.765e-05	plasmalogen (18:0)	NCOR2
cg10053339	10	131844047	4.765e-05	oleic acid (18:1n9)	NA
cg16137976	6	99395586	4.766e-05	oleic acid (18:1n9)	FBXL4
cg20536369	19	2427244	4.767e-05	docosadienoic acid (22:2n6)	TIMM13
cg00822607	16	30582918	4.77e-05	a-linolenic acid (18:3n3)	ZNF688
cg23849410	2	210822981	4.771e-05	docosapentaenoic acid (DPA) (22:5n3)	UNC80
cg03593616	9	138669392	4.787e-05	plasmalogen (18:1n7)	KCNT1
cg23471067	10	133793477	4.794e-05	docosadienoic acid (22:2n6)	BNIP3
cg07752820	8	1300084	4.799e-05	γ-linolenic Acid (18:3n6 )	NA
cg24006667	7	86758571	4.803e-05	eicsoatetraenoic acid (20:4n3)	NA
cg20795500	2	174970644	4.804e-05	γ-linolenic Acid (18:3n6 )	OLA1
cg03126821	8	99076526	4.817e-05	stearidonic acid (18:4n3)	C8orf47
cg16953473	17	59539587	4.819e-05	palmitelaidic acid (t16:1n7)	TBX4
cg07040723	14	106941205	4.827e-05	γ-linolenic Acid (18:3n6 )	LOC100133469
cg19410143	22	17485612	4.836e-05	pentadecanoic acid (15:0)	GAB4
cg14436426	20	62712394	4.84e-05	nervonic acid (24:1n9)	OPRL1;RGS19
cg01569339	3	16645732	4.856e-05	plasmalogen (18:1n7)	DAZL
cg03948437	7	45144871	4.859e-05	docosadienoic acid (22:2n6)	TBRG4;SNORA5A;SNOR
cg22608999	17	46184744	4.866e-05	vaccenic acid (18:1n7)	SNX11
cg00777652	10	69835323	4.878e-05	vaccenic acid (18:1n7)	HERC4
cg22194129	12	7901661	4.878e-05	arachidic acid (20:0)	CLEC4C
cg10064325	12	125261304	4.889e-05	plasmalogen (18:1n9)	NA
cg27454102	10	32428473	4.902e-05	eicosadienoic acid (20:2n6)	NA
cg08031689	3	135870058	4.919e-05	eicsoatetraenoic acid (20:4n3)	MSL2
cg06731904	7	6075438	4.927e-05	eicsoatetraenoic acid (20:4n3)	EIF2AK1
cg20707692	2	19555572	4.933e-05	elaidic acid (t18:1n9)	OSR1
cg21215767	2	119599819	4.934e-05	plasmalogen (18:0)	EN1
cg06221215	11	62359120	4.939e-05	docosapentaenoic acid (22:5n6)	TUT1
cg21704793	6	155312540	4.946e-05	a-linolenic acid (18:3n3)	NA
cg00183067	6	151075493	4.95e-05	plasmalogen (18:1n7)	PLEKHG1
cg19677522	10	23633390	4.951e-05	oleic acid (18:1n9)	C10orf67
cg20726575	20	57616191	4.952e-05	docosadienoic acid (22:2n6)	SLMO2
cg23515125	16	29296704	4.964e-05	eicosapentaenoic acid (EPA) (20:5n3)	NA
cg03404815	22	18063945	4.973e-05	docosadienoic acid (22:2n6)	SLC25A18
cg16596716	2	75825456	4.982e-05	eicosenoic acid (20:1n9)	NA
cg24778160	11	76894469	4.996e-05	oleic acid (18:1n9)	MYO7A
cg03716245	6	90509463	5.001e-05	stearic acid (18:0)	MDN1
cg03428047	4	140730656	5.016e-05	docosapentaenoic acid (22:5n6)	MAML3
cg14308375	4	111545119	5.021e-05	palmitelaidic acid (t16:1n7)	PITX2
cg20707692	2	19555572	5.027e-05	a-linolenic acid (18:3n3)	OSR1
cg03343730	1	46769302	5.027e-05	behenic acid (22:0)	LRRC41;UQCRH
cg00587665	15	100533223	5.029e-05	plasmalogen (16:0)	ADAMTS17
cg03771099	1	1917911	5.029e-05	plasmalogen (16:0)	KIAA1751
cg06008401	16	75657298	5.038e-05	stearic acid (18:0)	ADAT1
cg16822035	13	113633379	5.063e-05	mead acid (20:3n9 )	MCF2L
cg01644611	20	3052253	5.066e-05	myristic acid (14:0)	OXT
cg20600404	2	9960583	5.07e-05	plasmalogen (18:1n7)	NA
cg05090716	20	1183437	5.072e-05	docosapentaenoic acid (22:5n6)	C20orf202
cg00944433	1	107599041	5.083e-05	nervonic acid (24:1n9)	PRMT6
cg22194129	12	7901661	5.087e-05	stearic acid (18:0)	CLEC4C
cg02042393	14	50998919	5.089e-05	docosapentaenoic acid (DPA) (22:5n3)	MAP4K5;ATL1
cg20048260	13	110802968	5.092e-05	adrenic acid (22:4n6)	COL4A1
cg19481287	5	172750923	5.093e-05	plasmalogen (16:0)	STC2
cg07061738	6	169018830	5.093e-05	stearidonic acid (18:4n3)	SMOC2
cg02347989	11	65634083	5.095e-05	plasmalogen (16:0)	EFEMP2
cg10597379	2	235978434	5.112e-05	plasmalogen (16:0)	NA
cg01467100	10	6246406	5.116e-05	elaidic acid (t18:1n9)	PFKFB3
cg27626141	8	103876469	5.128e-05	myristoleic acid (14:1n5)	AZIN1
cg09727148	21	43560719	5.128e-05	behenic acid (22:0)	UMODL1
cg08216000	9	139906382	5.138e-05	eicsoatetraenoic acid (20:4n3)	ABCA2
cg08475401	8	2143741	5.142e-05	docosapentaenoic acid (DPA) (22:5n3)	NA
cg00924631	2	3395801	5.144e-05	lignoceric acid (24:0)	TTC15
cg25140444	1	89196864	5.146e-05	oleic acid (18:1n9)	PKN2
cg17606450	11	60500636	5.148e-05	docosapentaenoic acid (DPA) (22:5n3)	NA
cg13580834	9	124022933	5.152e-05	palmitic acid (16:0)	NA
cg17680303	4	47183921	5.154e-05	plasmalogen (18:0)	GABRB1
cg26141291	8	142201025	5.16e-05	plasmalogen (18:1n7)	DENND3
cg00916255	1	170634931	5.162e-05	palmitelaidic acid (t16:1n7)	PRRX1
cg07166159	17	75209644	5.166e-05	eicsoatetraenoic acid (20:4n3)	SEC14L1
cg16016888	2	242874987	5.168e-05	eicosadienoic acid (20:2n6)	NA
cg22004830	7	157595428	5.169e-05	adrenic acid (22:4n6)	PTPRN2
cg07336872	6	150393535	5.171e-05	plasmalogen (18:0)	NA
cg27139117	16	58163299	5.171e-05	γ-linolenic Acid (18:3n6 )	C16orf80
cg00294885	2	33815183	5.179e-05	arachidic acid (20:0)	FAM98A
cg02196730	15	80188777	5.198e-05	palmitelaidic acid (t16:1n7)	MTHFS
cg04923604	20	50138879	5.207e-05	eicsoatetraenoic acid (20:4n3)	NFATC2
cg27127091	3	53036929	5.21e-05	eicosenoic acid (20:1n9)	SFMBT1
cg11164142	4	141565589	5.214e-05	linoleic acid (18:2n6)	TBC1D9
cg26466027	3	45989744	5.219e-05	docosadienoic acid (22:2n6)	FYCO1;CXCR6
cg09603935	1	1375448	5.224e-05	stearidonic acid (18:4n3)	VWA1
cg17996757	7	131013207	5.225e-05	eicosadienoic acid (20:2n6)	MKLN1
cg19136673	6	32813337	5.229e-05	eicosadienoic acid (20:2n6)	PSMB8;TAP1
cg14193825	17	805524	5.231e-05	plasmalogen (16:0)	NXN
cg13858394	12	52476073	5.24e-05	vaccenic acid (18:1n7)	NA
cg10546888	22	38890734	5.243e-05	behenic acid (22:0)	DDX17
cg00397059	6	132031294	5.255e-05	plasmalogen (18:1n7)	ENPP3;CTAGE9
cg08231349	6	29894644	5.266e-05	behenic acid (22:0)	HCG4P6
cg03986311	1	179557221	5.268e-05	palmitelaidic acid (t16:1n7)	NA
cg24625115	6	32811697	5.275e-05	palmitic acid (16:0)	PSMB8
cg20811347	2	10619271	5.275e-05	docosapentaenoic acid (DPA) (22:5n3)	NA
cg04804648	17	72348295	5.286e-05	docosapentaenoic acid (22:5n6)	KIF19
cg03646674	1	155145926	5.289e-05	a-linolenic acid (18:3n3)	KRTCAP2;TRIM46
cg08616111	19	13112808	5.291e-05	myristic acid (14:0)	NFIX
cg23836456	19	46580807	5.296e-05	palmitelaidic acid (t16:1n7)	NA
cg20511277	15	31744207	5.312e-05	docosadienoic acid (22:2n6)	NA
cg18166947	22	18189443	5.313e-05	eicosenoic acid (20:1n9)	BCL2L13
cg11935053	6	118973021	5.315e-05	arachidic acid (20:0)	C6orf204
cg04665124	12	130604404	5.316e-05	eicosadienoic acid (20:2n6)	NA
cg17318769	4	154229091	5.317e-05	plasmalogen (18:1n9)	ANXA2P1;TRIM2
cg06358671	4	5976157	5.318e-05	nervonic acid (24:1n9)	C4orf50
cg25703243	4	145568399	5.32e-05	eicosadienoic acid (20:2n6)	HHIP
cg17636806	6	33143731	5.325e-05	mead acid (20:3n9 )	COL11A2
cg03479657	2	85108429	5.326e-05	eicosapentaenoic acid (EPA) (20:5n3)	C2orf89
cg24997888	1	179042747	5.334e-05	plasmalogen (18:1n7)	FAM20B
cg06603113	14	36003367	5.338e-05	myristic acid (14:0)	INSM2
cg07057235	16	89033895	5.342e-05	linoleic acid (18:2n6)	CBFA2T3
cg14910125	6	52646631	5.347e-05	myristoleic acid (14:1n5)	NA
cg25496947	7	46192911	5.352e-05	plasmalogen (16:0)	NA
cg16119246	1	210502114	5.359e-05	vaccenic acid (18:1n7)	HHAT
cg08954601	13	32460504	5.359e-05	stearidonic acid (18:4n3)	EEF1DP3
cg23640757	6	7889014	5.364e-05	oleic acid (18:1n9)	TXNDC5
cg27628961	1	38288336	5.365e-05	eicosenoic acid (20:1n9)	MTF1
cg11977562	13	114845297	5.367e-05	eicosadienoic acid (20:2n6)	RASA3
cg23968579	1	5975890	5.369e-05	plasmalogen (16:0)	NPHP4
cg08616111	19	13112808	5.372e-05	oleic acid (18:1n9)	NFIX
cg16269144	1	2003326	5.38e-05	eicosadienoic acid (20:2n6)	PRKCZ
cg20725493	19	15740067	5.386e-05	eicosenoic acid (20:1n9)	CYP4F8
cg20878251	7	2260236	5.396e-05	plasmalogen (18:1n7)	MAD1L1
cg22249121	6	33037060	5.415e-05	plasmalogen (18:1n7)	HLA-DPA1
cg26856388	7	65337895	5.416e-05	eicosadienoic acid (20:2n6)	VKORC1L1
cg14654926	5	44388688	5.421e-05	eicosadienoic acid (20:2n6)	FGF10
cg10388442	6	5260950	5.421e-05	behenic acid (22:0)	LYRM4;FARS2
cg21216606	2	207275704	5.422e-05	eicosenoic acid (20:1n9)	NA
cg10803903	1	12000521	5.425e-05	nervonic acid (24:1n9)	PLOD1
cg14168733	1	201708718	5.434e-05	myristic acid (14:0)	NAV1
cg13817287	9	123854335	5.435e-05	γ-linolenic Acid (18:3n6 )	CEP110
cg06727510	2	96810690	5.444e-05	nervonic acid (24:1n9)	DUSP2
cg11977618	1	79726633	5.464e-05	plasmalogen (18:0)	NA
cg17126142	6	73329988	5.477e-05	erucic acid (22:1n9)	NA
cg19288520	8	104427260	5.479e-05	oleic acid (18:1n9)	DCAF13;SLC25A32
cg07755203	2	150177004	5.484e-05	di-homo-γ-linolenic Acid (20:3n6 )	NA
cg11024341	5	2041368	5.487e-05	eicosenoic acid (20:1n9)	NA
cg23072921	13	27995121	5.489e-05	plasmalogen (16:0)	NA
cg24960158	3	97690786	5.492e-05	erucic acid (22:1n9)	MINA
cg14866547	6	133636216	5.494e-05	arachidic acid (20:0)	EYA4
cg04876451	4	152682126	5.498e-05	plasmalogen (18:1n7)	PET112L
cg04789747	8	144923557	5.507e-05	vaccenic acid (18:1n7)	NRBP2
cg24428600	1	37952273	5.51e-05	docosapentaenoic acid (22:5n6)	NA
cg13983779	9	19464742	5.511e-05	plasmalogen (18:1n9)	NA
cg02562052	2	202508330	5.512e-05	eicosadienoic acid (20:2n6)	ALS2CR4
cg20786489	4	91052378	5.517e-05	plasmalogen (18:1n7)	FAM190A
cg01666436	6	168473292	5.528e-05	docosadienoic acid (22:2n6)	FRMD1
cg00026919	13	40226031	5.538e-05	plasmalogen (18:1n7)	NA
cg01712892	11	131513454	5.538e-05	myristic acid (14:0)	NTM
cg16073408	7	44128218	5.539e-05	docosadienoic acid (22:2n6)	NA
cg04244849	1	46929878	5.545e-05	vaccenic acid (18:1n7)	NA
cg23472930	16	15150079	5.549e-05	vaccenic acid (18:1n7)	NTAN1
cg00990022	1	40138052	5.563e-05	vaccenic acid (18:1n7)	NT5C1A
cg27230040	14	70701049	5.565e-05	erucic acid (22:1n9)	NA
cg12575429	17	77029518	5.578e-05	eicosenoic acid (20:1n9)	C1QTNF1
cg12168626	8	914335	5.586e-05	eicosadienoic acid (20:2n6)	NA
cg01311222	3	124776153	5.59e-05	linoleic acid (18:2n6)	HEG1
cg24543286	1	53392881	5.604e-05	palmitelaidic acid (t16:1n7)	SCP2
cg25140444	1	89196864	5.624e-05	palmitic acid (16:0)	PKN2
cg09394608	13	47472429	5.625e-05	docosapentaenoic acid (22:5n6)	HTR2A
cg16998490	8	103877011	5.629e-05	plasmalogen (18:1n7)	AZIN1
cg08616111	19	13112808	5.632e-05	linoleic acid (18:2n6)	NFIX
cg13643060	7	95765717	5.638e-05	eicosadienoic acid (20:2n6)	SLC25A13
cg02588737	2	71357524	5.639e-05	vaccenic acid (18:1n7)	MCEE;MPHOSPH10
cg13942695	17	58096637	5.649e-05	plasmalogen (18:1n7)	DHX40P
cg13859757	9	137993615	5.655e-05	plasmalogen (16:0)	OLFM1
cg12270275	11	61443868	5.655e-05	erucic acid (22:1n9)	NA
cg12245770	19	23945761	5.656e-05	docosapentaenoic acid (22:5n6)	RPSAP58
cg21966975	1	17575420	5.658e-05	linoleic acid (18:2n6)	PADI3
cg16029321	19	14544044	5.669e-05	myristic acid (14:0)	PKN1
cg04347845	5	43192945	5.669e-05	a-linolenic acid (18:3n3)	MGC42105
cg04635783	10	62023553	5.679e-05	stearidonic acid (18:4n3)	ANK3
cg13583664	9	132016282	5.688e-05	eicsoatetraenoic acid (20:4n3)	NA
cg07582955	1	896763	5.689e-05	stearic acid (18:0)	KLHL17
cg21548719	15	68128633	5.694e-05	plasmalogen (16:0)	NA
cg14349667	4	81189706	5.694e-05	nervonic acid (24:1n9)	FGF5
cg20811347	2	10619271	5.7e-05	docosadienoic acid (22:2n6)	NA
cg06950946	1	225965259	5.702e-05	elaidic acid (t18:1n9)	SRP9
cg09522706	7	99691447	5.704e-05	plasmalogen (16:0)	MCM7;MIR25;MIR93
cg23157637	14	20881440	5.706e-05	stearic acid (18:0)	TEP1
cg15320948	17	18685008	5.707e-05	myristic acid (14:0)	FAM18B
cg21553524	2	39893185	5.708e-05	plasmalogen (16:0)	TMEM178
cg12575429	17	77029518	5.708e-05	eicsoatetraenoic acid (20:4n3)	C1QTNF1
cg00498653	3	156806902	5.715e-05	pentadecanoic acid (15:0)	NA
cg00724098	7	40174410	5.727e-05	a-linolenic acid (18:3n3)	C7orf10;C7orf11
cg19729188	1	85725931	5.727e-05	docosapentaenoic acid (DPA) (22:5n3)	C1orf52
cg23081580	7	89841037	5.738e-05	γ-linolenic Acid (18:3n6 )	STEAP2
cg14655249	9	86595816	5.752e-05	linoleic acid (18:2n6)	RMI1;HNRNPK
cg11666924	1	109289079	5.763e-05	mead acid (20:3n9 )	STXBP3
cg21387773	4	57964342	5.772e-05	arachidonic acid (20:4n6)	IGFBP7
cg03190219	7	25898688	5.774e-05	eicosenoic acid (20:1n9)	NA
cg19911801	1	2435632	5.776e-05	plasmalogen (18:1n7)	PLCH2
cg02218932	3	136069371	5.776e-05	γ-linolenic Acid (18:3n6 )	STAG1
cg25825506	7	96626659	5.782e-05	a-linolenic acid (18:3n3)	DLX6AS
cg14640310	7	44058913	5.786e-05	mead acid (20:3n9 )	POLR2J4
cg23057051	16	89984268	5.801e-05	stearic acid (18:0)	MC1R
cg24678767	15	74902976	5.803e-05	plasmalogen (18:1n7)	CLK3
cg16828585	10	8051100	5.808e-05	palmitic acid (16:0)	TAF3
cg20707692	2	19555572	5.808e-05	docosapentaenoic acid (DPA) (22:5n3)	OSR1
cg25826546	7	100770060	5.809e-05	docosapentaenoic acid (DPA) (22:5n3)	SERPINE1
cg12156759	19	39110008	5.811e-05	nervonic acid (24:1n9)	MAP4K1;EIF3K
cg10151454	10	131639626	5.812e-05	elaidic acid (t18:1n9)	EBF3
cg21820873	11	64138719	5.82e-05	eicsoatetraenoic acid (20:4n3)	RPS6KA4
cg00348551	7	1177965	5.828e-05	elaidic acid (t18:1n9)	C7orf50
cg12619972	11	4456403	5.831e-05	erucic acid (22:1n9)	NA
cg04424940	17	42264171	5.833e-05	myristoleic acid (14:1n5)	TMUB2;C17orf65
cg14325837	10	49731563	5.836e-05	a-linolenic acid (18:3n3)	ARHGAP22
cg09319202	1	111506715	5.838e-05	plasmalogen (18:0)	C1orf103
cg25956966	7	157213519	5.841e-05	palmitelaidic acid (t16:1n7)	NA
cg04756223	2	46325268	5.846e-05	plasmalogen (18:1n7)	PRKCE
cg00054243	1	53190312	5.85e-05	arachidonic acid (20:4n6)	NA
cg16672223	16	81650677	5.851e-05	a-linolenic acid (18:3n3)	CMIP
cg01201519	7	121950429	5.855e-05	a-linolenic acid (18:3n3)	NA
cg17740632	19	58892104	5.856e-05	eicosenoic acid (20:1n9)	ZNF837
cg20102506	19	49621876	5.871e-05	plasmalogen (18:0)	C19orf73;PPFIA3
cg05773312	16	810292	5.881e-05	plasmalogen (18:1n7)	MSLN
cg16029321	19	14544044	5.883e-05	pentadecanoic acid (15:0)	PKN1
cg11654737	6	80816077	5.893e-05	plasmalogen (18:1n9)	BCKDHB
cg04862289	1	204966208	5.895e-05	palmitelaidic acid (t16:1n7)	NFASC
cg25003666	3	146129420	5.9e-05	eicosadienoic acid (20:2n6)	NA
cg24517686	1	1005398	5.901e-05	plasmalogen (18:0)	NA
cg11426590	1	33647854	5.904e-05	docosapentaenoic acid (DPA) (22:5n3)	TRIM62
cg21848788	8	1132050	5.905e-05	vaccenic acid (18:1n7)	NA
cg10542300	15	48442807	5.913e-05	arachidic acid (20:0)	MYEF2
cg24625115	6	32811697	5.917e-05	oleic acid (18:1n9)	PSMB8
cg23493167	2	219920195	5.926e-05	mead acid (20:3n9 )	IHH
cg22676447	6	5892489	5.927e-05	a-linolenic acid (18:3n3)	NA
cg06704170	2	85843078	5.933e-05	eicosadienoic acid (20:2n6)	USP39
cg04693014	5	180645302	5.933e-05	palmitelaidic acid (t16:1n7)	NA
cg01403948	19	7661617	5.936e-05	pentadecanoic acid (15:0)	KIAA1543
cg26429068	5	134074985	5.952e-05	adrenic acid (22:4n6)	CAMLG
cg22551060	8	914346	5.975e-05	eicosapentaenoic acid (EPA) (20:5n3)	NA
cg12767885	10	134350658	5.99e-05	lignoceric acid (24:0)	INPP5A
cg26800202	1	200956326	5.992e-05	palmitoleic Acid (16:1n7 )	KIF21B
cg03588970	6	108170011	5.995e-05	eicosadienoic acid (20:2n6)	NA
cg23157637	14	20881440	6.001e-05	pentadecanoic acid (15:0)	TEP1
cg02440668	17	77721989	6.003e-05	myristic acid (14:0)	NA
cg21008928	4	22780415	6.003e-05	docosapentaenoic acid (DPA) (22:5n3)	GBA3
cg00715913	5	157115649	6.015e-05	behenic acid (22:0)	NA
cg14524600	1	160313168	6.018e-05	eicosadienoic acid (20:2n6)	COPA;NCSTN
cg19312085	1	247553836	6.019e-05	di-homo-γ-linolenic Acid (20:3n6 )	NA
cg19718306	3	134371507	6.039e-05	docosadienoic acid (22:2n6)	NA
cg23439966	3	27674472	6.04e-05	myristic acid (14:0)	NA
cg20981919	3	25616035	6.044e-05	stearic acid (18:0)	RARB
cg12452788	2	206597271	6.051e-05	arachidic acid (20:0)	NRP2
cg21039932	7	157315088	6.067e-05	myristic acid (14:0)	NA
cg17696091	1	115396629	6.07e-05	palmitic acid (16:0)	SYCP1
cg26112639	1	247580106	6.072e-05	plasmalogen (18:1n7)	NLRP3
cg06735554	11	1221726	6.073e-05	plasmalogen (16:0)	NA
cg07611812	8	53627203	6.075e-05	eicosadienoic acid (20:2n6)	RB1CC1
cg26673286	19	49458596	6.077e-05	oleic acid (18:1n9)	BAX
cg07090980	17	873255	6.096e-05	plasmalogen (16:0)	NXN
cg21041764	15	49103369	6.097e-05	a-linolenic acid (18:3n3)	CEP152
cg19808215	5	6715087	6.104e-05	pentadecanoic acid (15:0)	POLS
cg08885381	5	72116865	6.106e-05	stearic acid (18:0)	TNPO1
cg17687551	3	197029445	6.107e-05	eicosadienoic acid (20:2n6)	NA
cg21225319	9	135645761	6.122e-05	a-linolenic acid (18:3n3)	C9orf98
cg24984506	3	135086818	6.123e-05	linoleic acid (18:2n6)	NA
cg07053777	8	107890251	6.126e-05	adrenic acid (22:4n6)	NA
cg14457918	22	50608509	6.128e-05	eicosadienoic acid (20:2n6)	PANX2
cg07669891	3	39850280	6.128e-05	palmitelaidic acid (t16:1n7)	MYRIP
cg09550558	1	20208553	6.131e-05	eicosadienoic acid (20:2n6)	OTUD3
cg19808215	5	6715087	6.132e-05	myristic acid (14:0)	POLS
cg01919768	7	100239764	6.133e-05	mead acid (20:3n9 )	TFR2
cg12955039	19	41630731	6.136e-05	palmitoleic Acid (16:1n7 )	CYP2F1
cg11602598	12	122985643	6.14e-05	palmitelaidic acid (t16:1n7)	ZCCHC8
cg05163348	10	92631428	6.142e-05	plasmalogen (18:1n7)	RPP30
cg04551967	17	1837764	6.154e-05	vaccenic acid (18:1n7)	NA
cg18565762	3	39321867	6.155e-05	mead acid (20:3n9 )	CX3CR1
cg15808279	17	48238567	6.159e-05	palmitelaidic acid (t16:1n7)	NA
cg17034959	12	132321329	6.161e-05	eicosenoic acid (20:1n9)	MMP17
cg16536450	9	139658896	6.166e-05	palmitelaidic acid (t16:1n7)	LCN15
cg10311225	20	3753139	6.173e-05	plasmalogen (16:0)	NA
cg12894325	11	67418113	6.178e-05	plasmalogen (16:0)	ACY3
cg00586817	2	200329872	6.182e-05	palmitelaidic acid (t16:1n7)	NA
cg15469709	1	116653300	6.192e-05	γ-linolenic Acid (18:3n6 )	C1orf161
cg24547092	6	37467765	6.197e-05	myristoleic acid (14:1n5)	C6orf129
cg21619883	12	38556969	6.212e-05	plasmalogen (18:0)	NA
cg12388397	17	79517983	6.222e-05	palmitic acid (16:0)	C17orf70
cg20988798	7	75677766	6.227e-05	eicosadienoic acid (20:2n6)	STYXL1;MDH2
cg07624008	19	33672378	6.272e-05	oleic acid (18:1n9)	NA
cg07691004	20	3024107	6.279e-05	eicosadienoic acid (20:2n6)	GNRH2
cg15996984	10	100224178	6.279e-05	mead acid (20:3n9 )	HPSE2
cg19702347	7	4749392	6.281e-05	eicsoatetraenoic acid (20:4n3)	FOXK1
cg19410143	22	17485612	6.285e-05	myristic acid (14:0)	GAB4
cg17953385	10	77167715	6.287e-05	nervonic acid (24:1n9)	C10orf41
cg14948757	16	56669726	6.291e-05	elaidic acid (t18:1n9)	NA
cg06703343	22	36563048	6.293e-05	myristic acid (14:0)	APOL3
cg23453683	19	49168736	6.308e-05	docosapentaenoic acid (22:5n6)	SEC1;NTN5
cg08282812	5	1505402	6.311e-05	mead acid (20:3n9 )	LPCAT1
cg08625803	7	4807504	6.311e-05	elaidic acid (t18:1n9)	FOXK1
cg17046756	11	1855851	6.312e-05	palmitelaidic acid (t16:1n7)	SYT8
cg08448893	5	2710614	6.323e-05	vaccenic acid (18:1n7)	NA
cg20413866	12	57405970	6.323e-05	eicosenoic acid (20:1n9)	TAC3
cg20821566	17	81014667	6.325e-05	elaidic acid (t18:1n9)	NA
cg25852019	2	220309638	6.33e-05	arachidic acid (20:0)	SPEG
cg10052164	11	1750939	6.33e-05	eicsoatetraenoic acid (20:4n3)	HCCA2
cg00116172	2	3389717	6.333e-05	mead acid (20:3n9 )	TTC15
cg18923188	8	615270	6.337e-05	arachidonic acid (20:4n6)	ERICH1
cg11208853	12	8395875	6.344e-05	di-homo-γ-linolenic Acid (20:3n6 )	LOC653113
cg13671121	17	36908172	6.35e-05	myristoleic acid (14:1n5)	PSMB3
cg15381769	6	128841972	6.351e-05	eicosadienoic acid (20:2n6)	PTPRK
cg00572810	3	48369810	6.376e-05	arachidic acid (20:0)	SPINK8
cg25293325	17	873413	6.379e-05	plasmalogen (16:0)	NXN
cg03412045	16	77272123	6.396e-05	a-linolenic acid (18:3n3)	NA
cg20909380	15	99987288	6.398e-05	plasmalogen (18:1n9)	NA
cg04095826	1	230457906	6.406e-05	plasmalogen (16:0)	PGBD5
cg19242568	7	149420655	6.408e-05	docosapentaenoic acid (DPA) (22:5n3)	KRBA1
cg24853517	6	139098408	6.411e-05	plasmalogen (16:0)	CCDC28A
cg00566949	7	32927892	6.413e-05	docosahexaenoic acid (DHA) (22:6n3)	KBTBD2
cg11390381	1	151800946	6.418e-05	docosahexaenoic acid (DHA) (22:6n3)	RORC
cg14910125	6	52646631	6.421e-05	pentadecanoic acid (15:0)	NA
cg14729962	13	43597565	6.423e-05	adrenic acid (22:4n6)	DNAJC15
cg04789747	8	144923557	6.426e-05	stearic acid (18:0)	NRBP2
cg14910125	6	52646631	6.434e-05	palmitic acid (16:0)	NA
cg15221604	11	124738735	6.434e-05	docosadienoic acid (22:2n6)	ROBO3
cg03270995	16	4790537	6.435e-05	plasmalogen (18:1n7)	C16orf71
cg25597208	12	68135754	6.442e-05	vaccenic acid (18:1n7)	NA
cg01143145	6	33547969	6.449e-05	eicosadienoic acid (20:2n6)	BAK1
cg13483990	17	8090639	6.449e-05	eicosadienoic acid (20:2n6)	NA
cg12388397	17	79517983	6.449e-05	elaidic acid (t18:1n9)	C17orf70
cg07020987	16	2127147	6.452e-05	γ-linolenic Acid (18:3n6 )	TSC2
cg07787198	4	3862600	6.453e-05	docosadienoic acid (22:2n6)	NA
cg23721345	1	27043524	6.454e-05	myristoleic acid (14:1n5)	ARID1A
cg27051339	19	55791491	6.46e-05	plasmalogen (16:0)	HSPBP1
cg00296279	10	126432988	6.482e-05	eicosenoic acid (20:1n9)	FAM53B
cg20159095	7	157342543	6.486e-05	plasmalogen (16:0)	PTPRN2
cg08621893	4	123841798	6.487e-05	docosadienoic acid (22:2n6)	NUDT6
cg04941728	16	718125	6.502e-05	nervonic acid (24:1n9)	RHOT2
cg21281201	13	111143644	6.503e-05	docosadienoic acid (22:2n6)	COL4A2
cg22370633	10	70092255	6.505e-05	a-linolenic acid (18:3n3)	PBLD;HNRNPH3
cg22867643	6	114292802	6.508e-05	stearidonic acid (18:4n3)	HDAC2
cg07126263	18	57364862	6.54e-05	docosapentaenoic acid (DPA) (22:5n3)	CCBE1
cg18951125	12	9720090	6.545e-05	plasmalogen (18:1n7)	NA
cg08912860	12	132863782	6.553e-05	docosadienoic acid (22:2n6)	GALNT9
cg01011276	16	88816022	6.555e-05	plasmalogen (18:0)	FAM38A
cg05569877	16	22203612	6.555e-05	behenic acid (22:0)	NA
cg10185917	19	6358267	6.557e-05	plasmalogen (18:0)	NA
cg08763351	1	152943210	6.558e-05	erucic acid (22:1n9)	SPRR4
cg06270779	4	154005381	6.561e-05	pentadecanoic acid (15:0)	NA
cg04879240	12	13237239	6.571e-05	linoleic acid (18:2n6)	GSG1
cg24791025	8	65285897	6.572e-05	arachidic acid (20:0)	NA
cg22491976	1	41707644	6.577e-05	myristoleic acid (14:1n5)	SCMH1
cg01241798	16	88904469	6.577e-05	stearic acid (18:0)	GALNS
cg10505610	5	171782207	6.591e-05	docosapentaenoic acid (DPA) (22:5n3)	SH3PXD2B
cg18327855	19	14517401	6.595e-05	docosapentaenoic acid (DPA) (22:5n3)	CD97
cg18833133	8	119608979	6.604e-05	γ-linolenic Acid (18:3n6 )	SAMD12
cg16593229	22	18122303	6.633e-05	plasmalogen (18:1n7)	BCL2L13
cg01771876	2	11886613	6.639e-05	oleic acid (18:1n9)	LPIN1
cg05793579	16	73539979	6.642e-05	plasmalogen (18:1n7)	NA
cg12855522	6	36808207	6.664e-05	palmitoleic Acid (16:1n7 )	CPNE5
cg14910125	6	52646631	6.665e-05	myristic acid (14:0)	NA
cg00969405	7	27184441	6.671e-05	palmitic acid (16:0)	HOXA5
cg01457778	2	109158267	6.676e-05	myristoleic acid (14:1n5)	NA
cg07701683	1	164904941	6.681e-05	plasmalogen (18:1n7)	NA
cg08569414	19	41903234	6.682e-05	eicosadienoic acid (20:2n6)	BCKDHA;EXOSC5
cg11651614	1	227974704	6.689e-05	docosapentaenoic acid (DPA) (22:5n3)	NA
cg19677522	10	23633390	6.692e-05	docosapentaenoic acid (DPA) (22:5n3)	C10orf67
cg18903134	18	21021128	6.696e-05	arachidonic acid (20:4n6)	NA
cg11655418	6	34394031	6.701e-05	elaidic acid (t18:1n9)	RPS10
cg01467100	10	6246406	6.702e-05	oleic acid (18:1n9)	PFKFB3
cg05865280	17	75406074	6.703e-05	myristic acid (14:0)	2013-09-09
cg26877588	18	61455379	6.705e-05	docosapentaenoic acid (DPA) (22:5n3)	SERPINB7
cg00436301	6	116421736	6.711e-05	elaidic acid (t18:1n9)	NT5DC1
cg13583664	9	132016282	6.726e-05	eicosadienoic acid (20:2n6)	NA
cg25020142	17	80862597	6.73e-05	stearic acid (18:0)	TBCD
cg17212420	19	45866931	6.743e-05	vaccenic acid (18:1n7)	ERCC2
cg00319359	11	70116639	6.746e-05	palmitic acid (16:0)	PPFIA1
cg15489799	1	1098380	6.749e-05	plasmalogen (18:1n7)	NA
cg22076228	3	129831635	6.749e-05	pentadecanoic acid (15:0)	LOC729375
cg05865280	17	75406074	6.75e-05	palmitoleic Acid (16:1n7 )	2013-09-09
cg13892474	13	31774522	6.758e-05	eicosenoic acid (20:1n9)	B3GALTL
cg20277126	1	3507151	6.758e-05	docosapentaenoic acid (DPA) (22:5n3)	MEGF6
cg03882001	17	72160214	6.779e-05	oleic acid (18:1n9)	NA
cg06722923	9	130952266	6.779e-05	eicosadienoic acid (20:2n6)	CIZ1
cg21197363	9	66456060	6.796e-05	eicosenoic acid (20:1n9)	NA
cg04143539	6	30614650	6.813e-05	elaidic acid (t18:1n9)	C6orf136
cg25140444	1	89196864	6.835e-05	stearic acid (18:0)	PKN2
cg26542283	5	43040505	6.837e-05	stearidonic acid (18:4n3)	C5orf39
cg19018643	22	46731269	6.841e-05	erucic acid (22:1n9)	TRMU
cg13776340	6	80656888	6.844e-05	vaccenic acid (18:1n7)	ELOVL4
cg17945358	11	2109664	6.849e-05	eicsoatetraenoic acid (20:4n3)	NA
cg11165357	1	38274375	6.851e-05	vaccenic acid (18:1n7)	YRDC;C1orf122
cg18872973	6	3849095	6.852e-05	palmitelaidic acid (t16:1n7)	FAM50B
cg11799387	10	1068528	6.858e-05	palmitic acid (16:0)	IDI2;C10orf110
cg02539402	22	43061182	6.866e-05	palmitic acid (16:0)	NA
cg04973548	19	5694797	6.866e-05	elaidic acid (t18:1n9)	LONP1
cg20997268	7	28338584	6.873e-05	linoleic acid (18:2n6)	CREB5
cg04239886	16	87211212	6.876e-05	oleic acid (18:1n9)	NA
cg12497171	19	44763334	6.879e-05	pentadecanoic acid (15:0)	ZNF233
cg09038676	11	67351608	6.882e-05	plasmalogen (18:1n7)	GSTP1
cg02442305	10	73975286	6.883e-05	oleic acid (18:1n9)	C10orf104;ASCC1
cg19343530	6	28831388	6.899e-05	arachidonic acid (20:4n6)	NA
cg05445008	11	64811819	6.905e-05	adrenic acid (22:4n6)	SAC3D1
cg12914251	18	158292	6.907e-05	palmitoleic Acid (16:1n7 )	USP14
cg13705216	11	17599691	6.919e-05	γ-linolenic Acid (18:3n6 )	NA
cg02072899	5	865605	6.919e-05	docosapentaenoic acid (22:5n6)	BRD9
cg18390325	6	31462150	6.919e-05	elaidic acid (t18:1n9)	NA
cg17641443	17	71258045	6.921e-05	docosapentaenoic acid (DPA) (22:5n3)	CPSF4L
cg06145336	2	177027931	6.922e-05	pentadecanoic acid (15:0)	HOXD3
cg15245051	22	36563117	6.928e-05	pentadecanoic acid (15:0)	APOL3
cg08506606	10	82295502	6.935e-05	γ-linolenic Acid (18:3n6 )	NA
cg13385744	2	200245183	6.943e-05	plasmalogen (16:0)	SATB2
cg26001750	1	26324559	6.954e-05	plasmalogen (16:0)	PAFAH2
cg19026811	17	42980188	6.956e-05	palmitoleic Acid (16:1n7 )	CCDC103
cg13436725	8	88241337	6.959e-05	linoleic acid (18:2n6)	CNBD1
cg20222666	8	144921816	6.961e-05	plasmalogen (18:0)	NRBP2
cg26262197	11	115115297	6.962e-05	arachidic acid (20:0)	CADM1
cg08872085	4	128704088	6.968e-05	plasmalogen (18:1n7)	HSPA4L
cg25928396	13	29192934	6.973e-05	arachidonic acid (20:4n6)	NA
cg15827185	2	74308468	6.98e-05	eicsoatetraenoic acid (20:4n3)	TET3
cg00049400	1	119575742	6.981e-05	eicosapentaenoic acid (EPA) (20:5n3)	WARS2
cg27094376	16	3639688	6.981e-05	palmitelaidic acid (t16:1n7)	BTBD12
cg14452650	2	42396274	6.984e-05	eicosenoic acid (20:1n9)	EML4
cg14323834	11	114702841	7.005e-05	stearidonic acid (18:4n3)	NA
cg02747901	5	157005623	7.013e-05	oleic acid (18:1n9)	NA
cg04639421	6	32411897	7.013e-05	elaidic acid (t18:1n9)	HLA-DRA
cg20672131	1	94710062	7.015e-05	docosapentaenoic acid (22:5n6)	NA
cg02731193	6	53407186	7.02e-05	vaccenic acid (18:1n7)	GCLC
cg23439966	3	27674472	7.028e-05	pentadecanoic acid (15:0)	NA
cg17073076	11	8036796	7.039e-05	plasmalogen (16:0)	NA
cg23692497	11	77706182	7.043e-05	docosadienoic acid (22:2n6)	INTS4
cg22915705	3	129262055	7.045e-05	eicosadienoic acid (20:2n6)	H1FOO
cg25580634	5	205947	7.06e-05	docosapentaenoic acid (DPA) (22:5n3)	CCDC127
cg18094366	22	24237343	7.067e-05	palmitoleic Acid (16:1n7 )	MIF
cg14549774	7	44240498	7.067e-05	a-linolenic acid (18:3n3)	YKT6
cg00817598	17	44897512	7.068e-05	palmitelaidic acid (t16:1n7)	WNT3
cg14360225	14	102991017	7.069e-05	a-linolenic acid (18:3n3)	NA
cg12404216	3	46743199	7.076e-05	myristoleic acid (14:1n5)	TMIE
cg01845091	14	64761519	7.098e-05	palmitelaidic acid (t16:1n7)	ESR2
cg12388397	17	79517983	7.104e-05	pentadecanoic acid (15:0)	C17orf70
cg24225281	7	99097483	7.111e-05	a-linolenic acid (18:3n3)	ZNF394
cg05079544	16	48644408	7.115e-05	docosadienoic acid (22:2n6)	N4BP1
cg04660698	16	29828145	7.121e-05	a-linolenic acid (18:3n3)	C16orf53
cg03882001	17	72160214	7.124e-05	pentadecanoic acid (15:0)	NA
cg07693440	11	46638551	7.138e-05	a-linolenic acid (18:3n3)	HARBI1;KIAA0652
cg05082817	9	133535896	7.138e-05	elaidic acid (t18:1n9)	NA
cg01991383	11	126139007	7.141e-05	a-linolenic acid (18:3n3)	SRPR;FOXRED1
cg08592104	11	8761869	7.17e-05	mead acid (20:3n9 )	ST5
cg03050096	14	101530580	7.204e-05	plasmalogen (18:1n7)	MIR412;MIR409;MIR5
cg20476058	2	128438738	7.205e-05	eicosadienoic acid (20:2n6)	LIMS2
cg00849368	5	94890411	7.215e-05	docosahexaenoic acid (DHA) (22:6n3)	ARSK;TTC37
cg01074622	7	74569924	7.222e-05	a-linolenic acid (18:3n3)	NA
cg22437258	11	111473054	7.223e-05	mead acid (20:3n9 )	SIK2
cg05396119	6	133122955	7.229e-05	plasmalogen (16:0)	NA
cg23434592	8	139489757	7.229e-05	plasmalogen (16:0)	FAM135B
cg18507871	11	55044220	7.229e-05	myristic acid (14:0)	NA
cg01467100	10	6246406	7.238e-05	arachidic acid (20:0)	PFKFB3
cg27427369	2	54017536	7.239e-05	arachidic acid (20:0)	ERLEC1;LOC10030265
cg25021297	17	13380359	7.245e-05	nervonic acid (24:1n9)	NA
cg16804923	16	834399	7.25e-05	myristic acid (14:0)	MSLNL
cg23635546	1	20802470	7.268e-05	eicosadienoic acid (20:2n6)	NA
cg03295187	19	7587289	7.272e-05	linoleic acid (18:2n6)	MCOLN1
cg05090716	20	1183437	7.28e-05	mead acid (20:3n9 )	C20orf202
cg04210082	8	109459746	7.287e-05	palmitic acid (16:0)	TTC35
cg18397743	17	80860956	7.287e-05	docosapentaenoic acid (DPA) (22:5n3)	TBCD
cg12250496	4	62066787	7.294e-05	palmitelaidic acid (t16:1n7)	NA
cg13933930	7	20825465	7.295e-05	eicosenoic acid (20:1n9)	SP8
cg23640757	6	7889014	7.3e-05	arachidic acid (20:0)	TXNDC5
cg03400443	2	74347616	7.327e-05	plasmalogen (18:1n7)	NA
cg22294908	20	39928631	7.336e-05	eicosadienoic acid (20:2n6)	ZHX3
cg25698726	12	74982578	7.337e-05	a-linolenic acid (18:3n3)	NA
cg14659008	8	102090315	7.339e-05	myristic acid (14:0)	NA
cg06772295	14	24520956	7.356e-05	palmitelaidic acid (t16:1n7)	LRRC16B
cg18788994	5	1873961	7.361e-05	oleic acid (18:1n9)	NA
cg20707202	11	33211414	7.365e-05	nervonic acid (24:1n9)	NA
cg06646636	16	734766	7.368e-05	plasmalogen (16:0)	JMJD8;WDR24
cg13563959	15	54055336	7.37e-05	plasmalogen (18:1n7)	NA
cg20327686	17	40985225	7.37e-05	eicosenoic acid (20:1n9)	PSME3
cg08229627	2	110962613	7.372e-05	linoleic acid (18:2n6)	NPHP1
cg22914338	19	14376960	7.379e-05	plasmalogen (16:0)	NA
cg13458335	1	40254859	7.382e-05	nervonic acid (24:1n9)	BMP8B
cg27511021	22	39715795	7.391e-05	eicosenoic acid (20:1n9)	SNORD43;RPL3
cg01403948	19	7661617	7.394e-05	myristic acid (14:0)	KIAA1543
cg05047223	14	24584476	7.396e-05	eicosadienoic acid (20:2n6)	DCAF11
cg04799329	13	114881194	7.4e-05	palmitoleic Acid (16:1n7 )	RASA3
cg15248904	19	29704201	7.402e-05	palmitelaidic acid (t16:1n7)	UQCRFS1
cg13501793	14	55031733	7.411e-05	myristic acid (14:0)	NA
cg01626707	14	105946891	7.423e-05	a-linolenic acid (18:3n3)	NA
cg07381872	1	61408076	7.423e-05	eicosenoic acid (20:1n9)	NA
cg19478072	9	15423182	7.435e-05	elaidic acid (t18:1n9)	SNAPC3
cg19212453	6	105691356	7.44e-05	docosapentaenoic acid (DPA) (22:5n3)	NA
cg11652360	6	33160120	7.448e-05	palmitelaidic acid (t16:1n7)	COL11A2
cg18490616	2	88469792	7.451e-05	arachidonic acid (20:4n6)	THNSL2
cg13180152	1	205328358	7.454e-05	myristic acid (14:0)	NA
cg06970772	1	3272662	7.458e-05	plasmalogen (18:1n7)	PRDM16
cg26872588	1	230992820	7.485e-05	plasmalogen (18:1n7)	C1orf198
cg10133248	10	35893437	7.49e-05	eicsoatetraenoic acid (20:4n3)	GJD4
cg08862148	6	29595315	7.492e-05	plasmalogen (18:1n7)	GABBR1
cg16987982	5	58082727	7.492e-05	eicsoatetraenoic acid (20:4n3)	RAB3C
cg26226167	7	114737002	7.503e-05	erucic acid (22:1n9)	NA
cg22052758	12	50451005	7.515e-05	oleic acid (18:1n9)	ACCN2
cg07863402	17	77863987	7.518e-05	plasmalogen (16:0)	NA
cg22976331	5	140080544	7.52e-05	di-homo-γ-linolenic Acid (20:3n6 )	ZMAT2
cg23057051	16	89984268	7.529e-05	arachidic acid (20:0)	MC1R
cg27620317	7	25900768	7.529e-05	palmitelaidic acid (t16:1n7)	NA
cg19968619	21	42676391	7.535e-05	palmitelaidic acid (t16:1n7)	NA
cg21249865	9	127262352	7.541e-05	plasmalogen (18:1n9)	NR5A1
cg24440658	10	82295723	7.546e-05	palmitoleic Acid (16:1n7 )	NA
cg06544937	11	28130018	7.553e-05	elaidic acid (t18:1n9)	METT5D1;KIF18A
cg19808215	5	6715087	7.554e-05	palmitic acid (16:0)	POLS
cg13391471	11	88137627	7.554e-05	nervonic acid (24:1n9)	NA
cg01379171	20	60970499	7.558e-05	γ-linolenic Acid (18:3n6 )	CABLES2
cg08864318	1	11996427	7.56e-05	oleic acid (18:1n9)	PLOD1
cg17584288	7	98568380	7.565e-05	myristoleic acid (14:1n5)	TRRAP
cg16876527	12	132882252	7.566e-05	elaidic acid (t18:1n9)	GALNT9
cg12473000	1	31196412	7.575e-05	eicosadienoic acid (20:2n6)	MATN1
cg03458170	6	28962770	7.582e-05	stearic acid (18:0)	ZNF311
cg14302904	15	32964500	7.584e-05	elaidic acid (t18:1n9)	SCG5
cg07562039	10	135205162	7.586e-05	plasmalogen (16:0)	PAOX
cg23201830	2	228735790	7.588e-05	γ-linolenic Acid (18:3n6 )	WDR69
cg11891330	4	2010714	7.593e-05	a-linolenic acid (18:3n3)	WHSC2
cg14239346	15	90233889	7.597e-05	eicosadienoic acid (20:2n6)	PEX11A;WDR93
cg19333201	10	53137547	7.608e-05	elaidic acid (t18:1n9)	PRKG1
cg02004594	6	28972434	7.611e-05	mead acid (20:3n9 )	ZNF311
cg10630028	17	77785640	7.614e-05	palmitelaidic acid (t16:1n7)	NA
cg20821566	17	81014667	7.615e-05	pentadecanoic acid (15:0)	NA
cg15628972	5	66974482	7.626e-05	plasmalogen (18:1n7)	NA
cg00762550	17	33306307	7.63e-05	erucic acid (22:1n9)	LIG3
cg04139567	13	113973567	7.639e-05	eicosenoic acid (20:1n9)	LAMP1
cg26976078	16	22170596	7.642e-05	plasmalogen (18:1n9)	NA
cg07069742	3	59644285	7.643e-05	nervonic acid (24:1n9)	NA
cg03537215	1	205011262	7.649e-05	palmitelaidic acid (t16:1n7)	CNTN2
cg24625115	6	32811697	7.656e-05	elaidic acid (t18:1n9)	PSMB8
cg19310340	7	150037297	7.659e-05	eicosadienoic acid (20:2n6)	RARRES2
cg15126862	11	100696271	7.685e-05	eicsoatetraenoic acid (20:4n3)	FLJ32810
cg13436725	8	88241337	7.686e-05	vaccenic acid (18:1n7)	CNBD1
cg05980111	3	124395277	7.69e-05	behenic acid (22:0)	KALRN
cg05470554	7	120969079	7.694e-05	a-linolenic acid (18:3n3)	WNT16
cg04210082	8	109459746	7.7e-05	myristic acid (14:0)	TTC35
cg21775675	5	87441487	7.7e-05	erucic acid (22:1n9)	NA
cg10513866	5	139070639	7.702e-05	palmitelaidic acid (t16:1n7)	NA
cg19343518	6	157508679	7.717e-05	oleic acid (18:1n9)	ARID1B
cg12583138	11	78053743	7.726e-05	docosapentaenoic acid (DPA) (22:5n3)	GAB2
cg08448893	5	2710614	7.742e-05	elaidic acid (t18:1n9)	NA
cg14392746	11	2721207	7.752e-05	plasmalogen (18:1n9)	KCNQ1;KCNQ1OT1
cg01720705	1	231175557	7.756e-05	eicsoatetraenoic acid (20:4n3)	FAM89A
cg17971251	1	177907297	7.76e-05	eicosadienoic acid (20:2n6)	SEC16B
cg09107240	15	74357243	7.785e-05	plasmalogen (18:1n7)	NA
cg02807146	18	2571313	7.785e-05	docosahexaenoic acid (DHA) (22:6n3)	NDC80;METTL4
cg12020543	7	6691949	7.789e-05	eicosadienoic acid (20:2n6)	NA
cg20821566	17	81014667	7.794e-05	stearic acid (18:0)	NA
cg08175591	14	101176152	7.799e-05	elaidic acid (t18:1n9)	NA
cg24523950	1	160001329	7.804e-05	plasmalogen (18:1n7)	PIGM
cg16132351	20	61447823	7.806e-05	plasmalogen (18:0)	COL9A3
cg18135738	5	141231138	7.81e-05	di-homo-γ-linolenic Acid (20:3n6 )	NA
cg11490745	2	223151884	7.815e-05	palmitoleic Acid (16:1n7 )	PAX3
cg24163418	8	95238935	7.818e-05	plasmalogen (18:1n7)	NA
cg01644385	21	45930044	7.827e-05	palmitelaidic acid (t16:1n7)	C21orf29
cg18967835	13	99907350	7.828e-05	stearic acid (18:0)	UBAC2;GPR18
cg05554939	20	3208921	7.837e-05	eicsoatetraenoic acid (20:4n3)	SLC4A11
cg13995599	13	113426270	7.838e-05	a-linolenic acid (18:3n3)	ATP11A
cg07624226	7	158217285	7.857e-05	plasmalogen (16:0)	PTPRN2
cg13500195	1	226891357	7.86e-05	eicosenoic acid (20:1n9)	ITPKB
cg04106196	16	54611564	7.861e-05	palmitoleic Acid (16:1n7 )	NA
cg27495636	8	128427572	7.862e-05	myristoleic acid (14:1n5)	POU5F1B
cg14489346	4	81105371	7.868e-05	nervonic acid (24:1n9)	PRDM8
cg01803627	8	141290075	7.868e-05	elaidic acid (t18:1n9)	TRAPPC9
cg04973548	19	5694797	7.871e-05	oleic acid (18:1n9)	LONP1
cg20939662	9	126777160	7.873e-05	palmitic acid (16:0)	LHX2
cg02670637	1	56184693	7.885e-05	a-linolenic acid (18:3n3)	NA
cg13842203	10	132632713	7.889e-05	docosadienoic acid (22:2n6)	NA
cg14024937	6	14441721	7.894e-05	myristoleic acid (14:1n5)	NA
cg04882739	3	108855428	7.9e-05	plasmalogen (16:0)	NA
cg13761364	9	140325278	7.904e-05	oleic acid (18:1n9)	NOXA1
cg04457481	20	57426835	7.904e-05	docosapentaenoic acid (DPA) (22:5n3)	GNASAS;GNAS
cg05375878	1	43738828	7.908e-05	plasmalogen (18:0)	TMEM125
cg03933290	17	3717712	7.916e-05	stearic acid (18:0)	C17orf85
cg12575928	11	22687660	7.923e-05	γ-linolenic Acid (18:3n6 )	GAS2
cg23010048	19	52391257	7.926e-05	erucic acid (22:1n9)	ZNF577
cg22445920	5	150683178	7.931e-05	linoleic acid (18:2n6)	SLC36A3
cg24086869	15	52471581	7.936e-05	arachidic acid (20:0)	GNB5
cg07518330	14	103624402	7.946e-05	a-linolenic acid (18:3n3)	NA
cg25796050	2	234621572	7.956e-05	eicosapentaenoic acid (EPA) (20:5n3)	UGT1A5;UGT1A8;UGT1
cg21211873	15	22960638	7.956e-05	lignoceric acid (24:0)	CYFIP1
cg03616827	8	135697767	7.963e-05	docosadienoic acid (22:2n6)	ZFAT
cg02218932	3	136069371	7.97e-05	docosapentaenoic acid (DPA) (22:5n3)	STAG1
cg05745532	16	2067193	7.979e-05	vaccenic acid (18:1n7)	NA
cg17863312	17	14207968	7.988e-05	plasmalogen (18:1n7)	MGC12916;HS3ST3B1
cg19275834	9	124855809	7.989e-05	plasmalogen (18:1n7)	TTLL11
cg19518388	7	4998045	7.989e-05	erucic acid (22:1n9)	MMD2
cg17212420	19	45866931	7.99e-05	elaidic acid (t18:1n9)	ERCC2
cg12905865	1	6545814	7.992e-05	eicosenoic acid (20:1n9)	PLEKHG5
cg17806191	3	133739313	8.004e-05	eicsoatetraenoic acid (20:4n3)	SLCO2A1
cg12850810	6	138725007	8.021e-05	eicosadienoic acid (20:2n6)	HEBP2
cg14012059	9	130222969	8.027e-05	docosadienoic acid (22:2n6)	LRSAM1
cg07350718	1	86045841	8.042e-05	palmitelaidic acid (t16:1n7)	CYR61
cg22927510	22	50968328	8.043e-05	myristoleic acid (14:1n5)	TYMP
cg23950157	17	48275919	8.048e-05	plasmalogen (16:0)	COL1A1
cg18492997	14	102379372	8.059e-05	plasmalogen (16:0)	PPP2R5C
cg24401187	4	77922792	8.089e-05	oleic acid (18:1n9)	2013-09-11
cg27635267	11	35547519	8.09e-05	palmitelaidic acid (t16:1n7)	PAMR1
cg09858692	14	65878633	8.098e-05	mead acid (20:3n9 )	LOC645431;FUT8
cg17246382	15	78556940	8.113e-05	plasmalogen (16:0)	DNAJA4
cg20952901	19	17403529	8.116e-05	behenic acid (22:0)	ABHD8
cg22103764	4	120222006	8.119e-05	elaidic acid (t18:1n9)	C4orf3
cg00250454	17	63181565	8.121e-05	plasmalogen (16:0)	RGS9
cg08587480	1	11715247	8.121e-05	palmitelaidic acid (t16:1n7)	FBXO2;FBXO44
cg11880646	11	61638900	8.126e-05	plasmalogen (18:1n7)	NA
cg09989134	12	52463648	8.132e-05	a-linolenic acid (18:3n3)	C12orf44
cg01618304	11	93474888	8.136e-05	eicosadienoic acid (20:2n6)	TAF1D;C11orf54
cg02294249	13	34392492	8.136e-05	eicosadienoic acid (20:2n6)	RFC3
cg00851312	10	135083880	8.143e-05	docosadienoic acid (22:2n6)	ADAM8
cg13887029	6	31746795	8.15e-05	palmitoleic Acid (16:1n7 )	VARS
cg01403948	19	7661617	8.159e-05	myristoleic acid (14:1n5)	KIAA1543
cg00348551	7	1177965	8.16e-05	stearic acid (18:0)	C7orf50
cg26005197	8	104405508	8.167e-05	palmitoleic Acid (16:1n7 )	NA
cg03684644	7	5084768	8.171e-05	eicsoatetraenoic acid (20:4n3)	RBAK
cg00147849	7	127906889	8.187e-05	palmitelaidic acid (t16:1n7)	NA
cg08360726	19	40871823	8.192e-05	nervonic acid (24:1n9)	PLD3
cg12730202	20	62497195	8.194e-05	elaidic acid (t18:1n9)	TPD52L2
cg26579171	3	112710269	8.206e-05	stearic acid (18:0)	GTPBP8
cg05499272	6	32020587	8.212e-05	docosadienoic acid (22:2n6)	TNXB
cg22337626	1	46420220	8.214e-05	arachidic acid (20:0)	MAST2
cg16716196	1	184195068	8.221e-05	eicsoatetraenoic acid (20:4n3)	NA
cg13728039	19	37647624	8.233e-05	γ-linolenic Acid (18:3n6 )	ZNF585A
cg12166917	6	29571429	8.237e-05	myristic acid (14:0)	GABBR1
cg15946310	5	159436034	8.237e-05	adrenic acid (22:4n6)	TTC1
cg00498653	3	156806902	8.248e-05	myristic acid (14:0)	NA
cg27441486	1	201708522	8.25e-05	behenic acid (22:0)	NAV1
cg04999902	17	47577854	8.254e-05	plasmalogen (18:0)	NGFR
cg25520440	7	1734190	8.258e-05	palmitelaidic acid (t16:1n7)	NA
cg01492710	6	79788336	8.271e-05	a-linolenic acid (18:3n3)	PHIP
cg08354889	11	33037530	8.272e-05	palmitelaidic acid (t16:1n7)	DEPDC7
cg23326313	6	28911759	8.273e-05	a-linolenic acid (18:3n3)	NA
cg15612257	2	65085598	8.277e-05	elaidic acid (t18:1n9)	NA
cg20507732	2	237965350	8.289e-05	linoleic acid (18:2n6)	NA
cg09209257	14	78907020	8.296e-05	palmitoleic Acid (16:1n7 )	NRXN3
cg18849847	7	158030726	8.298e-05	linoleic acid (18:2n6)	PTPRN2
cg11286035	1	32714038	8.305e-05	a-linolenic acid (18:3n3)	FAM167B
cg23243994	7	139045033	8.307e-05	vaccenic acid (18:1n7)	LUC7L2
cg13180224	21	40684269	8.31e-05	eicosadienoic acid (20:2n6)	BRWD1
cg07582955	1	896763	8.316e-05	oleic acid (18:1n9)	KLHL17
cg12126033	19	1876332	8.332e-05	a-linolenic acid (18:3n3)	NA
cg01485547	6	10555264	8.333e-05	stearidonic acid (18:4n3)	GCNT2
cg22167353	16	84029457	8.338e-05	eicsoatetraenoic acid (20:4n3)	NECAB2
cg12127048	1	221555045	8.344e-05	eicsoatetraenoic acid (20:4n3)	NA
cg09495017	16	58567262	8.35e-05	plasmalogen (18:1n7)	CNOT1
cg25801034	6	160940320	8.351e-05	palmitic acid (16:0)	NA
cg01923894	1	228295858	8.358e-05	plasmalogen (18:1n9)	MRPL55
cg15339981	12	2942368	8.359e-05	docosadienoic acid (22:2n6)	NRIP2
cg13044223	1	45240849	8.372e-05	a-linolenic acid (18:3n3)	RPS8;SNORD46;SNORD
cg25698726	12	74982578	8.381e-05	linoleic acid (18:2n6)	NA
cg12617146	10	97101836	8.383e-05	eicsoatetraenoic acid (20:4n3)	SORBS1
cg25803139	19	2539626	8.385e-05	pentadecanoic acid (15:0)	GNG7
cg01606310	6	33266703	8.386e-05	pentadecanoic acid (15:0)	RGL2
cg26862690	1	46152339	8.387e-05	plasmalogen (18:0)	GPBP1L1
cg13303461	11	57335730	8.395e-05	γ-linolenic Acid (18:3n6 )	UBE2L6
cg11736112	7	29305924	8.399e-05	plasmalogen (18:1n7)	CHN2
cg03238216	4	24330712	8.406e-05	arachidic acid (20:0)	NA
cg20740903	17	76170799	8.41e-05	plasmalogen (18:1n7)	TK1
cg13755535	5	176778859	8.429e-05	eicosadienoic acid (20:2n6)	LMAN2
cg00286188	2	33493596	8.432e-05	plasmalogen (16:0)	LTBP1
cg26464361	15	31220356	8.434e-05	myristoleic acid (14:1n5)	MTMR15
cg24100726	11	46413072	8.436e-05	plasmalogen (16:0)	NA
cg19274401	19	33878161	8.445e-05	palmitoleic Acid (16:1n7 )	PEPD
cg02440668	17	77721989	8.458e-05	pentadecanoic acid (15:0)	NA
cg17853504	12	24715538	8.461e-05	vaccenic acid (18:1n7)	SOX5
cg15742245	19	43857717	8.462e-05	eicosadienoic acid (20:2n6)	CD177
cg05055827	21	15307662	8.473e-05	plasmalogen (18:1n7)	NA
cg14262035	17	42019790	8.486e-05	stearidonic acid (18:4n3)	PPY
cg23543318	4	1195845	8.503e-05	linoleic acid (18:2n6)	LOC100130872;LOC10
cg16602500	1	52889575	8.521e-05	vaccenic acid (18:1n7)	ZCCHC11
cg23824801	12	54653403	8.521e-05	eicosadienoic acid (20:2n6)	CBX5
cg25610960	3	58316308	8.523e-05	eicosadienoic acid (20:2n6)	NA
cg09730017	11	118955708	8.53e-05	elaidic acid (t18:1n9)	HMBS
cg24771266	19	44576270	8.533e-05	mead acid (20:3n9 )	ZNF284
cg07901199	2	242139830	8.536e-05	eicsoatetraenoic acid (20:4n3)	ANO7
cg26273129	5	140070306	8.537e-05	docosadienoic acid (22:2n6)	HARS2;HARS
cg12914251	18	158292	8.54e-05	oleic acid (18:1n9)	USP14
cg23516613	19	12595698	8.542e-05	palmitelaidic acid (t16:1n7)	ZNF709
cg19478072	9	15423182	8.548e-05	oleic acid (18:1n9)	SNAPC3
cg12460322	8	7212488	8.569e-05	vaccenic acid (18:1n7)	FAM66B
cg08526991	2	5831394	8.569e-05	palmitelaidic acid (t16:1n7)	SOX11
cg16349834	12	131914002	8.572e-05	eicosadienoic acid (20:2n6)	NA
cg12634360	15	102111461	8.573e-05	plasmalogen (18:1n9)	NA
cg15809686	2	187867050	8.581e-05	plasmalogen (18:1n7)	NA
cg20017253	19	46444011	8.583e-05	plasmalogen (16:0)	NOVA2
cg01633363	17	79140589	8.586e-05	a-linolenic acid (18:3n3)	LOC388428;AATK
cg00969405	7	27184441	8.592e-05	arachidic acid (20:0)	HOXA5
cg16262559	4	1535729	8.598e-05	eicsoatetraenoic acid (20:4n3)	NA
cg10121601	1	47698126	8.599e-05	palmitelaidic acid (t16:1n7)	NA
cg20387139	6	33265424	8.6e-05	docosapentaenoic acid (DPA) (22:5n3)	RGL2
cg14884256	3	50374861	8.616e-05	plasmalogen (18:1n7)	RASSF1
cg08885381	5	72116865	8.622e-05	pentadecanoic acid (15:0)	TNPO1
cg03223959	16	85382654	8.63e-05	adrenic acid (22:4n6)	NA
cg13950442	18	74206892	8.632e-05	palmitelaidic acid (t16:1n7)	NA
cg03825764	7	75703703	8.652e-05	γ-linolenic Acid (18:3n6 )	NA
cg02305149	19	2819808	8.654e-05	γ-linolenic Acid (18:3n6 )	ZNF554
cg03940549	4	186423510	8.656e-05	behenic acid (22:0)	PDLIM3
cg14557699	5	140254909	8.663e-05	linoleic acid (18:2n6)	PCDHA7;PCDHA2;PCDH
cg06003187	1	42629798	8.665e-05	a-linolenic acid (18:3n3)	GUCA2A
cg03766407	2	38176669	8.667e-05	plasmalogen (18:1n7)	FAM82A1
cg04221886	2	44059094	8.669e-05	eicsoatetraenoic acid (20:4n3)	ABCG5
cg11728821	11	58034405	8.678e-05	plasmalogen (18:1n7)	OR10W1
cg22744098	6	32844032	8.681e-05	behenic acid (22:0)	PPP1R2P1
cg21156851	6	45607281	8.686e-05	adrenic acid (22:4n6)	NA
cg12166917	6	29571429	8.693e-05	pentadecanoic acid (15:0)	GABBR1
cg21485062	7	42949773	8.695e-05	stearic acid (18:0)	C7orf25
cg24889998	1	154475688	8.695e-05	docosadienoic acid (22:2n6)	SHE;TDRD10
cg08573926	4	191014397	8.7e-05	stearic acid (18:0)	NA
cg11632906	10	100028468	8.704e-05	palmitelaidic acid (t16:1n7)	LOXL4
cg14565440	1	11810290	8.705e-05	myristic acid (14:0)	AGTRAP
cg16966496	12	115172598	8.711e-05	myristoleic acid (14:1n5)	NA
cg10061138	3	52529085	8.712e-05	erucic acid (22:1n9)	STAB1
cg00317355	16	49308483	8.712e-05	docosapentaenoic acid (DPA) (22:5n3)	NA
cg05068597	5	1289933	8.714e-05	eicsoatetraenoic acid (20:4n3)	TERT
cg23157637	14	20881440	8.716e-05	myristoleic acid (14:1n5)	TEP1
cg13226135	22	40051471	8.721e-05	docosadienoic acid (22:2n6)	CACNA1I
cg20656116	11	33757858	8.722e-05	eicsoatetraenoic acid (20:4n3)	CD59
cg10215919	21	37692341	8.725e-05	erucic acid (22:1n9)	MORC3
cg14146249	1	205525378	8.726e-05	mead acid (20:3n9 )	LOC284578
cg11736942	14	105054436	8.734e-05	palmitelaidic acid (t16:1n7)	C14orf180
cg06189266	5	179226753	8.749e-05	stearidonic acid (18:4n3)	MIR1229;MGAT4B
cg01862641	8	2418966	8.755e-05	di-homo-γ-linolenic Acid (20:3n6 )	NA
cg21931839	2	163200302	8.758e-05	erucic acid (22:1n9)	GCA
cg15572656	6	30293258	8.774e-05	eicosenoic acid (20:1n9)	TRIM39;HCG18
cg09847250	16	65397909	8.776e-05	plasmalogen (18:1n9)	LOC283867
cg26935757	7	6003569	8.777e-05	plasmalogen (18:0)	RSPH10B2;RSPH10B
cg06287303	16	66165845	8.778e-05	eicosadienoic acid (20:2n6)	NA
cg11164142	4	141565589	8.78e-05	docosapentaenoic acid (DPA) (22:5n3)	TBC1D9
cg13553938	12	122242606	8.791e-05	eicosadienoic acid (20:2n6)	SETD1B;LOC338799
cg01311222	3	124776153	8.8e-05	vaccenic acid (18:1n7)	HEG1
cg17861230	19	18343901	8.806e-05	vaccenic acid (18:1n7)	PDE4C
cg09571314	2	220427157	8.82e-05	docosapentaenoic acid (DPA) (22:5n3)	OBSL1
cg09027255	1	2796193	8.825e-05	plasmalogen (18:1n7)	NA
cg07399417	1	75198768	8.826e-05	docosapentaenoic acid (DPA) (22:5n3)	TYW3;CRYZ
cg27192088	10	98945775	8.832e-05	docosapentaenoic acid (22:5n6)	SLIT1
cg13661350	12	11461798	8.85e-05	stearic acid (18:0)	PRB4
cg02175321	11	103930844	8.851e-05	eicosenoic acid (20:1n9)	PDGFD
cg07613945	5	140787430	8.853e-05	docosadienoic acid (22:2n6)	PCDHGB3;PCDHGA6;PC
cg00248805	17	78882549	8.854e-05	plasmalogen (18:1n7)	RPTOR
cg15459742	9	111775564	8.856e-05	eicosadienoic acid (20:2n6)	CTNNAL1
cg15315385	11	32452839	8.86e-05	a-linolenic acid (18:3n3)	WT1
cg01771876	2	11886613	8.86e-05	arachidic acid (20:0)	LPIN1
cg13501793	14	55031733	8.865e-05	pentadecanoic acid (15:0)	NA
cg15579148	7	95064694	8.865e-05	behenic acid (22:0)	PON2
cg01295339	2	74729710	8.87e-05	plasmalogen (18:0)	LOC151534;LBX2
cg19478072	9	15423182	8.877e-05	pentadecanoic acid (15:0)	SNAPC3
cg03142554	6	82958230	8.878e-05	stearic acid (18:0)	IBTK
cg01401219	2	136541665	8.884e-05	docosadienoic acid (22:2n6)	UBXN4
cg06111374	12	14109584	8.884e-05	docosapentaenoic acid (DPA) (22:5n3)	GRIN2B
cg13298070	4	189580507	8.899e-05	eicosenoic acid (20:1n9)	NA
cg25003666	3	146129420	8.9e-05	palmitic acid (16:0)	NA
cg17818798	19	14228473	8.915e-05	nervonic acid (24:1n9)	PRKACA
cg26970707	5	122371264	8.922e-05	palmitelaidic acid (t16:1n7)	PPIC
cg04309071	16	58636963	8.925e-05	plasmalogen (18:1n9)	CNOT1
cg03648116	11	105945234	8.934e-05	palmitoleic Acid (16:1n7 )	KBTBD3
cg10271272	19	292179	8.939e-05	docosapentaenoic acid (DPA) (22:5n3)	PPAP2C
cg01342196	1	158979538	8.945e-05	docosapentaenoic acid (DPA) (22:5n3)	IFI16
cg18967835	13	99907350	8.948e-05	erucic acid (22:1n9)	UBAC2;GPR18
cg08905358	2	109065694	8.958e-05	docosahexaenoic acid (DHA) (22:6n3)	GCC2
cg12394529	22	40050930	8.962e-05	docosapentaenoic acid (DPA) (22:5n3)	CACNA1I
cg10546888	22	38890734	8.97e-05	vaccenic acid (18:1n7)	DDX17
cg23721345	1	27043524	8.976e-05	myristic acid (14:0)	ARID1A
cg10995380	16	31484032	8.978e-05	myristic acid (14:0)	TGFB1I1
cg07518380	15	90068044	8.992e-05	myristoleic acid (14:1n5)	LOC283761
cg13680764	4	95373949	8.993e-05	stearic acid (18:0)	PDLIM5
cg14515801	6	80411369	9.005e-05	eicosadienoic acid (20:2n6)	SH3BGRL2
cg21520050	4	6645756	9.01e-05	nervonic acid (24:1n9)	NA
cg23812013	2	7260547	9.012e-05	mead acid (20:3n9 )	NA
cg09078622	11	130115733	9.013e-05	pentadecanoic acid (15:0)	ZBTB44
cg14624207	11	68142198	9.013e-05	arachidic acid (20:0)	LRP5
cg07990582	10	1222408	9.016e-05	vaccenic acid (18:1n7)	NA
cg19808215	5	6715087	9.016e-05	arachidic acid (20:0)	POLS
cg21845957	14	103988428	9.026e-05	palmitelaidic acid (t16:1n7)	CKB
cg08506606	10	82295502	9.029e-05	palmitoleic Acid (16:1n7 )	NA
cg11770325	17	42081179	9.036e-05	plasmalogen (18:0)	NAGS;PYY
cg04541228	8	11625883	9.042e-05	plasmalogen (18:1n9)	NEIL2
cg01394007	10	93669284	9.052e-05	plasmalogen (18:1n9)	FGFBP3
cg00883798	3	176223775	9.054e-05	plasmalogen (18:1n7)	NA
cg23100493	13	53191537	9.057e-05	a-linolenic acid (18:3n3)	HNRNPA1L2
cg11521436	4	40068229	9.063e-05	linoleic acid (18:2n6)	N4BP2
cg03513312	20	62575806	9.064e-05	plasmalogen (18:1n9)	UCKL1
cg04410175	19	55725315	9.083e-05	stearidonic acid (18:4n3)	NA
cg12452788	2	206597271	9.085e-05	stearic acid (18:0)	NRP2
cg10954765	4	3412750	9.085e-05	eicsoatetraenoic acid (20:4n3)	RGS12
cg26817877	2	173539621	9.087e-05	behenic acid (22:0)	NA
cg11087911	8	64081408	9.09e-05	vaccenic acid (18:1n7)	YTHDF3
cg06183577	13	76123853	9.097e-05	plasmalogen (18:1n7)	UCHL3
cg21408061	1	155989796	9.098e-05	oleic acid (18:1n9)	SSR2
cg08469305	10	14478428	9.099e-05	docosadienoic acid (22:2n6)	MIR1265
cg05131766	16	47495110	9.103e-05	palmitoleic Acid (16:1n7 )	ITFG1;PHKB
cg04239886	16	87211212	9.11e-05	stearic acid (18:0)	NA
cg04248461	10	466737	9.122e-05	a-linolenic acid (18:3n3)	DIP2C
cg21289422	22	50893625	9.131e-05	palmitoleic Acid (16:1n7 )	SBF1
cg01710580	16	598674	9.139e-05	plasmalogen (18:1n7)	SOLH
cg14646111	20	18489660	9.139e-05	γ-linolenic Acid (18:3n6 )	SEC23B
cg23432201	20	5892091	9.148e-05	eicsoatetraenoic acid (20:4n3)	CHGB
cg03372852	19	55219964	9.148e-05	palmitelaidic acid (t16:1n7)	LILRP2
cg13033061	3	155198149	9.15e-05	arachidic acid (20:0)	PLCH1
cg12439852	7	16627383	9.157e-05	palmitic acid (16:0)	NA
cg06891639	17	10560861	9.163e-05	vaccenic acid (18:1n7)	MYH3
cg20189036	8	109796144	9.168e-05	adrenic acid (22:4n6)	TMEM74
cg00859314	19	46147548	9.168e-05	elaidic acid (t18:1n9)	NA
cg26489415	15	22991192	9.181e-05	myristic acid (14:0)	CYFIP1
cg26522340	4	164270960	9.182e-05	plasmalogen (18:1n7)	NPY5R
cg02387612	11	55889797	9.183e-05	arachidonic acid (20:4n6)	OR8H3
cg23310253	10	768867	9.186e-05	plasmalogen (18:0)	NA
cg13633754	9	95858523	9.19e-05	pentadecanoic acid (15:0)	C9orf89
cg05183668	21	34350584	9.201e-05	stearic acid (18:0)	NA
cg21955154	4	40999951	9.217e-05	eicsoatetraenoic acid (20:4n3)	APBB2
cg03669000	5	1556703	9.217e-05	docosapentaenoic acid (DPA) (22:5n3)	NA
cg16665686	6	24146469	9.221e-05	mead acid (20:3n9 )	NRSN1
cg13727085	10	134823902	9.224e-05	palmitelaidic acid (t16:1n7)	NA
cg21454922	7	5483394	9.23e-05	docosapentaenoic acid (DPA) (22:5n3)	NA
cg19742105	5	88426429	9.242e-05	eicosadienoic acid (20:2n6)	NA
cg04388901	3	48056973	9.244e-05	oleic acid (18:1n9)	MAP4
cg09072560	1	32802218	9.245e-05	eicosenoic acid (20:1n9)	MARCKSL1
cg23047500	10	118765255	9.248e-05	stearic acid (18:0)	KIAA1598
cg14975798	3	111835839	9.255e-05	eicosenoic acid (20:1n9)	C3orf52
cg01030598	13	24709155	9.264e-05	adrenic acid (22:4n6)	NA
cg26118367	2	240010016	9.277e-05	eicosadienoic acid (20:2n6)	HDAC4
cg13735697	1	203055296	9.279e-05	docosapentaenoic acid (DPA) (22:5n3)	MYOG
cg19805005	17	50234775	9.287e-05	palmitelaidic acid (t16:1n7)	CA10
cg02001060	11	108408962	9.289e-05	docosapentaenoic acid (22:5n6)	EXPH5
cg10066545	7	66072065	9.289e-05	lignoceric acid (24:0)	NA
cg24591279	10	72982627	9.294e-05	myristoleic acid (14:1n5)	UNC5B
cg01644611	20	3052253	9.296e-05	pentadecanoic acid (15:0)	OXT
cg10938446	2	113875723	9.297e-05	eicosenoic acid (20:1n9)	IL1RN
cg25707676	7	96643539	9.301e-05	eicosadienoic acid (20:2n6)	DLX6AS
cg07915528	1	202936986	9.316e-05	plasmalogen (18:1n9)	CYB5R1
cg21485062	7	42949773	9.317e-05	elaidic acid (t18:1n9)	C7orf25
cg14474811	12	118500931	9.333e-05	linoleic acid (18:2n6)	NA
cg21273029	6	149068556	9.335e-05	elaidic acid (t18:1n9)	UST
cg23157637	14	20881440	9.346e-05	myristic acid (14:0)	TEP1
cg22112564	1	153919209	9.351e-05	myristic acid (14:0)	DENND4B
cg04948194	14	45840127	9.358e-05	plasmalogen (16:0)	NA
cg08885381	5	72116865	9.362e-05	oleic acid (18:1n9)	TNPO1
cg11936809	8	53499582	9.366e-05	γ-linolenic Acid (18:3n6 )	NA
cg25556614	13	49797957	9.379e-05	adrenic acid (22:4n6)	NA
cg02244028	3	38992200	9.385e-05	docosapentaenoic acid (DPA) (22:5n3)	SCN11A
cg08450965	21	46677779	9.389e-05	palmitoleic Acid (16:1n7 )	NA
cg27558149	20	30697252	9.393e-05	stearidonic acid (18:4n3)	TM9SF4
cg26824722	22	45560782	9.394e-05	myristoleic acid (14:1n5)	NUP50
cg14461571	6	30458099	9.396e-05	elaidic acid (t18:1n9)	HLA-E
cg06508976	9	131940586	9.402e-05	docosahexaenoic acid (DHA) (22:6n3)	IER5L
cg23609811	6	27100717	9.405e-05	eicosadienoic acid (20:2n6)	HIST1H2BJ;HIST1H2A
cg07406714	5	6712709	9.407e-05	a-linolenic acid (18:3n3)	NA
cg25847771	15	64752581	9.428e-05	palmitelaidic acid (t16:1n7)	NA
cg11294241	12	130936609	9.432e-05	docosadienoic acid (22:2n6)	RIMBP2
cg10279794	8	143751204	9.435e-05	plasmalogen (18:1n7)	JRK
cg15533046	12	110156245	9.437e-05	plasmalogen (18:1n7)	C12orf34
cg27607639	17	26879503	9.442e-05	vaccenic acid (18:1n7)	UNC119
cg24591279	10	72982627	9.444e-05	stearic acid (18:0)	UNC5B
cg23075337	7	8481460	9.452e-05	mead acid (20:3n9 )	NXPH1
cg24240466	15	78111830	9.454e-05	palmitoleic Acid (16:1n7 )	NA
cg18565130	7	1120637	9.461e-05	palmitoleic Acid (16:1n7 )	C7orf50
cg01048203	14	21027321	9.464e-05	stearidonic acid (18:4n3)	RNASE9
cg00777652	10	69835323	9.464e-05	eicosadienoic acid (20:2n6)	HERC4
cg21890222	3	141453514	9.467e-05	docosadienoic acid (22:2n6)	NA
cg13922970	2	172016876	9.47e-05	a-linolenic acid (18:3n3)	TLK1
cg25872885	17	62833253	9.471e-05	plasmalogen (18:1n7)	PLEKHM1P
cg00969405	7	27184441	9.473e-05	myristoleic acid (14:1n5)	HOXA5
cg23610373	1	149298587	9.474e-05	palmitelaidic acid (t16:1n7)	NA
cg11426800	2	23710000	9.475e-05	palmitelaidic acid (t16:1n7)	KLHL29
cg19881050	20	32700182	9.475e-05	palmitelaidic acid (t16:1n7)	EIF2S2
cg22163011	1	56313800	9.476e-05	arachidic acid (20:0)	NA
cg02817354	12	88535765	9.487e-05	a-linolenic acid (18:3n3)	TMTC3;CEP290
cg06638451	3	58563269	9.487e-05	γ-linolenic Acid (18:3n6 )	FAM107A
cg23213442	4	47916056	9.495e-05	nervonic acid (24:1n9)	NFXL1
cg24455148	6	112412589	9.497e-05	eicosenoic acid (20:1n9)	C6orf225
cg13100089	2	31357523	9.5e-05	palmitelaidic acid (t16:1n7)	GALNT14
cg24242022	10	115998493	9.508e-05	arachidic acid (20:0)	VWA2
cg10961758	5	83222828	9.51e-05	lignoceric acid (24:0)	NA
cg02840535	16	27523174	9.521e-05	elaidic acid (t18:1n9)	GTF3C1
cg24713080	11	67797684	9.527e-05	plasmalogen (18:1n9)	NDUFS8
cg02492818	7	1493153	9.529e-05	palmitoleic Acid (16:1n7 )	MICALL2
cg15299388	4	48491941	9.536e-05	docosapentaenoic acid (DPA) (22:5n3)	ZAR1
cg05761882	1	223901187	9.546e-05	docosapentaenoic acid (22:5n6)	CAPN2
cg27441486	1	201708522	9.547e-05	palmitoleic Acid (16:1n7 )	NAV1
cg12271415	19	56005437	9.548e-05	plasmalogen (18:1n7)	SSC5D
cg11693848	13	109793698	9.552e-05	docosadienoic acid (22:2n6)	MYO16
cg18436898	12	47471907	9.568e-05	palmitelaidic acid (t16:1n7)	AMIGO2
cg07911673	17	8198092	9.591e-05	plasmalogen (18:1n7)	SLC25A35
cg11458214	4	1542654	9.593e-05	eicosenoic acid (20:1n9)	NA
cg22076228	3	129831635	9.598e-05	myristic acid (14:0)	LOC729375
cg12437658	15	94778661	9.612e-05	eicsoatetraenoic acid (20:4n3)	NA
cg15733534	19	48972397	9.62e-05	eicosadienoic acid (20:2n6)	CYTH2
cg09550558	1	20208553	9.626e-05	vaccenic acid (18:1n7)	OTUD3
cg09424006	16	5657230	9.631e-05	plasmalogen (16:0)	NA
cg10361659	13	51482542	9.638e-05	di-homo-γ-linolenic Acid (20:3n6 )	RNASEH2B
cg02494368	4	78980193	9.639e-05	erucic acid (22:1n9)	FRAS1
cg11750396	1	75598070	9.667e-05	a-linolenic acid (18:3n3)	LHX8
cg22989649	19	17799328	9.669e-05	vaccenic acid (18:1n7)	UNC13A
cg13633754	9	95858523	9.686e-05	arachidic acid (20:0)	C9orf89
cg15578176	1	1201631	9.686e-05	behenic acid (22:0)	UBE2J2
cg08848865	1	6324897	9.694e-05	vaccenic acid (18:1n7)	ACOT7
cg03699566	11	71900652	9.7e-05	docosapentaenoic acid (DPA) (22:5n3)	FOLR1
cg26856583	16	87425887	9.715e-05	eicosadienoic acid (20:2n6)	MAP1LC3B;FBXO31
cg08812689	3	172042767	9.716e-05	mead acid (20:3n9 )	FNDC3B
cg02012576	12	133485691	9.717e-05	eicosenoic acid (20:1n9)	NA
cg14076231	1	20480684	9.728e-05	palmitelaidic acid (t16:1n7)	NA
cg25567048	17	18854799	9.731e-05	erucic acid (22:1n9)	SLC5A10
cg23358625	19	23945641	9.734e-05	docosapentaenoic acid (22:5n6)	RPSAP58
cg13633754	9	95858523	9.735e-05	palmitic acid (16:0)	C9orf89
cg04629133	20	30791409	9.736e-05	behenic acid (22:0)	PLAGL2
cg00862390	1	16073516	9.738e-05	docosapentaenoic acid (DPA) (22:5n3)	TMEM82
cg00618042	22	27017201	9.742e-05	eicsoatetraenoic acid (20:4n3)	CRYBA4
cg07167114	12	52828203	9.745e-05	erucic acid (22:1n9)	KRT75
cg01993680	6	10837744	9.754e-05	plasmalogen (18:1n7)	NA
cg02055351	11	373894	9.767e-05	lignoceric acid (24:0)	B4GALNT4
cg25417529	19	11289356	9.776e-05	erucic acid (22:1n9)	KANK2
cg17624310	17	28830604	9.779e-05	eicosapentaenoic acid (EPA) (20:5n3)	GOSR1
cg14798382	19	16629806	9.786e-05	nervonic acid (24:1n9)	C19orf44;CHERP
cg04136445	16	83951061	9.788e-05	eicosenoic acid (20:1n9)	NA
cg09640571	16	88388040	9.792e-05	eicsoatetraenoic acid (20:4n3)	NA
cg13189979	12	80987359	9.799e-05	docosapentaenoic acid (22:5n6)	PTPRQ
cg04569313	5	1654452	9.8e-05	myristoleic acid (14:1n5)	NA
cg02246055	16	72821353	9.8e-05	elaidic acid (t18:1n9)	ZFHX3
cg05811846	11	64695797	9.801e-05	eicosadienoic acid (20:2n6)	PPP2R5B
cg08309775	14	105707747	9.803e-05	eicsoatetraenoic acid (20:4n3)	BRF1
cg21607453	9	98783545	9.808e-05	palmitelaidic acid (t16:1n7)	NCRNA00092
cg11779808	8	2586225	9.809e-05	plasmalogen (16:0)	NA
cg05564657	3	151531375	9.812e-05	palmitelaidic acid (t16:1n7)	AADAC
cg20939662	9	126777160	9.819e-05	oleic acid (18:1n9)	LHX2
cg13519595	3	64788295	9.819e-05	eicosadienoic acid (20:2n6)	MIR548A2
cg07889420	6	40400230	9.821e-05	plasmalogen (18:0)	LRFN2
cg13810664	2	97653250	9.844e-05	nervonic acid (24:1n9)	FAM178B
cg07374403	1	47134188	9.847e-05	stearidonic acid (18:4n3)	ATPAF1
cg26513654	7	26399903	9.85e-05	stearic acid (18:0)	SNX10
cg03680873	3	148844300	9.85e-05	elaidic acid (t18:1n9)	NA
cg21408061	1	155989796	9.852e-05	palmitic acid (16:0)	SSR2
cg20984170	6	33164798	9.853e-05	plasmalogen (16:0)	RXRB
cg27170158	16	1382005	9.861e-05	a-linolenic acid (18:3n3)	NA
cg23743573	11	89867420	9.89e-05	eicsoatetraenoic acid (20:4n3)	NAALAD2
cg04146995	1	2001651	9.897e-05	palmitelaidic acid (t16:1n7)	PRKCZ
cg15718583	3	184231385	9.905e-05	eicosapentaenoic acid (EPA) (20:5n3)	NA
cg12938239	4	53578491	9.906e-05	elaidic acid (t18:1n9)	SNORA26;KIAA0114
cg10148968	3	193922375	9.909e-05	a-linolenic acid (18:3n3)	NA
cg01271695	2	1719323	9.909e-05	eicosadienoic acid (20:2n6)	PXDN
cg03970229	11	92702507	9.915e-05	a-linolenic acid (18:3n3)	MTNR1B
cg24854175	5	138126560	9.917e-05	palmitelaidic acid (t16:1n7)	CTNNA1
cg13317801	7	149123249	9.923e-05	myristoleic acid (14:1n5)	NA
cg09845914	5	63252793	9.924e-05	docosapentaenoic acid (DPA) (22:5n3)	NA
cg07629454	3	121903520	9.925e-05	eicosenoic acid (20:1n9)	CASR
cg04208971	3	195580117	9.926e-05	elaidic acid (t18:1n9)	NA
cg07893709	7	76179401	9.93e-05	eicosadienoic acid (20:2n6)	LOC100133091
cg08594148	22	38712685	9.932e-05	a-linolenic acid (18:3n3)	CSNK1E
cg04761094	19	42913736	9.948e-05	plasmalogen (18:1n7)	LIPE
cg05850716	14	79220477	9.95e-05	plasmalogen (18:1n7)	NRXN3
cg02567756	3	137906401	9.974e-05	a-linolenic acid (18:3n3)	ARMC8
cg11680826	19	37710094	9.974e-05	stearidonic acid (18:4n3)	NA
cg21317965	6	50803850	9.976e-05	plasmalogen (18:0)	TFAP2B
cg15612257	2	65085598	9.985e-05	palmitic acid (16:0)	NA
cg12961059	11	124735961	9.991e-05	behenic acid (22:0)	ROBO3
cg16036409	10	29699043	9.999e-05	oleic acid (18:1n9)	LOC387647

## Sheet: FA GWAS
snp	chromosome	hg19_position	hg18_position	hg18_coded_allele	hg18_noncoded_allele	hg18_effect_allele_frequency	hg18_imputed	hg18_rsq	hg18_used_for_imputation	*hg18_HWE_P_value	hg18_callrate	hg18_strand	P-value	phenotype	variant type	gene
rs666566	11	75302420	74980068	C	T	0.0530973	Y	0.8361	N	NA	0	+	4.109e-09	docosahexaenoic acid (DHA) (22:6n3)	intronic	MAP6
rs757079	17	31325103	28349216	A	G	0.656473	Y	0.6058	N	NA	0	+	4.853e-09	arachidonic acid (20:4n6)	downstream	SPACA3
rs28958	17	31324657	28348770	C	T	0.336302	Y	0.556	N	NA	0	+	5.254e-09	arachidonic acid (20:4n6)	intronic	SPACA3
rs13285452	9	83595061	82784881	A	G	0.429633	Y	0.9286	N	NA	0	+	3.876e-08	docosadienoic acid (22:2n6)	intergenic	TLE4(dist=1253405),TLE1(dist=603537)
rs7025679	9	83513137	82702957	A	C	0.365703	Y	0.9926	N	NA	0	+	4.108e-08	docosadienoic acid (22:2n6)	intergenic	TLE4(dist=1171481),TLE1(dist=685461)
rs7350230	9	83572513	82762333	A	C	0.58976	Y	0.9823	N	NA	0	+	4.473e-08	docosadienoic acid (22:2n6)	intergenic	TLE4(dist=1230857),TLE1(dist=626085)
rs7024926	9	83576272	82766092	A	C	0.405822	Y	0.9743	N	NA	0	+	5.518e-08	docosadienoic acid (22:2n6)	intergenic	TLE4(dist=1234616),TLE1(dist=622326)
rs16843235	1	198485694	196752317	A	T	0.925161	Y	0.9938	N	NA	0	+	6.463e-08	palmitelaidic acid (t16:1n7)	intergenic	NEK7(dist=194146),ATP6V1G3(dist=6658)
rs9503012	6	1707254	1652253	C	T	0.258516	N	1	Y	0.8148	1	+	1.021e-07	behenic acid (22:0)	intronic	GMDS
rs1628439	12	95400638	93924769	C	G	0.168161	Y	0.9954	N	NA	0	+	1.035e-07	docosapentaenoic acid (22:5n6)	intergenic	NDUFA12(dist=3149),NR2C1(dist=13367)
rs2436634	12	95401823	93925954	A	C	0.167883	N	1	Y	0.4651	1	+	1.056e-07	docosapentaenoic acid (22:5n6)	intergenic	NDUFA12(dist=4334),NR2C1(dist=12182)
rs685448	11	75320105	74997753	C	T	0.944703	Y	0.8955	N	NA	0	+	1.499e-07	docosahexaenoic acid (DHA) (22:6n3)	intronic	MAP6
rs17063999	8	286045	276045	C	T	0.936887	N	1	Y	1	0.992874	+	1.621e-07	arachidonic acid (20:4n6)	intergenic	ZNF596(dist=88706),FBXO25(dist=70763)
rs1853601	9	83506301	82696121	A	G	0.629562	N	1	Y	0.2801	1	+	1.63e-07	docosadienoic acid (22:2n6)	intergenic	TLE4(dist=1164645),TLE1(dist=692297)
rs10491876	9	25743020	25733020	A	G	0.186992	Y	0.6056	N	NA	0	+	1.901e-07	a-linolenic acid (18:3n3)	intergenic	TUSC1(dist=64164),LOC100506422(dist=323653)
rs10845865	12	14126565	14017832	C	T	0.926964	Y	0.9946	N	NA	0	+	2.044e-07	mead acid (20:3n9 )	intronic	GRIN2B
rs11055699	12	14128836	14020103	C	T	0.927007	N	1	Y	0.4767	1	+	2.102e-07	mead acid (20:3n9 )	intronic	GRIN2B
rs309060	1	99444339	99216927	C	T	0.927785	N	1	Y	1	0.992874	+	2.474e-07	palmitic acid (16:0)	intronic	LPPR5
rs12931840	16	72943055	71500556	C	T	0.0724757	Y	0.6838	N	NA	0	+	2.642e-07	behenic acid (22:0)	intronic	ZFHX3
rs363439	21	30989015	29910886	C	T	0.761717	Y	0.9884	N	NA	0	+	2.774e-07	a-linolenic acid (18:3n3)	ncRNA_intronic	GRIK1-AS2
rs3129656	13	22521565	21419565	A	C	0.937508	Y	0.9964	N	NA	0	+	3.287e-07	erucic acid (22:1n9)	intergenic	LINC00424(dist=69266),BASP1P1(dist=949604)
rs4974049	3	40807501	40782505	A	G	0.906934	N	1	Y	0.2025	1	+	3.431e-07	docosahexaenoic acid (DHA) (22:6n3)	intergenic	ZNF621(dist=226458),CTNNB1(dist=433441)
rs11774820	8	287831	277831	A	G	0.0806727	Y	0.9435	N	NA	0	+	3.569e-07	arachidonic acid (20:4n6)	intergenic	ZNF596(dist=90492),FBXO25(dist=68977)
rs3117934	13	22517830	21415830	A	G	0.0623485	Y	0.9928	N	NA	0	+	3.744e-07	erucic acid (22:1n9)	intergenic	LINC00424(dist=65531),BASP1P1(dist=953339)
rs12449859	17	79131913	76746508	G	T	0.93309	N	1	Y	0.3956	1	+	3.815e-07	behenic acid (22:0)	intronic	AATK
rs7969751	12	7370702	7261969	A	T	0.728527	Y	0.9321	N	NA	0	+	3.819e-07	arachidonic acid (20:4n6)	intronic	PEX5
rs10161103	12	7369087	7260354	A	C	0.271287	Y	0.9439	N	NA	0	+	3.829e-07	arachidonic acid (20:4n6)	intronic	PEX5
rs7969508	12	7370502	7261769	A	G	0.728591	Y	0.9359	N	NA	0	+	3.829e-07	arachidonic acid (20:4n6)	intronic	PEX5
rs3129651	13	22517211	21415211	A	G	0.937668	Y	0.9919	N	NA	0	+	3.893e-07	erucic acid (22:1n9)	intergenic	LINC00424(dist=64912),BASP1P1(dist=953958)
rs9560521	13	90659391	89457392	A	C	0.086233	Y	0.9482	N	NA	0	+	3.936e-07	behenic acid (22:0)	intergenic	LINC00353(dist=442724),LINC00559(dist=53110)
rs10932134	2	206748062	206456307	A	G	0.344059	N	1	Y	0.2245	0.98337	+	3.993e-07	lignoceric acid (24:0)	intergenic	NRP2(dist=85205),INO80D(dist=110383)
rs11000554	10	74985215	74655221	A	T	0.941929	Y	0.9605	N	NA	0	+	4.147e-07	palmitelaidic acid (t16:1n7)	intronic	FAM149B1
rs835047	12	95398272	93922403	A	T	0.833468	Y	0.9487	N	NA	0	+	4.439e-07	docosapentaenoic acid (22:5n6)	upstream	NDUFA12
rs10451390	18	45806466	44060464	C	T	0.0787311	Y	0.9841	N	NA	0	+	4.558e-07	palmitoleic Acid (16:1n7 )	intergenic	ZBTB7C(dist=142786),CTIF(dist=258961)
rs3129648	13	22516824	21414824	G	T	0.0622226	Y	0.987	N	NA	0	+	5.029e-07	erucic acid (22:1n9)	intergenic	LINC00424(dist=64525),BASP1P1(dist=954345)
rs12464109	2	82357720	82211231	C	T	0.197689	Y	1	N	NA	0	+	5.079e-07	plasmalogen (18:1n9)	intergenic	CTNNA2(dist=1481732),LOC1720(dist=726207)
rs12464213	2	82358056	82211567	G	T	0.197689	Y	1	N	NA	0	+	5.079e-07	plasmalogen (18:1n9)	intergenic	CTNNA2(dist=1482068),LOC1720(dist=725871)
rs12624071	2	82360348	82213859	C	T	0.802311	N	1	Y	0.5658	1	+	5.079e-07	plasmalogen (18:1n9)	intergenic	CTNNA2(dist=1484360),LOC1720(dist=723579)
rs1851289	2	82359510	82213021	C	T	0.197689	Y	1	N	NA	0	+	5.079e-07	plasmalogen (18:1n9)	intergenic	CTNNA2(dist=1483522),LOC1720(dist=724417)
rs4852670	2	82355919	82209430	C	T	0.802439	N	1	Y	0.5625	0.997625	+	5.079e-07	plasmalogen (18:1n9)	intergenic	CTNNA2(dist=1479931),LOC1720(dist=728008)
rs7749081	6	108335345	108442038	A	G	0.239636	Y	0.7306	N	NA	0	+	5.13e-07	behenic acid (22:0)	intergenic	SEC63(dist=55863),OSTM1(dist=27268)
rs12951688	17	34353992	31378105	A	G	0.721945	Y	0.9043	N	NA	0	+	5.147e-07	linoleic acid (18:2n6)	intergenic	CCL23(dist=8987),CCL18(dist=37651)
rs16949039	18	45816993	44070991	A	G	0.921546	Y	0.9668	N	NA	0	+	5.236e-07	palmitoleic Acid (16:1n7 )	intergenic	ZBTB7C(dist=153313),CTIF(dist=248434)
rs1529593	2	82372848	82226359	A	G	0.198936	Y	0.9962	N	NA	0	+	5.293e-07	plasmalogen (18:1n9)	intergenic	CTNNA2(dist=1496860),LOC1720(dist=711079)
rs10182436	2	102212367	101578799	C	G	0.308102	Y	0.9513	N	NA	0	+	5.354e-07	eicsoatetraenoic acid (20:4n3)	intergenic	RFX8(dist=121202),MAP4K4(dist=101798)
rs12464541	2	82353052	82206563	C	T	0.196416	Y	0.9912	N	NA	0	+	5.379e-07	plasmalogen (18:1n9)	intergenic	CTNNA2(dist=1477064),LOC1720(dist=730875)
rs757079	17	31325103	28349216	A	G	0.656473	Y	0.6058	N	NA	0	+	5.733e-07	linoleic acid (18:2n6)	downstream	SPACA3
rs13118425	4	19680340	19289438	C	T	0.726085	Y	0.9013	N	NA	0	+	5.748e-07	myristic acid (14:0)	intergenic	LCORL(dist=1656857),SLIT2(dist=574895)
rs28958	17	31324657	28348770	C	T	0.336302	Y	0.556	N	NA	0	+	5.969e-07	linoleic acid (18:2n6)	intronic	SPACA3
rs16843150	1	198450275	196716898	G	T	0.0617956	Y	0.9321	N	NA	0	+	6.223e-07	palmitelaidic acid (t16:1n7)	intergenic	NEK7(dist=158727),ATP6V1G3(dist=42077)
rs17722574	10	101824661	101814651	C	T	0.937923	Y	0.9554	N	NA	0	+	6.246e-07	palmitelaidic acid (t16:1n7)	intronic	CPN1
rs9552553	13	22515844	21413844	C	T	0.0621186	Y	0.9834	N	NA	0	+	6.276e-07	erucic acid (22:1n9)	intergenic	LINC00424(dist=63545),BASP1P1(dist=955325)
rs9550792	13	22515818	21413818	C	G	0.937896	Y	0.983	N	NA	0	+	6.425e-07	erucic acid (22:1n9)	intergenic	LINC00424(dist=63519),BASP1P1(dist=955351)
rs363426	21	30980193	29902064	A	G	0.263641	Y	0.9879	N	NA	0	+	6.444e-07	vaccenic acid (18:1n7)	ncRNA_intronic	GRIK1-AS2
rs1953551	14	20763446	19833286	C	T	0.90783	Y	0.944	N	NA	0	+	6.691e-07	palmitelaidic acid (t16:1n7)	intronic	TTC5
rs6922024	6	53436874	53544833	A	G	0.116852	Y	0.929	N	NA	0	+	6.714e-07	lignoceric acid (24:0)	intergenic	GCLC(dist=26947),KLHL31(dist=75825)
rs6906058	6	53436920	53544879	C	T	0.116861	Y	0.9292	N	NA	0	+	6.77e-07	lignoceric acid (24:0)	intergenic	GCLC(dist=26993),KLHL31(dist=75779)
rs3816424	12	7360229	7251496	C	G	0.734146	N	1	Y	0.8138	0.997625	+	6.842e-07	arachidonic acid (20:4n6)	intronic	PEX5
rs7001432	8	3620573	3607981	C	T	0.946067	Y	0.9896	N	NA	0	+	6.858e-07	palmitelaidic acid (t16:1n7)	intronic	CSMD1
rs7826540	8	3618117	3605525	A	G	0.946104	Y	0.9912	N	NA	0	+	6.858e-07	palmitelaidic acid (t16:1n7)	intronic	CSMD1
rs774854	3	111688578	113171268	C	T	0.83355	Y	0.982	N	NA	0	+	6.883e-07	eicosadienoic acid (20:2n6)	exonic	PHLDB2
rs529159	3	111690620	113173310	A	G	0.16662	Y	0.9773	N	NA	0	+	6.896e-07	eicosadienoic acid (20:2n6)	intronic	PHLDB2
rs581126	3	111689915	113172605	C	G	0.833398	Y	0.9795	N	NA	0	+	6.92e-07	eicosadienoic acid (20:2n6)	intronic	PHLDB2
rs11243152	6	7303665	7248664	A	G	0.0593635	N	1	Y	1	0.994062	+	6.94e-07	palmitelaidic acid (t16:1n7)	intronic	SSR1
rs7007853	8	3607275	3594683	C	T	0.053528	N	1	Y	1	1	+	6.94e-07	palmitelaidic acid (t16:1n7)	intronic	CSMD1
rs594008	6	56291176	56399135	A	G	0.493319	Y	0.9282	N	NA	0	+	7.075e-07	behenic acid (22:0)	ncRNA_intronic	RNU6-71
rs17128938	1	66940704	66713292	A	G	0.949153	Y	0.9317	N	NA	0	+	7.323e-07	palmitelaidic acid (t16:1n7)	intergenic	PDE4B(dist=100442),SGIP1(dist=59121)
rs8131190	21	44055819	42928888	A	G	0.923181	Y	0.3995	N	NA	0	+	7.514e-07	pentadecanoic acid (15:0)	intergenic	SLC37A1(dist=54269),PDE9A(dist=18043)
rs11638213	15	27290734	24873480	A	G	0.487018	Y	0.9766	N	NA	0	+	7.798e-07	linoleic acid (18:2n6)	intronic	GABRG3
rs12878981	14	67980031	67049784	A	G	0.520073	N	1	Y	0.3668	1	+	7.828e-07	plasmalogen (18:1n9)	intronic	TMEM229B
rs12537079	7	117704706	117491942	G	T	0.499961	Y	0.9989	N	NA	0	+	7.83e-07	plasmalogen (18:1n9)	intergenic	CTTNBP2(dist=191145),NAA38(dist=119380)
rs7167841	15	37404928	35192220	A	G	0.745134	N	1	Y	0.4591	0.997625	+	7.871e-07	linoleic acid (18:2n6)	intergenic	MEIS2(dist=11428),TMCO5A(dist=822529)
rs11583969	1	109843775	109645298	C	T	0.931373	N	1	Y	1	0.992874	+	7.889e-07	palmitoleic Acid (16:1n7 )	intronic	MYBPHL
rs7161368	14	67983868	67053621	C	T	0.520276	Y	0.9986	N	NA	0	+	7.926e-07	plasmalogen (18:1n9)	intergenic	TMEM229B(dist=1847),PLEKHH1(dist=16140)
rs1555397	14	67984540	67054293	A	G	0.479606	Y	0.9978	N	NA	0	+	7.992e-07	plasmalogen (18:1n9)	intergenic	TMEM229B(dist=2519),PLEKHH1(dist=15468)
rs11812685	10	90816659	90806639	G	T	0.922414	Y	0.9447	N	NA	0	+	8.086e-07	behenic acid (22:0)	intergenic	FAS(dist=41117),MIR4679-2(dist=6433)
rs8019974	14	67986275	67056028	C	T	0.47944	Y	0.9968	N	NA	0	+	8.089e-07	plasmalogen (18:1n9)	intergenic	TMEM229B(dist=4254),PLEKHH1(dist=13733)
rs4884271	13	53401509	52299510	A	G	0.0762226	Y	0.7384	N	NA	0	+	8.092e-07	palmitelaidic acid (t16:1n7)	intergenic	MIR759(dist=17234),PCDH8(dist=16600)
rs10258170	7	117707879	117495115	C	T	0.49878	N	1	Y	0.0125	0.997625	+	8.096e-07	plasmalogen (18:1n9)	intergenic	CTTNBP2(dist=194318),NAA38(dist=116207)
rs17115398	10	90818774	90808754	C	T	0.0869161	Y	0.936	N	NA	0	+	8.496e-07	behenic acid (22:0)	intergenic	FAS(dist=43232),MIR4679-2(dist=4318)
rs8131190	21	44055819	42928888	A	G	0.923181	Y	0.3995	N	NA	0	+	8.632e-07	palmitic acid (16:0)	intergenic	SLC37A1(dist=54269),PDE9A(dist=18043)
rs8019867	14	94901043	93970796	A	C	0.675861	Y	0.9899	N	NA	0	+	9.112e-07	vaccenic acid (18:1n7)	intergenic	SERPINA1(dist=44014),SERPINA11(dist=7758)
rs10484783	6	53445908	53553867	A	G	0.117573	Y	0.9263	N	NA	0	+	9.37e-07	lignoceric acid (24:0)	intergenic	GCLC(dist=35981),KLHL31(dist=66791)
rs17655859	2	20748791	20612272	A	G	0.74097	Y	0.6574	N	NA	0	+	9.408e-07	docosahexaenoic acid (DHA) (22:6n3)	intergenic	RHOB(dist=99590),HS1BP3(dist=68773)
rs4666419	2	20749369	20612850	A	G	0.681692	Y	0.663	N	NA	0	+	9.445e-07	docosahexaenoic acid (DHA) (22:6n3)	intergenic	RHOB(dist=100168),HS1BP3(dist=68195)
rs7209950	17	79132759	76747354	G	T	0.0624574	Y	0.9347	N	NA	0	+	9.498e-07	behenic acid (22:0)	intronic	AATK
rs12440420	15	55517432	53304724	A	G	0.763094	N	1	Y	1	0.998812	+	9.725e-07	palmitelaidic acid (t16:1n7)	intronic	RAB27A
rs7181237	15	55517231	53304523	C	G	0.763218	Y	0.9992	N	NA	0	+	9.725e-07	palmitelaidic acid (t16:1n7)	intronic	RAB27A
rs17378454	10	90824842	90814822	A	G	0.082132	Y	0.9949	N	NA	0	+	9.857e-07	behenic acid (22:0)	intergenic	MIR4679-2(dist=1674),CH25H(dist=140852)
rs2759275	1	198044378	196311001	C	T	0.93955	Y	0.8257	N	NA	0	+	9.956e-07	palmitelaidic acid (t16:1n7)	intergenic	LHX9(dist=145105),NEK7(dist=81730)
rs2134826	6	91523581	91580302	C	T	0.770686	Y	0.5781	N	NA	0	+	1.009e-06	palmitoleic Acid (16:1n7 )	intergenic	MAP3K7(dist=226561),MIR4643(dist=707797)
rs11913119	22	34444383	32774383	G	T	0.0674398	Y	0.7629	N	NA	0	+	1.025e-06	palmitelaidic acid (t16:1n7)	intergenic	LARGE(dist=127967),ISX(dist=1017747)
rs5999179	22	34435595	32765595	C	G	0.932538	Y	0.7617	N	NA	0	+	1.025e-06	palmitelaidic acid (t16:1n7)	intergenic	LARGE(dist=119179),ISX(dist=1026535)
rs1994999	22	34451818	32781818	A	G	0.912252	Y	0.8099	N	NA	0	+	1.027e-06	palmitelaidic acid (t16:1n7)	intergenic	LARGE(dist=135402),ISX(dist=1010312)
rs1342101	9	83539196	82729016	C	G	0.429896	Y	0.9185	N	NA	0	+	1.038e-06	docosadienoic acid (22:2n6)	intergenic	TLE4(dist=1197540),TLE1(dist=659402)
rs7292498	22	34460175	32790175	A	G	0.933021	Y	0.7472	N	NA	0	+	1.044e-06	palmitelaidic acid (t16:1n7)	intergenic	LARGE(dist=143759),ISX(dist=1001955)
rs2204740	6	91524704	91581425	A	C	0.228926	Y	0.5858	N	NA	0	+	1.056e-06	palmitoleic Acid (16:1n7 )	intergenic	MAP3K7(dist=227684),MIR4643(dist=706674)
rs2822930	21	16159601	15081472	C	T	0.168088	N	1	Y	0.1932	0.994062	+	1.072e-06	palmitoleic Acid (16:1n7 )	intergenic	LOC388813(dist=144173),NRIP1(dist=173955)
rs2822934	21	16168506	15090377	G	T	0.831509	N	1	Y	0.1932	1	+	1.072e-06	palmitoleic Acid (16:1n7 )	intergenic	LOC388813(dist=153078),NRIP1(dist=165050)
rs16824903	2	184530453	184238698	C	T	0.819327	Y	0.9766	N	NA	0	+	1.095e-06	eicosadienoic acid (20:2n6)	intergenic	NUP35(dist=504045),ZNF804A(dist=932640)
rs2673689	12	101620542	100144673	C	G	0.374088	N	1	Y	0.0539	1	+	1.113e-06	eicosapentaenoic acid (EPA) (20:5n3)	intergenic	SLC5A8(dist=16526),UTP20(dist=53363)
rs11738568	5	172044337	171976942	C	T	0.120446	Y	0.9776	N	NA	0	+	1.144e-06	eicosapentaenoic acid (EPA) (20:5n3)	intergenic	SH3PXD2B(dist=162810),NEURL1B(dist=23939)
rs1580079	2	184527595	184235840	C	T	0.817472	Y	0.9984	N	NA	0	+	1.172e-06	eicosadienoic acid (20:2n6)	intergenic	NUP35(dist=501187),ZNF804A(dist=935498)
rs363426	21	30980193	29902064	A	G	0.263641	Y	0.9879	N	NA	0	+	1.177e-06	a-linolenic acid (18:3n3)	ncRNA_intronic	GRIK1-AS2
rs2413208	22	34328741	32658741	C	T	0.788883	Y	0.9962	N	NA	0	+	1.187e-06	erucic acid (22:1n9)	intergenic	LARGE(dist=12325),ISX(dist=1133389)
rs11206632	1	56068276	55840864	G	T	0.877074	Y	0.986	N	NA	0	+	1.205e-06	eicosadienoic acid (20:2n6)	intergenic	MIR4422(dist=376880),PPAP2B(dist=892143)
rs11577328	1	56060308	55832896	A	G	0.123898	Y	0.9931	N	NA	0	+	1.205e-06	eicosadienoic acid (20:2n6)	intergenic	MIR4422(dist=368912),PPAP2B(dist=900111)
rs6669312	1	56106677	55879265	A	G	0.095122	N	1	Y	1	0.997625	+	1.205e-06	eicosadienoic acid (20:2n6)	intergenic	MIR4422(dist=415281),PPAP2B(dist=853742)
rs11814780	10	90826390	90816370	A	G	0.0820663	Y	0.9988	N	NA	0	+	1.231e-06	behenic acid (22:0)	intergenic	MIR4679-2(dist=3222),CH25H(dist=139304)
rs17557422	2	47433968	47287472	C	T	0.748166	N	1	Y	0.8154	0.995249	+	1.233e-06	di-homo-γ-linolenic Acid (20:3n6 )	intergenic	CALM2(dist=30228),EPCAM(dist=162319)
rs5749698	22	34329734	32659734	G	T	0.790086	N	1	Y	0.7957	0.994062	+	1.236e-06	erucic acid (22:1n9)	intergenic	LARGE(dist=13318),ISX(dist=1132396)
rs12747893	1	56050372	55822960	C	T	0.875062	Y	0.9901	N	NA	0	+	1.237e-06	eicosadienoic acid (20:2n6)	intergenic	MIR4422(dist=358976),PPAP2B(dist=910047)
rs9376	12	29653882	29545149	C	G	0.145614	Y	0.8512	N	NA	0	+	1.241e-06	palmitelaidic acid (t16:1n7)	UTR3	TMTC1
rs11253816	10	16195189	16235195	C	T	0.117057	Y	0.8376	N	NA	0	+	1.246e-06	eicosapentaenoic acid (EPA) (20:5n3)	intergenic	FAM188A(dist=292670),PTER(dist=283753)
rs11050260	12	29653741	29545008	A	T	0.145609	Y	0.8502	N	NA	0	+	1.248e-06	palmitelaidic acid (t16:1n7)	downstream	TMTC1
rs6926193	6	166892866	166812856	C	T	0.832995	Y	0.5694	N	NA	0	+	1.254e-06	docosapentaenoic acid (DPA) (22:5n3)	intronic	RPS6KA2
rs1530960	16	81164460	79721961	C	T	0.279718	Y	0.9076	N	NA	0	+	1.284e-06	stearic acid (18:0)	intronic	PKD1L2
rs4902477	14	67989097	67058850	A	G	0.478523	Y	0.9904	N	NA	0	+	1.288e-06	plasmalogen (18:1n9)	intergenic	TMEM229B(dist=7076),PLEKHH1(dist=10911)
rs8025835	15	97507916	95308920	C	T	0.798411	Y	0.9116	N	NA	0	+	1.298e-06	linoleic acid (18:2n6)	intergenic	SPATA8(dist=179071),LOC91948(dist=777930)
rs12208318	6	24135844	24243823	C	G	0.0986296	Y	0.8488	N	NA	0	+	1.345e-06	mead acid (20:3n9 )	intronic	NRSN1
rs43202	12	95419634	93943765	G	T	0.200367	Y	0.9916	N	NA	0	+	1.348e-06	docosapentaenoic acid (22:5n6)	intronic	NR2C1
rs1648431	12	95413619	93937750	C	T	0.200345	Y	0.9915	N	NA	0	+	1.351e-06	docosapentaenoic acid (22:5n6)	downstream	NR2C1
rs12423738	12	95411203	93935334	C	T	0.200303	Y	0.9913	N	NA	0	+	1.359e-06	docosapentaenoic acid (22:5n6)	intergenic	NDUFA12(dist=13714),NR2C1(dist=2802)
rs249172	12	95410845	93934976	C	T	0.200256	Y	0.9911	N	NA	0	+	1.368e-06	docosapentaenoic acid (22:5n6)	intergenic	NDUFA12(dist=13356),NR2C1(dist=3160)
rs249173	12	95407902	93932033	C	T	0.20022	Y	0.991	N	NA	0	+	1.372e-06	docosapentaenoic acid (22:5n6)	intergenic	NDUFA12(dist=10413),NR2C1(dist=6103)
rs7856056	9	83583739	82773559	A	G	0.547411	Y	0.9996	N	NA	0	+	1.373e-06	docosadienoic acid (22:2n6)	intergenic	TLE4(dist=1242083),TLE1(dist=614859)
rs10780484	9	83612736	82802556	C	T	0.547445	N	1	Y	0.4762	0.997625	+	1.374e-06	docosadienoic acid (22:2n6)	intergenic	TLE4(dist=1271080),TLE1(dist=585862)
rs1576931	9	83599859	82789679	G	T	0.547425	Y	0.9995	N	NA	0	+	1.374e-06	docosadienoic acid (22:2n6)	intergenic	TLE4(dist=1258203),TLE1(dist=598739)
rs1332859	9	83611198	82801018	A	G	0.547468	Y	0.9999	N	NA	0	+	1.377e-06	docosadienoic acid (22:2n6)	intergenic	TLE4(dist=1269542),TLE1(dist=587400)
rs8085528	18	75470181	73599169	C	T	0.823995	Y	0.7115	N	NA	0	+	1.386e-06	behenic acid (22:0)	intergenic	GALR1(dist=488085),SALL3(dist=1270094)
rs6919909	6	69649478	69706199	A	G	0.903133	Y	0.9375	N	NA	0	+	1.394e-06	behenic acid (22:0)	intronic	BAI3
rs10509566	10	90889997	90879977	G	T	0.0807232	Y	0.9932	N	NA	0	+	1.408e-06	behenic acid (22:0)	intergenic	MIR4679-2(dist=66829),CH25H(dist=75697)
rs17656011	2	20752478	20615959	C	T	0.672455	Y	0.6536	N	NA	0	+	1.409e-06	docosahexaenoic acid (DHA) (22:6n3)	intergenic	RHOB(dist=103277),HS1BP3(dist=65086)
rs11812866	10	90889974	90879954	C	T	0.080722	Y	0.9934	N	NA	0	+	1.41e-06	behenic acid (22:0)	intergenic	MIR4679-2(dist=66806),CH25H(dist=75720)
rs17464311	10	90870394	90860374	C	T	0.919232	Y	0.9985	N	NA	0	+	1.411e-06	behenic acid (22:0)	intergenic	MIR4679-2(dist=47226),CH25H(dist=95300)
rs1892337	10	90840294	90830274	A	G	0.0821168	N	1	Y	0.337	1	+	1.411e-06	behenic acid (22:0)	intergenic	MIR4679-2(dist=17126),CH25H(dist=125400)
rs1961812	10	90851108	90841088	A	G	0.0808783	Y	0.9946	N	NA	0	+	1.411e-06	behenic acid (22:0)	intergenic	MIR4679-2(dist=27940),CH25H(dist=114586)
rs17465703	10	90896773	90886753	G	T	0.0806758	Y	0.9903	N	NA	0	+	1.412e-06	behenic acid (22:0)	intergenic	MIR4679-2(dist=73605),CH25H(dist=68921)
rs17380969	10	90897052	90887032	A	G	0.919328	Y	0.99	N	NA	0	+	1.42e-06	behenic acid (22:0)	intergenic	MIR4679-2(dist=73884),CH25H(dist=68642)
rs11884674	2	20751224	20614705	A	C	0.327486	Y	0.6552	N	NA	0	+	1.423e-06	docosahexaenoic acid (DHA) (22:6n3)	intergenic	RHOB(dist=102023),HS1BP3(dist=66340)
rs7765057	6	91521472	91578193	A	G	0.706843	Y	0.6128	N	NA	0	+	1.436e-06	palmitoleic Acid (16:1n7 )	intergenic	MAP3K7(dist=224452),MIR4643(dist=709906)
rs4888910	16	79027129	77584630	A	G	0.114684	Y	0.87	N	NA	0	+	1.451e-06	pentadecanoic acid (15:0)	intronic	WWOX
rs4888908	16	79026446	77583947	C	G	0.114597	Y	0.8732	N	NA	0	+	1.454e-06	pentadecanoic acid (15:0)	intronic	WWOX
rs3129646	13	22515782	21413782	A	G	0.938276	Y	0.974	N	NA	0	+	1.494e-06	erucic acid (22:1n9)	intergenic	LINC00424(dist=63483),BASP1P1(dist=955387)
rs1504291	6	91522589	91579310	C	T	0.306363	Y	0.7197	N	NA	0	+	1.506e-06	palmitoleic Acid (16:1n7 )	intergenic	MAP3K7(dist=225569),MIR4643(dist=708789)
rs582385	13	47445994	46343995	A	G	0.799001	N	1	Y	0.7624	0.9715	+	1.508e-06	linoleic acid (18:2n6)	intronic	HTR2A
rs13051727	21	16184104	15105975	A	G	0.824704	Y	0.9595	N	NA	0	+	1.53e-06	palmitoleic Acid (16:1n7 )	intergenic	LOC388813(dist=168676),NRIP1(dist=149452)
rs411313	13	67031478	65929479	C	T	0.618902	N	1	Y	0.05083	0.997625	+	1.537e-06	stearidonic acid (18:4n3)	intronic	PCDH9
rs28903	17	31336980	28361093	A	C	0.821471	Y	0.9313	N	NA	0	+	1.54e-06	arachidonic acid (20:4n6)	intergenic	SPACA3(dist=12088),ASIC2(dist=3126)
rs6950998	7	4357695	4324221	A	G	0.244563	Y	0.7448	N	NA	0	+	1.58e-06	arachidic acid (20:0)	intergenic	SDK1(dist=49064),FOXK1(dist=364235)
rs7694570	4	157629571	157849021	G	T	0.331281	N	1	Y	0.6961	0.98812	+	1.586e-06	behenic acid (22:0)	intergenic	CTSO(dist=754523),PDGFC(dist=53192)
rs2176783	15	37413999	35201291	A	G	0.721532	Y	0.9255	N	NA	0	+	1.588e-06	linoleic acid (18:2n6)	intergenic	MEIS2(dist=20499),TMCO5A(dist=813458)
rs2381966	15	37412972	35200264	A	G	0.721635	Y	0.9253	N	NA	0	+	1.589e-06	linoleic acid (18:2n6)	intergenic	MEIS2(dist=19472),TMCO5A(dist=814485)
rs8090510	18	40373812	38627810	C	T	0.112992	Y	0.8728	N	NA	0	+	1.596e-06	palmitoleic Acid (16:1n7 )	intronic	RIT2
rs3129645	13	22515703	21413703	A	G	0.0616873	Y	0.9733	N	NA	0	+	1.639e-06	erucic acid (22:1n9)	intergenic	LINC00424(dist=63404),BASP1P1(dist=955466)
rs10508503	10	16299951	16339957	C	T	0.902068	N	1	Y	1	1	+	1.653e-06	arachidonic acid (20:4n6)	intergenic	FAM188A(dist=397432),PTER(dist=178991)
rs10518588	1	79353399	79125987	C	T	0.0654009	Y	0.5855	N	NA	0	+	1.661e-06	nervonic acid (24:1n9)	intergenic	IFI44(dist=223636),ELTD1(dist=2050)
rs12458230	18	71519293	69670273	C	T	0.947639	Y	0.9736	N	NA	0	+	1.667e-06	linoleic acid (18:2n6)	intergenic	LOC100505817(dist=502169),FBXO15(dist=221295)
rs130523	22	34353253	32683253	C	T	0.236618	N	1	Y	1	1	+	1.667e-06	erucic acid (22:1n9)	intergenic	LARGE(dist=36837),ISX(dist=1108877)
rs249144	12	95446624	93970755	C	T	0.201212	Y	0.9985	N	NA	0	+	1.68e-06	docosapentaenoic acid (22:5n6)	intronic	NR2C1
rs3117928	13	22515687	21413687	C	T	0.0616642	Y	0.973	N	NA	0	+	1.736e-06	erucic acid (22:1n9)	intergenic	LINC00424(dist=63388),BASP1P1(dist=955482)
rs2220550	9	83579311	82769131	A	G	0.324611	Y	0.979	N	NA	0	+	1.736e-06	docosadienoic acid (22:2n6)	intergenic	TLE4(dist=1237655),TLE1(dist=619287)
rs11138939	9	83567044	82756864	C	T	0.329388	Y	0.9888	N	NA	0	+	1.742e-06	docosadienoic acid (22:2n6)	intergenic	TLE4(dist=1225388),TLE1(dist=631554)
rs7036052	9	83581727	82771547	C	T	0.315327	Y	0.9986	N	NA	0	+	1.742e-06	docosadienoic acid (22:2n6)	intergenic	TLE4(dist=1240071),TLE1(dist=616871)
rs11138920	9	83546419	82736239	A	T	0.667889	Y	0.9997	N	NA	0	+	1.743e-06	docosadienoic acid (22:2n6)	intergenic	TLE4(dist=1204763),TLE1(dist=652179)
rs11138933	9	83558429	82748249	C	T	0.330495	Y	0.993	N	NA	0	+	1.743e-06	docosadienoic acid (22:2n6)	intergenic	TLE4(dist=1216773),TLE1(dist=640169)
rs11138934	9	83558442	82748262	A	T	0.330422	Y	0.9927	N	NA	0	+	1.743e-06	docosadienoic acid (22:2n6)	intergenic	TLE4(dist=1216786),TLE1(dist=640156)
rs11138942	9	83574329	82764149	G	T	0.673802	Y	0.9808	N	NA	0	+	1.743e-06	docosadienoic acid (22:2n6)	intergenic	TLE4(dist=1232673),TLE1(dist=624269)
rs11138958	9	83604324	82794144	C	T	0.685522	Y	1	N	NA	0	+	1.743e-06	docosadienoic acid (22:2n6)	intergenic	TLE4(dist=1262668),TLE1(dist=594274)
rs11790834	9	83590020	82779840	A	C	0.315102	Y	0.9998	N	NA	0	+	1.743e-06	docosadienoic acid (22:2n6)	intergenic	TLE4(dist=1248364),TLE1(dist=608578)
rs11790873	9	83590045	82779865	C	G	0.315102	Y	0.9998	N	NA	0	+	1.743e-06	docosadienoic acid (22:2n6)	intergenic	TLE4(dist=1248389),TLE1(dist=608553)
rs11790916	9	83590260	82780080	A	G	0.315092	Y	0.9999	N	NA	0	+	1.743e-06	docosadienoic acid (22:2n6)	intergenic	TLE4(dist=1248604),TLE1(dist=608338)
rs13300996	9	83596089	82785909	A	T	0.686424	Y	0.9969	N	NA	0	+	1.743e-06	docosadienoic acid (22:2n6)	intergenic	TLE4(dist=1254433),TLE1(dist=602509)
rs1332861	9	83571275	82761095	A	C	0.328866	Y	0.9871	N	NA	0	+	1.743e-06	docosadienoic acid (22:2n6)	intergenic	TLE4(dist=1229619),TLE1(dist=627323)
rs1332867	9	83548389	82738209	A	G	0.332117	Y	1	N	NA	0	+	1.743e-06	docosadienoic acid (22:2n6)	intergenic	TLE4(dist=1206733),TLE1(dist=650209)
rs1332868	9	83547922	82737742	C	G	0.667883	N	1	Y	0.8444	1	+	1.743e-06	docosadienoic acid (22:2n6)	intergenic	TLE4(dist=1206266),TLE1(dist=650676)
rs1332875	9	83592345	82782165	C	G	0.315085	N	1	Y	1	1	+	1.743e-06	docosadienoic acid (22:2n6)	intergenic	TLE4(dist=1250689),TLE1(dist=606253)
rs1576932	9	83599681	82789501	A	T	0.314515	Y	0.9992	N	NA	0	+	1.743e-06	docosadienoic acid (22:2n6)	intergenic	TLE4(dist=1258025),TLE1(dist=598917)
rs2026459	9	83593898	82783718	A	C	0.315047	Y	0.9991	N	NA	0	+	1.743e-06	docosadienoic acid (22:2n6)	intergenic	TLE4(dist=1252242),TLE1(dist=604700)
rs4242616	9	83632969	82822789	A	G	0.685381	Y	0.9995	N	NA	0	+	1.743e-06	docosadienoic acid (22:2n6)	intergenic	TLE4(dist=1291313),TLE1(dist=565629)
rs4877626	9	83545646	82735466	C	T	0.667912	Y	0.9994	N	NA	0	+	1.743e-06	docosadienoic acid (22:2n6)	intergenic	TLE4(dist=1203990),TLE1(dist=652952)
rs4877634	9	83601622	82791442	A	G	0.314477	N	1	Y	1	1	+	1.743e-06	docosadienoic acid (22:2n6)	intergenic	TLE4(dist=1259966),TLE1(dist=596976)
rs7039897	9	83567463	82757283	C	T	0.670892	Y	0.9879	N	NA	0	+	1.743e-06	docosadienoic acid (22:2n6)	intergenic	TLE4(dist=1225807),TLE1(dist=631135)
rs715975	9	83550078	82739898	A	C	0.667883	N	1	Y	0.8444	1	+	1.743e-06	docosadienoic acid (22:2n6)	intergenic	TLE4(dist=1208422),TLE1(dist=648520)
rs7855068	9	83558515	82748335	A	G	0.330302	Y	0.9922	N	NA	0	+	1.743e-06	docosadienoic acid (22:2n6)	intergenic	TLE4(dist=1216859),TLE1(dist=640083)
rs10491945	9	83562352	82752172	G	T	0.329667	Y	0.9898	N	NA	0	+	1.744e-06	docosadienoic acid (22:2n6)	intergenic	TLE4(dist=1220696),TLE1(dist=636246)
rs4877194	9	83557267	82747087	A	G	0.330974	Y	0.995	N	NA	0	+	1.744e-06	docosadienoic acid (22:2n6)	intergenic	TLE4(dist=1215611),TLE1(dist=641331)
rs7855114	9	83558736	82748556	C	T	0.66982	Y	0.9917	N	NA	0	+	1.744e-06	docosadienoic acid (22:2n6)	intergenic	TLE4(dist=1217080),TLE1(dist=639862)
rs7855352	9	83559026	82748846	A	T	0.669939	Y	0.9913	N	NA	0	+	1.744e-06	docosadienoic acid (22:2n6)	intergenic	TLE4(dist=1217370),TLE1(dist=639572)
rs10780471	9	83544183	82734003	G	T	0.667922	Y	0.9991	N	NA	0	+	1.745e-06	docosadienoic acid (22:2n6)	intergenic	TLE4(dist=1202527),TLE1(dist=654415)
rs10867646	9	83543798	82733618	C	G	0.667939	Y	0.9986	N	NA	0	+	1.745e-06	docosadienoic acid (22:2n6)	intergenic	TLE4(dist=1202142),TLE1(dist=654800)
rs11138930	9	83558028	82747848	A	G	0.330736	Y	0.994	N	NA	0	+	1.745e-06	docosadienoic acid (22:2n6)	intergenic	TLE4(dist=1216372),TLE1(dist=640570)
rs11138931	9	83558057	82747877	C	G	0.669341	Y	0.9936	N	NA	0	+	1.745e-06	docosadienoic acid (22:2n6)	intergenic	TLE4(dist=1216401),TLE1(dist=640541)
rs7034984	9	83543165	82732985	A	C	0.667951	Y	0.9983	N	NA	0	+	1.745e-06	docosadienoic acid (22:2n6)	intergenic	TLE4(dist=1201509),TLE1(dist=655433)
rs11138912	9	83541332	82731152	A	G	0.332049	Y	0.9981	N	NA	0	+	1.747e-06	docosadienoic acid (22:2n6)	intergenic	TLE4(dist=1199676),TLE1(dist=657266)
rs7857406	9	83571570	82761390	A	G	0.671335	Y	0.9865	N	NA	0	+	1.747e-06	docosadienoic acid (22:2n6)	intergenic	TLE4(dist=1229914),TLE1(dist=627028)
rs11138911	9	83541272	82731092	C	T	0.332048	Y	0.998	N	NA	0	+	1.749e-06	docosadienoic acid (22:2n6)	intergenic	TLE4(dist=1199616),TLE1(dist=657326)
rs12552136	9	83539913	82729733	A	G	0.667967	Y	0.997	N	NA	0	+	1.756e-06	docosadienoic acid (22:2n6)	intergenic	TLE4(dist=1198257),TLE1(dist=658685)
rs4478645	9	83535685	82725505	A	G	0.332005	Y	0.995	N	NA	0	+	1.758e-06	docosadienoic acid (22:2n6)	intergenic	TLE4(dist=1194029),TLE1(dist=662913)
rs4888910	16	79027129	77584630	A	G	0.114684	Y	0.87	N	NA	0	+	1.837e-06	myristic acid (14:0)	intronic	WWOX
rs11000802	10	75654167	75324173	C	G	0.828533	Y	0.9838	N	NA	0	+	1.843e-06	nervonic acid (24:1n9)	intergenic	CAMK2G(dist=19818),C10orf55(dist=15560)
rs4888908	16	79026446	77583947	C	G	0.114597	Y	0.8732	N	NA	0	+	1.85e-06	myristic acid (14:0)	intronic	WWOX
rs613928	11	106192955	105698165	A	G	0.156419	Y	0.8361	N	NA	0	+	1.856e-06	palmitelaidic acid (t16:1n7)	intergenic	AASDHPPT(dist=223536),GUCY1A2(dist=351783)
rs3860843	8	126075059	126144241	C	T	0.884043	Y	0.8564	N	NA	0	+	1.857e-06	palmitelaidic acid (t16:1n7)	intronic	KIAA0196
rs6928847	6	15175942	15283921	A	G	0.842746	Y	0.9636	N	NA	0	+	1.859e-06	vaccenic acid (18:1n7)	intergenic	CD83(dist=1038794),JARID2(dist=70264)
rs6935115	6	15170802	15278781	C	T	0.157021	Y	0.9695	N	NA	0	+	1.866e-06	vaccenic acid (18:1n7)	intergenic	CD83(dist=1033654),JARID2(dist=75404)
rs9358054	6	15167608	15275587	A	G	0.156513	Y	0.9846	N	NA	0	+	1.876e-06	vaccenic acid (18:1n7)	intergenic	CD83(dist=1030460),JARID2(dist=78598)
rs1384631	14	85288004	84357757	C	T	0.144083	Y	0.9112	N	NA	0	+	1.905e-06	vaccenic acid (18:1n7)	intergenic	NONE(dist=NONE),FLRT2(dist=708484)
rs3747908	20	5477335	5425335	A	G	0.411585	N	1	Y	0.582	0.997625	+	1.924e-06	vaccenic acid (18:1n7)	intergenic	LOC643406(dist=19555),LINC00654(dist=1883)
rs16964484	13	104931971	103729972	C	T	0.802311	N	1	Y	0.3641	1	+	1.934e-06	palmitelaidic acid (t16:1n7)	intergenic	MIR548AS(dist=997123),DAOA-AS1(dist=1179435)
rs9805369	13	104931882	103729883	A	T	0.198655	N	1	Y	0.3641	0.995249	+	1.934e-06	palmitelaidic acid (t16:1n7)	intergenic	MIR548AS(dist=997034),DAOA-AS1(dist=1179524)
rs11000801	10	75647491	75317497	A	C	0.829487	Y	0.9678	N	NA	0	+	1.945e-06	nervonic acid (24:1n9)	intergenic	CAMK2G(dist=13142),C10orf55(dist=22236)
rs896530	2	79039355	78892863	A	G	0.742302	Y	0.9808	N	NA	0	+	1.987e-06	palmitelaidic acid (t16:1n7)	intergenic	SNAR-H(dist=857203),REG3G(dist=213457)
rs12787445	11	108034124	107539334	A	G	0.570818	N	1	Y	0.1547	0.996437	+	2.009e-06	γ-linolenic Acid (18:3n6 )	intronic	NPAT
rs399485	8	17912752	17957032	A	T	0.262204	Y	0.9906	N	NA	0	+	2.013e-06	eicosenoic acid (20:1n9)	intergenic	PCM1(dist=25295),ASAH1(dist=1173)
rs746995	10	43494298	42814304	C	T	0.0851119	Y	0.9368	N	NA	0	+	2.022e-06	behenic acid (22:0)	intergenic	MIR5100(dist=1169),RET(dist=78219)
rs13052243	21	16186769	15108640	A	T	0.168304	Y	0.9961	N	NA	0	+	2.027e-06	palmitoleic Acid (16:1n7 )	intergenic	LOC388813(dist=171341),NRIP1(dist=146787)
rs9460208	6	170799392	170641317	A	G	0.695599	N	1	Y	0.1334	0.995249	+	2.054e-06	eicosapentaenoic acid (EPA) (20:5n3)	intergenic	FAM120B(dist=85155),PSMB1(dist=44812)
rs11605442	11	108077857	107583067	A	G	0.567218	Y	0.9843	N	NA	0	+	2.071e-06	γ-linolenic Acid (18:3n6 )	intronic	NPAT
rs9671635	14	85302957	84372710	C	T	0.124544	Y	0.9313	N	NA	0	+	2.075e-06	vaccenic acid (18:1n7)	intergenic	NONE(dist=NONE),FLRT2(dist=693531)
rs12189683	6	66977716	67034437	A	C	0.239051	N	1	Y	0.06112	1	+	2.108e-06	behenic acid (22:0)	intergenic	SLC25A51P1(dist=478340),NONE(dist=NONE)
rs9453664	6	66976079	67032800	A	C	0.759261	Y	0.9967	N	NA	0	+	2.108e-06	behenic acid (22:0)	intergenic	SLC25A51P1(dist=476703),NONE(dist=NONE)
rs6589006	11	108031295	107536505	C	T	0.431371	Y	0.9971	N	NA	0	+	2.116e-06	γ-linolenic Acid (18:3n6 )	intronic	NPAT
rs228589	11	108093208	107598418	A	T	0.433357	Y	0.999	N	NA	0	+	2.121e-06	γ-linolenic Acid (18:3n6 )	intronic	NPAT
rs7572889	2	79038068	78891576	A	C	0.257676	Y	0.9827	N	NA	0	+	2.122e-06	palmitelaidic acid (t16:1n7)	intergenic	SNAR-H(dist=855916),REG3G(dist=214744)
rs11212546	11	108064935	107570145	A	G	0.432987	Y	0.9983	N	NA	0	+	2.13e-06	γ-linolenic Acid (18:3n6 )	intronic	NPAT
rs11212551	11	108078693	107583903	G	T	0.433701	Y	1	N	NA	0	+	2.13e-06	γ-linolenic Acid (18:3n6 )	intronic	NPAT
rs1607476	11	108075161	107580371	A	C	0.433234	Y	0.9986	N	NA	0	+	2.13e-06	γ-linolenic Acid (18:3n6 )	intronic	NPAT
rs183459	11	108089197	107594407	G	T	0.433635	Y	0.9998	N	NA	0	+	2.13e-06	γ-linolenic Acid (18:3n6 )	intronic	NPAT
rs183460	11	108090710	107595920	A	C	0.436576	N	1	Y	0.1547	0.98694	+	2.13e-06	γ-linolenic Acid (18:3n6 )	intronic	NPAT
rs2056267	11	108061808	107567018	A	C	0.566301	Y	1	N	NA	0	+	2.13e-06	γ-linolenic Acid (18:3n6 )	intronic	NPAT
rs2070661	11	108043988	107549198	C	T	0.433674	Y	0.9999	N	NA	0	+	2.13e-06	γ-linolenic Acid (18:3n6 )	exonic	NPAT
rs2083707	11	108066130	107571340	A	T	0.433698	Y	1	N	NA	0	+	2.13e-06	γ-linolenic Acid (18:3n6 )	intronic	NPAT
rs3781868	11	108059569	107564779	G	T	0.567291	Y	0.9982	N	NA	0	+	2.13e-06	γ-linolenic Acid (18:3n6 )	intronic	NPAT
rs4753833	11	108057430	107562640	A	G	0.567445	Y	0.9983	N	NA	0	+	2.13e-06	γ-linolenic Acid (18:3n6 )	intronic	NPAT
rs4754305	11	108075912	107581122	C	T	0.566705	Y	0.9988	N	NA	0	+	2.13e-06	γ-linolenic Acid (18:3n6 )	intronic	NPAT
rs7118967	11	108057856	107563066	A	G	0.567383	Y	0.9982	N	NA	0	+	2.13e-06	γ-linolenic Acid (18:3n6 )	intronic	NPAT
rs3129642	13	22515200	21413200	A	G	0.938417	Y	0.9717	N	NA	0	+	2.133e-06	erucic acid (22:1n9)	intergenic	LINC00424(dist=62901),BASP1P1(dist=955969)
rs11711953	3	48040283	48015287	C	T	0.934566	Y	0.9203	N	NA	0	+	2.178e-06	palmitelaidic acid (t16:1n7)	exonic	MAP4
rs11906280	20	59985244	59418639	G	T	0.0629532	Y	0.9707	N	NA	0	+	2.186e-06	eicosadienoic acid (20:2n6)	intronic	CDH4
rs7262285	20	59986272	59419667	A	G	0.0627889	Y	0.9765	N	NA	0	+	2.192e-06	eicosadienoic acid (20:2n6)	intronic	CDH4
rs2321304	13	34215491	33113491	A	T	0.0593339	Y	0.5028	N	NA	0	+	2.193e-06	behenic acid (22:0)	intronic	STARD13
rs10462291	5	26096709	26132466	A	G	0.18562	Y	0.946	N	NA	0	+	2.197e-06	docosahexaenoic acid (DHA) (22:6n3)	intergenic	LOC340107(dist=1256017),CDH9(dist=784000)
rs6006806	22	44755046	43133710	C	G	0.052896	Y	0.5014	N	NA	0	+	2.204e-06	arachidonic acid (20:4n6)	intergenic	KIAA1644(dist=46315),LDOC1L(dist=133404)
rs6061352	20	59984746	59418141	G	T	0.936964	Y	0.9668	N	NA	0	+	2.224e-06	eicosadienoic acid (20:2n6)	intronic	CDH4
rs7223092	17	31331425	28355538	C	T	0.175375	Y	0.9949	N	NA	0	+	2.278e-06	arachidonic acid (20:4n6)	intergenic	SPACA3(dist=6533),ASIC2(dist=8681)
rs2267025	22	23636541	21966541	A	G	0.0836386	N	1	Y	0.3551	0.996437	+	2.28e-06	plasmalogen (18:0)	intronic	BCR
rs5759686	22	23638635	21968635	C	T	0.918392	N	1	Y	0.3551	0.998812	+	2.28e-06	plasmalogen (18:0)	intronic	BCR
rs5759691	22	23643530	21973530	G	T	0.916667	N	1	Y	0.3551	1	+	2.28e-06	plasmalogen (18:0)	intronic	BCR
rs5759692	22	23644314	21974314	A	G	0.0833279	Y	0.9996	N	NA	0	+	2.28e-06	plasmalogen (18:0)	intronic	BCR
rs1118219	1	56083383	55855971	C	T	0.147979	Y	0.9978	N	NA	0	+	2.28e-06	eicosadienoic acid (20:2n6)	intergenic	MIR4422(dist=391987),PPAP2B(dist=877036)
rs12406907	1	56072011	55844599	A	G	0.851336	Y	0.9938	N	NA	0	+	2.28e-06	eicosadienoic acid (20:2n6)	intergenic	MIR4422(dist=380615),PPAP2B(dist=888408)
rs12409439	1	56072330	55844918	C	T	0.8525	N	1	Y	1	0.97268	+	2.28e-06	eicosadienoic acid (20:2n6)	intergenic	MIR4422(dist=380934),PPAP2B(dist=888089)
rs1499662	1	56057849	55830437	C	T	0.843066	N	1	Y	0.7558	1	+	2.28e-06	eicosadienoic acid (20:2n6)	intergenic	MIR4422(dist=366453),PPAP2B(dist=902570)
rs1499667	1	56077813	55850401	A	G	0.147202	N	1	Y	1	1	+	2.28e-06	eicosadienoic acid (20:2n6)	intergenic	MIR4422(dist=386417),PPAP2B(dist=882606)
rs2047543	1	56059913	55832501	G	T	0.843353	Y	0.9979	N	NA	0	+	2.28e-06	eicosadienoic acid (20:2n6)	intergenic	MIR4422(dist=368517),PPAP2B(dist=900506)
rs709396	1	56087509	55860097	C	T	0.148122	Y	0.9966	N	NA	0	+	2.28e-06	eicosadienoic acid (20:2n6)	intergenic	MIR4422(dist=396113),PPAP2B(dist=872910)
rs16961654	17	17308205	17248930	C	T	0.932182	N	1	Y	1	0.98575	+	2.286e-06	linoleic acid (18:2n6)	intergenic	NT5M(dist=57228),SMCR9(dist=14453)
rs12193164	6	66978962	67035683	C	T	0.75656	Y	0.9725	N	NA	0	+	2.3e-06	behenic acid (22:0)	intergenic	SLC25A51P1(dist=479586),NONE(dist=NONE)
rs932367	20	38897093	38330507	C	G	0.0781642	Y	0.7154	N	NA	0	+	2.308e-06	docosapentaenoic acid (22:5n6)	intergenic	LOC339568(dist=1043702),MAFB(dist=417424)
rs12191598	6	66983962	67040683	C	T	0.243796	Y	0.9705	N	NA	0	+	2.321e-06	behenic acid (22:0)	intergenic	SLC25A51P1(dist=484586),NONE(dist=NONE)
rs12192261	6	66985268	67041989	A	G	0.756159	Y	0.9703	N	NA	0	+	2.325e-06	behenic acid (22:0)	intergenic	SLC25A51P1(dist=485892),NONE(dist=NONE)
rs12195505	6	66986279	67043000	A	T	0.243907	Y	0.9699	N	NA	0	+	2.326e-06	behenic acid (22:0)	intergenic	SLC25A51P1(dist=486903),NONE(dist=NONE)
rs7921462	10	101843140	101833130	C	T	0.0646271	Y	0.9034	N	NA	0	+	2.339e-06	palmitelaidic acid (t16:1n7)	intergenic	CPN1(dist=1498),ERLIN1(dist=66707)
rs2077260	20	60006307	59439702	A	T	0.936353	Y	0.9796	N	NA	0	+	2.348e-06	eicosadienoic acid (20:2n6)	intronic	CDH4
rs3129641	13	22515156	21413156	C	T	0.938451	Y	0.9712	N	NA	0	+	2.355e-06	erucic acid (22:1n9)	intergenic	LINC00424(dist=62857),BASP1P1(dist=956013)
rs6505324	17	31330864	28354977	G	T	0.175182	N	1	Y	0.3034	1	+	2.356e-06	arachidonic acid (20:4n6)	intergenic	SPACA3(dist=5972),ASIC2(dist=9242)
rs8082455	17	14299892	14240617	A	G	0.274293	N	1	Y	1	0.98812	+	2.36e-06	mead acid (20:3n9 )	intergenic	HS3ST3B1(dist=50400),CDRT7(dist=634400)
rs12199876	6	66989469	67046190	A	G	0.755363	Y	0.9648	N	NA	0	+	2.402e-06	behenic acid (22:0)	intergenic	SLC25A51P1(dist=490093),NONE(dist=NONE)
rs6885713	5	10234858	10287858	A	T	0.674847	Y	0.9947	N	NA	0	+	2.408e-06	di-homo-γ-linolenic Acid (20:3n6 )	intronic	FAM173B
rs12193077	6	66989548	67046269	C	T	0.755339	Y	0.9646	N	NA	0	+	2.408e-06	behenic acid (22:0)	intergenic	SLC25A51P1(dist=490172),NONE(dist=NONE)
rs7737749	5	10233871	10286871	A	G	0.325098	Y	0.9961	N	NA	0	+	2.415e-06	di-homo-γ-linolenic Acid (20:3n6 )	intronic	FAM173B
rs12209225	6	66996443	67053164	G	T	0.75528	Y	0.9641	N	NA	0	+	2.422e-06	behenic acid (22:0)	intergenic	SLC25A51P1(dist=497067),NONE(dist=NONE)
rs10508503	10	16299951	16339957	C	T	0.902068	N	1	Y	1	1	+	2.437e-06	eicosapentaenoic acid (EPA) (20:5n3)	intergenic	FAM188A(dist=397432),PTER(dist=178991)
rs11066715	12	114170370	112654753	C	T	0.167992	Y	0.6126	N	NA	0	+	2.512e-06	mead acid (20:3n9 )	intergenic	LHX5(dist=260493),RBM19(dist=84173)
rs4745717	10	75305785	74975791	A	G	0.938509	N	1	Y	0.4034	0.97743	+	2.517e-06	palmitelaidic acid (t16:1n7)	intronic	USP54
rs2300306	21	30958171	29880042	C	T	0.738376	Y	0.8753	N	NA	0	+	2.521e-06	vaccenic acid (18:1n7)	intronic	GRIK1
rs17467662	18	25487205	23741203	A	G	0.0587762	Y	0.96	N	NA	0	+	2.524e-06	palmitelaidic acid (t16:1n7)	intergenic	CHST9(dist=721903),CDH2(dist=43725)
rs12604820	18	25488506	23742504	C	T	0.0587774	Y	0.9609	N	NA	0	+	2.536e-06	palmitelaidic acid (t16:1n7)	intergenic	CHST9(dist=723204),CDH2(dist=42424)
rs346756	19	45719065	50410905	A	G	0.128509	Y	0.3504	N	NA	0	+	2.542e-06	di-homo-γ-linolenic Acid (20:3n6 )	intronic	EXOC3L2
rs2267760	14	78147693	77217446	C	T	0.799675	Y	0.9965	N	NA	0	+	2.543e-06	arachidonic acid (20:4n6)	intronic	ALKBH1
rs7736735	5	26086420	26122177	C	T	0.182725	Y	0.9841	N	NA	0	+	2.546e-06	docosahexaenoic acid (DHA) (22:6n3)	intergenic	LOC340107(dist=1245728),CDH9(dist=794289)
rs17064099	3	60860868	60835908	C	T	0.122263	N	1	Y	0.692	1	+	2.582e-06	mead acid (20:3n9 )	intronic	FHIT
rs6741826	2	200576280	200284525	C	T	0.784356	Y	0.8853	N	NA	0	+	2.593e-06	eicosadienoic acid (20:2n6)	intergenic	SATB2-AS1(dist=238799),FONG(dist=48979)
rs4686332	3	9283886	9258886	A	G	0.468412	Y	0.9677	N	NA	0	+	2.6e-06	lignoceric acid (24:0)	intronic	SRGAP3
rs7508	8	17913970	17958250	A	G	0.737664	Y	0.9725	N	NA	0	+	2.603e-06	eicosenoic acid (20:1n9)	UTR3	ASAH1
rs10243669	7	45915907	45882432	C	T	0.15046	Y	0.8885	N	NA	0	+	2.61e-06	palmitelaidic acid (t16:1n7)	intergenic	SEPT7P2(dist=107290),IGFBP1(dist=12052)
rs11138922	9	83547144	82736964	C	T	0.672604	N	1	Y	0.8455	0.98931	+	2.615e-06	docosadienoic acid (22:2n6)	intergenic	TLE4(dist=1205488),TLE1(dist=651454)
rs8131190	21	44055819	42928888	A	G	0.923181	Y	0.3995	N	NA	0	+	2.622e-06	myristic acid (14:0)	intergenic	SLC37A1(dist=54269),PDE9A(dist=18043)
rs10455649	6	68857743	68914464	A	T	0.836552	Y	0.8458	N	NA	0	+	2.666e-06	oleic acid (18:1n9)	intergenic	NONE(dist=NONE),BAI3(dist=487889)
rs11238258	7	53297959	53265453	C	T	0.788426	Y	0.9373	N	NA	0	+	2.669e-06	myristic acid (14:0)	intergenic	POM121L12(dist=193341),FLJ45974(dist=425243)
rs8080681	17	17308009	17248734	C	T	0.109413	N	1	Y	0.6821	0.994062	+	2.67e-06	linoleic acid (18:2n6)	intergenic	NT5M(dist=57032),SMCR9(dist=14649)
rs6975123	7	106433104	106220340	A	G	0.4531	Y	0.9858	N	NA	0	+	2.692e-06	stearidonic acid (18:4n3)	intergenic	CCDC71L(dist=131470),PIK3CG(dist=72820)
rs9987025	7	106441462	106228698	C	G	0.454638	Y	0.9906	N	NA	0	+	2.704e-06	stearidonic acid (18:4n3)	intergenic	CCDC71L(dist=139828),PIK3CG(dist=64462)
rs1483067	14	85312811	84382564	A	G	0.149144	N	1	Y	0.2584	0.991686	+	2.706e-06	vaccenic acid (18:1n7)	intergenic	NONE(dist=NONE),FLRT2(dist=683677)
rs17120541	14	85411463	84481216	C	T	0.873425	Y	0.981	N	NA	0	+	2.706e-06	vaccenic acid (18:1n7)	intergenic	NONE(dist=NONE),FLRT2(dist=585025)
rs4904205	14	85314494	84384247	C	G	0.148189	Y	0.9879	N	NA	0	+	2.706e-06	vaccenic acid (18:1n7)	intergenic	NONE(dist=NONE),FLRT2(dist=681994)
rs7145217	14	85316244	84385997	A	G	0.118005	N	1	Y	0.05606	1	+	2.706e-06	vaccenic acid (18:1n7)	intergenic	NONE(dist=NONE),FLRT2(dist=680244)
rs8015359	14	85310392	84380145	C	T	0.126521	N	1	Y	0.07104	1	+	2.706e-06	vaccenic acid (18:1n7)	intergenic	NONE(dist=NONE),FLRT2(dist=686096)
rs8022702	14	85315409	84385162	A	G	0.128134	Y	0.9877	N	NA	0	+	2.706e-06	vaccenic acid (18:1n7)	intergenic	NONE(dist=NONE),FLRT2(dist=681079)
rs17120398	14	85355544	84425297	C	T	0.873044	Y	0.9804	N	NA	0	+	2.709e-06	vaccenic acid (18:1n7)	intergenic	NONE(dist=NONE),FLRT2(dist=640944)
rs17120412	14	85357453	84427206	A	T	0.875123	Y	0.992	N	NA	0	+	2.709e-06	vaccenic acid (18:1n7)	intergenic	NONE(dist=NONE),FLRT2(dist=639035)
rs17120665	14	85493834	84563587	A	G	0.131878	Y	0.9385	N	NA	0	+	2.711e-06	vaccenic acid (18:1n7)	intergenic	NONE(dist=NONE),FLRT2(dist=502654)
rs421894	21	16008560	14930431	C	T	0.185176	Y	0.9083	N	NA	0	+	2.711e-06	docosahexaenoic acid (DHA) (22:6n3)	intronic	LOC388813
rs1412754	9	83613605	82803425	C	T	0.451021	Y	0.9967	N	NA	0	+	2.74e-06	docosadienoic acid (22:2n6)	intergenic	TLE4(dist=1271949),TLE1(dist=584993)
rs11651575	17	13909626	13850351	A	G	0.782625	Y	0.9939	N	NA	0	+	2.757e-06	docosadienoic acid (22:2n6)	intergenic	HS3ST3A1(dist=404382),CDRT15P1(dist=18189)
rs17712238	2	184469557	184177802	A	G	0.111185	Y	0.7765	N	NA	0	+	2.801e-06	eicosadienoic acid (20:2n6)	intergenic	NUP35(dist=443149),ZNF804A(dist=993536)
rs6456085	6	166892724	166812714	C	T	0.848144	Y	0.7059	N	NA	0	+	2.803e-06	docosapentaenoic acid (DPA) (22:5n3)	intronic	RPS6KA2
rs4754298	11	108023284	107528494	A	G	0.563322	Y	0.9737	N	NA	0	+	2.807e-06	γ-linolenic Acid (18:3n6 )	intergenic	ACAT1(dist=4393),NPAT(dist=4835)
rs455821	21	16012695	14934566	A	G	0.810747	Y	0.9794	N	NA	0	+	2.811e-06	docosahexaenoic acid (DHA) (22:6n3)	intronic	LOC388813
rs6909920	6	166892798	166812788	C	T	0.151794	Y	0.7053	N	NA	0	+	2.816e-06	docosapentaenoic acid (DPA) (22:5n3)	intronic	RPS6KA2
rs7771460	6	166892189	166812179	C	T	0.152154	Y	0.7086	N	NA	0	+	2.83e-06	docosapentaenoic acid (DPA) (22:5n3)	intronic	RPS6KA2
rs7747857	6	166892307	166812297	C	T	0.847902	Y	0.708	N	NA	0	+	2.846e-06	docosapentaenoic acid (DPA) (22:5n3)	intronic	RPS6KA2
rs666566	11	75302420	74980068	C	T	0.0530973	Y	0.8361	N	NA	0	+	2.87e-06	arachidonic acid (20:4n6)	intronic	MAP6
rs11136541	8	268482	258482	C	T	0.12622	N	1	Y	0.3678	0.997625	+	2.874e-06	di-homo-γ-linolenic Acid (20:3n6 )	intergenic	ZNF596(dist=71143),FBXO25(dist=88326)
rs9965051	18	5479582	5469582	A	G	0.531612	Y	0.9103	N	NA	0	+	2.875e-06	stearidonic acid (18:4n3)	intronic	EPB41L3
rs7748165	6	166892459	166812449	C	G	0.813537	Y	0.5289	N	NA	0	+	2.892e-06	docosapentaenoic acid (DPA) (22:5n3)	intronic	RPS6KA2
rs11921628	3	149787516	151270206	G	T	0.142241	N	1	Y	0.7069	0.98812	+	2.913e-06	palmitelaidic acid (t16:1n7)	intergenic	LOC646903(dist=96487),TSC22D2(dist=339272)
rs12314849	12	95031228	93555359	C	T	0.366872	Y	0.9975	N	NA	0	+	2.92e-06	docosadienoic acid (22:2n6)	intronic	TMCC3
rs10519032	15	60153671	57940963	A	G	0.294367	Y	0.9965	N	NA	0	+	2.93e-06	a-linolenic acid (18:3n3)	intergenic	BNIP2(dist=172029),FOXB1(dist=142750)
rs11633633	15	60159639	57946931	A	G	0.70438	N	1	Y	0.3903	1	+	2.93e-06	a-linolenic acid (18:3n3)	intergenic	BNIP2(dist=177997),FOXB1(dist=136782)
rs2128899	12	95032498	93556629	C	T	0.633212	N	1	Y	0.4399	1	+	2.941e-06	docosadienoic acid (22:2n6)	intronic	TMCC3
rs2684781	15	99409548	97227071	C	T	0.178406	Y	0.928	N	NA	0	+	2.987e-06	docosapentaenoic acid (DPA) (22:5n3)	intronic	IGF1R
rs13131324	4	186641213	186878207	A	G	0.273069	Y	0.9277	N	NA	0	+	2.988e-06	pentadecanoic acid (15:0)	intronic	SORBS2
rs3845589	1	15125843	14998430	A	C	0.938348	N	1	Y	1	0.98575	+	3.014e-06	eicosapentaenoic acid (EPA) (20:5n3)	intronic	KAZN
rs2363878	12	6292975	6163236	A	G	0.496855	N	1	Y	0.3702	0.96437	+	3.025e-06	elaidic acid (t18:1n9)	intergenic	VWF(dist=59139),CD9(dist=16507)
rs395625	21	16006263	14928134	C	T	0.832279	Y	0.9875	N	NA	0	+	3.031e-06	docosahexaenoic acid (DHA) (22:6n3)	intronic	LOC388813
rs565808	1	109696038	109497561	G	T	0.702271	Y	0.5909	N	NA	0	+	3.043e-06	nervonic acid (24:1n9)	intronic	KIAA1324
rs4315426	18	71553156	69704136	A	G	0.931094	Y	0.9365	N	NA	0	+	3.049e-06	arachidonic acid (20:4n6)	intergenic	LOC100505817(dist=536032),FBXO15(dist=187432)
rs11253816	10	16195189	16235195	C	T	0.117057	Y	0.8376	N	NA	0	+	3.05e-06	arachidonic acid (20:4n6)	intergenic	FAM188A(dist=292670),PTER(dist=283753)
rs11756010	6	68877659	68934380	C	T	0.838158	Y	0.8685	N	NA	0	+	3.058e-06	oleic acid (18:1n9)	intergenic	NONE(dist=NONE),BAI3(dist=467973)
rs11713022	3	48010906	47985910	A	G	0.0656758	Y	0.9257	N	NA	0	+	3.089e-06	palmitelaidic acid (t16:1n7)	intronic	MAP4
rs1408580	10	101860631	101850621	C	T	0.93515	Y	0.9006	N	NA	0	+	3.114e-06	palmitelaidic acid (t16:1n7)	intergenic	CPN1(dist=18989),ERLIN1(dist=49216)
rs11136554	8	283592	273592	C	G	0.190998	N	1	Y	0.3106	1	+	3.116e-06	linoleic acid (18:2n6)	intergenic	ZNF596(dist=86253),FBXO25(dist=73216)
rs455658	21	16008431	14930302	A	C	0.169339	Y	0.9922	N	NA	0	+	3.124e-06	docosahexaenoic acid (DHA) (22:6n3)	intronic	LOC388813
rs654876	10	6215873	6255879	A	G	0.27893	Y	0.9253	N	NA	0	+	3.128e-06	stearic acid (18:0)	intronic	PFKFB3
rs556585	1	234348402	232415025	A	G	0.705318	Y	0.8241	N	NA	0	+	3.133e-06	palmitelaidic acid (t16:1n7)	intronic	SLC35F3
rs657523	10	6215287	6255293	A	G	0.278932	Y	0.9262	N	NA	0	+	3.142e-06	stearic acid (18:0)	intronic	PFKFB3
rs4862569	4	186648564	186885558	C	T	0.272142	Y	0.9028	N	NA	0	+	3.146e-06	pentadecanoic acid (15:0)	intronic	SORBS2
rs227040	11	108223391	107728601	C	T	0.571464	Y	0.9935	N	NA	0	+	3.159e-06	γ-linolenic Acid (18:3n6 )	intronic	ATM
rs12212057	6	68852754	68909475	A	T	0.160982	Y	0.853	N	NA	0	+	3.176e-06	oleic acid (18:1n9)	intergenic	NONE(dist=NONE),BAI3(dist=492878)
rs582385	13	47445994	46343995	A	G	0.799001	N	1	Y	0.7624	0.9715	+	3.186e-06	arachidonic acid (20:4n6)	intronic	HTR2A
rs4585	11	108239628	107744838	G	T	0.42717	Y	0.9958	N	NA	0	+	3.191e-06	γ-linolenic Acid (18:3n6 )	UTR3	ATM
rs466909	21	16015816	14937687	C	T	0.80892	Y	0.9929	N	NA	0	+	3.204e-06	docosahexaenoic acid (DHA) (22:6n3)	upstream	LOC388813
rs9900081	17	60418550	57773332	A	C	0.637539	Y	0.8319	N	NA	0	+	3.214e-06	adrenic acid (22:4n6)	intergenic	TBC1D3P2(dist=65534),EFCAB3(dist=29029)
rs1583598	11	108305989	107811199	A	G	0.570195	Y	0.9933	N	NA	0	+	3.234e-06	γ-linolenic Acid (18:3n6 )	intronic	C11orf65
rs17462324	18	25468496	23722494	G	T	0.938283	Y	0.9177	N	NA	0	+	3.253e-06	palmitelaidic acid (t16:1n7)	intergenic	CHST9(dist=703194),CDH2(dist=62434)
rs11742483	5	10231467	10284467	C	G	0.675468	Y	0.998	N	NA	0	+	3.27e-06	di-homo-γ-linolenic Acid (20:3n6 )	intronic	FAM173B
rs17070785	8	4467528	4454936	A	G	0.848689	Y	0.9686	N	NA	0	+	3.303e-06	palmitelaidic acid (t16:1n7)	intronic	CSMD1
rs9460208	6	170799392	170641317	A	G	0.695599	N	1	Y	0.1334	0.995249	+	3.308e-06	docosahexaenoic acid (DHA) (22:6n3)	intergenic	FAM120B(dist=85155),PSMB1(dist=44812)
rs39746	7	117707028	117494264	A	G	0.633823	Y	1	N	NA	0	+	3.313e-06	plasmalogen (18:1n9)	intergenic	CTTNBP2(dist=193467),NAA38(dist=117058)
rs12589478	14	77990302	77060055	A	G	0.236001	Y	0.7191	N	NA	0	+	3.333e-06	arachidonic acid (20:4n6)	intronic	SPTLC2
rs10140417	14	94910946	93980699	A	G	0.326773	Y	0.9928	N	NA	0	+	3.339e-06	vaccenic acid (18:1n7)	intronic	SERPINA11
rs1424557	7	136533997	136184537	G	T	0.9161	Y	0.4959	N	NA	0	+	3.349e-06	palmitelaidic acid (t16:1n7)	intergenic	LUZP6(dist=871793),CHRM2(dist=19402)
rs2833637	21	33445029	32366900	G	T	0.831509	N	1	Y	1	1	+	3.364e-06	behenic acid (22:0)	intergenic	HUNK(dist=68652),LINC00159(dist=7765)
rs3785327	16	57677698	56235199	A	C	0.0993193	Y	0.4945	N	NA	0	+	3.365e-06	docosapentaenoic acid (22:5n6)	intronic	GPR56
rs306229	18	60323254	58474234	C	T	0.794766	Y	0.744	N	NA	0	+	3.369e-06	docosahexaenoic acid (DHA) (22:6n3)	intergenic	ZCCHC2(dist=77436),PHLPP1(dist=59418)
rs730383	14	94911877	93981630	A	G	0.673153	Y	0.9925	N	NA	0	+	3.375e-06	vaccenic acid (18:1n7)	intronic	SERPINA11
rs8025835	15	97507916	95308920	C	T	0.798411	Y	0.9116	N	NA	0	+	3.386e-06	palmitoleic Acid (16:1n7 )	intergenic	SPATA8(dist=179071),LOC91948(dist=777930)
rs2010154	14	94912087	93981840	A	C	0.326885	Y	0.9924	N	NA	0	+	3.386e-06	vaccenic acid (18:1n7)	intronic	SERPINA11
rs745439	19	32027994	36719834	C	T	0.809274	Y	0.5281	N	NA	0	+	3.412e-06	palmitic acid (16:0)	intergenic	TSHZ3(dist=187804),THEG5(dist=55193)
rs3924594	12	75682796	73969063	C	T	0.580292	N	1	Y	0.7223	1	+	3.422e-06	eicsoatetraenoic acid (20:4n3)	intronic	CAPS2
rs6582284	12	75684326	73970593	A	G	0.580292	N	1	Y	0.7223	0.998812	+	3.422e-06	eicsoatetraenoic acid (20:4n3)	intronic	CAPS2
rs10785183	12	75684935	73971202	A	G	0.419444	Y	0.9982	N	NA	0	+	3.44e-06	eicsoatetraenoic acid (20:4n3)	intronic	CAPS2
rs2822942	21	16189981	15111852	A	G	0.831784	Y	0.994	N	NA	0	+	3.441e-06	palmitoleic Acid (16:1n7 )	intergenic	LOC388813(dist=174553),NRIP1(dist=143575)
rs7967562	12	75687185	73973452	A	G	0.580653	Y	0.9976	N	NA	0	+	3.446e-06	eicsoatetraenoic acid (20:4n3)	intronic	CAPS2
rs4357004	5	10231316	10284316	C	G	0.675565	Y	0.9984	N	NA	0	+	3.483e-06	di-homo-γ-linolenic Acid (20:3n6 )	intronic	FAM173B
rs7843182	8	4469134	4456542	C	T	0.151631	Y	0.98	N	NA	0	+	3.522e-06	palmitelaidic acid (t16:1n7)	intronic	CSMD1
rs309060	1	99444339	99216927	C	T	0.927785	N	1	Y	1	0.992874	+	3.525e-06	pentadecanoic acid (15:0)	intronic	LPPR5
rs11081233	18	6406037	6396037	A	G	0.325147	Y	0.9744	N	NA	0	+	3.545e-06	γ-linolenic Acid (18:3n6 )	intronic	L3MBTL4
rs186595	11	108251211	107756421	A	C	0.571127	Y	0.998	N	NA	0	+	3.567e-06	γ-linolenic Acid (18:3n6 )	intergenic	ATM(dist=11385),C11orf65(dist=2516)
rs9503012	6	1707254	1652253	C	T	0.258516	N	1	Y	0.8148	1	+	3.62e-06	arachidic acid (20:0)	intronic	GMDS
rs6589019	11	108324961	107830171	C	T	0.573746	Y	0.9957	N	NA	0	+	3.624e-06	γ-linolenic Acid (18:3n6 )	intronic	C11orf65
rs11000805	10	75663351	75333357	C	G	0.167689	Y	0.9551	N	NA	0	+	3.637e-06	nervonic acid (24:1n9)	intergenic	CAMK2G(dist=29002),C10orf55(dist=6376)
rs7942014	11	108326174	107831384	C	G	0.573872	Y	0.9956	N	NA	0	+	3.642e-06	γ-linolenic Acid (18:3n6 )	intronic	C11orf65
rs13075484	3	176305430	177788124	C	T	0.813103	Y	0.7838	N	NA	0	+	3.656e-06	palmitoleic Acid (16:1n7 )	intergenic	NAALADL2(dist=782002),TBL1XR1(dist=433112)
rs7798313	7	47782960	47749485	A	T	0.54508	Y	0.9923	N	NA	0	+	3.666e-06	arachidonic acid (20:4n6)	intergenic	C7orf65(dist=81714),LINC00525(dist=18114)
rs629298	10	6210859	6250865	A	G	0.277698	Y	0.9633	N	NA	0	+	3.678e-06	stearic acid (18:0)	intronic	PFKFB3
rs460643	21	16026266	14948137	A	G	0.190862	Y	0.9919	N	NA	0	+	3.69e-06	docosahexaenoic acid (DHA) (22:6n3)	intergenic	LOC388813(dist=10838),NRIP1(dist=307290)
rs227053	11	108226855	107732065	A	T	0.426033	Y	0.9975	N	NA	0	+	3.7e-06	γ-linolenic Acid (18:3n6 )	intronic	ATM
rs12469225	2	12041942	11959393	C	T	0.611449	N	1	Y	1	0.998812	+	3.705e-06	arachidonic acid (20:4n6)	intergenic	MIR4262(dist=64830),TRIB2(dist=815056)
rs10890834	11	108286443	107791653	C	T	0.431412	Y	0.9966	N	NA	0	+	3.716e-06	γ-linolenic Acid (18:3n6 )	intronic	C11orf65
rs7704126	5	10230956	10283956	C	T	0.675664	Y	0.9989	N	NA	0	+	3.718e-06	di-homo-γ-linolenic Acid (20:3n6 )	intronic	FAM173B
rs1521961	2	79027342	78880850	C	T	0.257299	N	1	Y	0.4591	1	+	3.74e-06	palmitelaidic acid (t16:1n7)	intergenic	SNAR-H(dist=845190),REG3G(dist=225470)
rs4428195	3	175809188	177291882	A	G	0.667694	N	1	Y	0.5672	0.98337	+	3.763e-06	docosadienoic acid (22:2n6)	intergenic	NAALADL2(dist=285760),TBL1XR1(dist=929354)
rs609557	11	108084513	107589723	G	T	0.450871	N	1	Y	0.1513	0.97625	+	3.788e-06	γ-linolenic Acid (18:3n6 )	intronic	NPAT
rs1475673	9	82379253	81569073	A	G	0.188957	N	1	Y	0.1597	0.991686	+	3.792e-06	plasmalogen (18:1n9)	intergenic	TLE4(dist=37597),TLE1(dist=1819345)
rs2291327	12	94637300	93161431	A	G	0.905814	Y	0.7743	N	NA	0	+	3.801e-06	arachidonic acid (20:4n6)	intronic	PLXNC1
rs8002249	13	93367969	92165970	C	G	0.110569	Y	0.9846	N	NA	0	+	3.811e-06	myristic acid (14:0)	ncRNA_intronic	GPC5-AS1
rs2374541	12	106150940	104675070	A	G	0.633266	Y	0.792	N	NA	0	+	3.82e-06	linoleic acid (18:2n6)	intergenic	C12orf75(dist=385644),NUAK1(dist=306185)
rs4741651	9	2194030	2184030	C	T	0.853941	Y	0.8174	N	NA	0	+	3.871e-06	mead acid (20:3n9 )	downstream	SMARCA2
rs2822943	21	16190208	15112079	A	G	0.168194	Y	0.9935	N	NA	0	+	3.883e-06	palmitoleic Acid (16:1n7 )	intergenic	LOC388813(dist=174780),NRIP1(dist=143348)
rs5023001	11	108335538	107840748	A	T	0.425109	Y	0.9971	N	NA	0	+	3.897e-06	γ-linolenic Acid (18:3n6 )	intronic	C11orf65
rs11263701	15	27290638	24873384	A	G	0.341227	Y	0.9946	N	NA	0	+	3.897e-06	di-homo-γ-linolenic Acid (20:3n6 )	intronic	GABRG3
rs6589322	11	112658065	112163275	G	T	0.0968753	Y	0.8087	N	NA	0	+	3.913e-06	linoleic acid (18:2n6)	intergenic	C11orf34(dist=526482),NCAM1(dist=173904)
rs657600	10	6215224	6255230	C	T	0.272473	Y	0.999	N	NA	0	+	3.994e-06	stearic acid (18:0)	intronic	PFKFB3
rs642104	10	6210312	6250318	C	T	0.72561	N	1	Y	0.2815	0.997625	+	4.003e-06	stearic acid (18:0)	intronic	PFKFB3
rs652318	10	6208465	6248471	C	T	0.264994	N	1	Y	0.3757	0.991686	+	4.003e-06	stearic acid (18:0)	intronic	PFKFB3
rs658386	10	6215091	6255097	A	C	0.272506	N	1	Y	0.3791	1	+	4.003e-06	stearic acid (18:0)	intronic	PFKFB3
rs669534	10	6214880	6254886	C	G	0.727494	N	1	Y	0.3791	1	+	4.003e-06	stearic acid (18:0)	intronic	PFKFB3
rs4974049	3	40807501	40782505	A	G	0.906934	N	1	Y	0.2025	1	+	4.015e-06	arachidonic acid (20:4n6)	intergenic	ZNF621(dist=226458),CTNNB1(dist=433441)
rs228599	11	108107660	107612870	A	G	0.567827	Y	0.9991	N	NA	0	+	4.021e-06	γ-linolenic Acid (18:3n6 )	intronic	ATM
rs623860	11	108106782	107611992	C	T	0.432251	Y	0.9992	N	NA	0	+	4.021e-06	γ-linolenic Acid (18:3n6 )	intronic	ATM
rs641605	11	108101919	107607129	C	T	0.432383	Y	0.9996	N	NA	0	+	4.021e-06	γ-linolenic Acid (18:3n6 )	intronic	ATM
rs227075	11	108218196	107723406	C	T	0.571864	N	1	Y	0.07541	0.998812	+	4.025e-06	γ-linolenic Acid (18:3n6 )	intronic	ATM
rs3901851	11	108352335	107857545	A	G	0.576372	Y	0.9961	N	NA	0	+	4.025e-06	γ-linolenic Acid (18:3n6 )	intronic	KDELC2
rs664143	11	108225661	107730871	A	G	0.425182	N	1	Y	0.1101	1	+	4.025e-06	γ-linolenic Acid (18:3n6 )	intronic	ATM
rs228592	11	108123189	107628399	A	C	0.568452	Y	0.9991	N	NA	0	+	4.033e-06	γ-linolenic Acid (18:3n6 )	intronic	ATM
rs599164	11	108120439	107625649	A	G	0.568401	Y	0.999	N	NA	0	+	4.033e-06	γ-linolenic Acid (18:3n6 )	intronic	ATM
rs599406	11	108118234	107623444	A	T	0.568295	Y	0.9989	N	NA	0	+	4.033e-06	γ-linolenic Acid (18:3n6 )	intronic	ATM
rs600931	11	108117335	107622545	C	T	0.431783	Y	0.9988	N	NA	0	+	4.033e-06	γ-linolenic Acid (18:3n6 )	intronic	ATM
rs694376	11	108119048	107624258	A	C	0.568348	Y	0.9989	N	NA	0	+	4.033e-06	γ-linolenic Acid (18:3n6 )	intronic	ATM
rs627418	11	108131225	107636435	C	T	0.568714	Y	0.9999	N	NA	0	+	4.039e-06	γ-linolenic Acid (18:3n6 )	intronic	ATM
rs672655	11	108129657	107634867	A	G	0.43134	Y	0.9997	N	NA	0	+	4.039e-06	γ-linolenic Acid (18:3n6 )	intronic	ATM
rs4987982	11	108151269	107656479	A	G	0.568727	Y	1	N	NA	0	+	4.044e-06	γ-linolenic Acid (18:3n6 )	intronic	ATM
rs618499	11	108148839	107654049	A	G	0.431274	Y	0.9999	N	NA	0	+	4.044e-06	γ-linolenic Acid (18:3n6 )	intronic	ATM
rs664677	11	108143182	107648392	C	T	0.431277	Y	0.9999	N	NA	0	+	4.045e-06	γ-linolenic Acid (18:3n6 )	intronic	ATM
rs374443	11	108221665	107726875	C	G	0.431627	Y	0.9992	N	NA	0	+	4.048e-06	γ-linolenic Acid (18:3n6 )	intronic	ATM
rs1003624	11	108152645	107657855	A	G	0.431269	Y	1	N	NA	0	+	4.051e-06	γ-linolenic Acid (18:3n6 )	intronic	ATM
rs592955	11	108156473	107661683	A	C	0.568735	Y	1	N	NA	0	+	4.051e-06	γ-linolenic Acid (18:3n6 )	intronic	ATM
rs654005	11	108155397	107660607	A	G	0.568734	Y	1	N	NA	0	+	4.051e-06	γ-linolenic Acid (18:3n6 )	intronic	ATM
rs10789659	11	108255828	107761038	C	T	0.429894	Y	0.9985	N	NA	0	+	4.052e-06	γ-linolenic Acid (18:3n6 )	intronic	C11orf65
rs11212617	11	108283161	107788371	A	C	0.567518	N	1	Y	0.1094	1	+	4.052e-06	γ-linolenic Acid (18:3n6 )	intronic	C11orf65
rs113995	11	108256837	107762047	A	T	0.430119	Y	0.9979	N	NA	0	+	4.052e-06	γ-linolenic Acid (18:3n6 )	intronic	C11orf65
rs172894	11	108262090	107767300	A	C	0.56909	Y	0.9971	N	NA	0	+	4.052e-06	γ-linolenic Acid (18:3n6 )	intronic	C11orf65
rs172896	11	108217049	107722259	G	T	0.568592	Y	0.9996	N	NA	0	+	4.052e-06	γ-linolenic Acid (18:3n6 )	intronic	ATM
rs227041	11	108222801	107728011	A	C	0.570726	N	1	Y	0.1053	0.98694	+	4.052e-06	γ-linolenic Acid (18:3n6 )	intronic	ATM
rs227058	11	108265213	107770423	C	T	0.568412	Y	0.9976	N	NA	0	+	4.052e-06	γ-linolenic Acid (18:3n6 )	intronic	C11orf65
rs227061	11	108205329	107710539	A	G	0.431267	Y	1	N	NA	0	+	4.052e-06	γ-linolenic Acid (18:3n6 )	intronic	ATM
rs227062	11	108205383	107710593	A	G	0.568733	Y	1	N	NA	0	+	4.052e-06	γ-linolenic Acid (18:3n6 )	intronic	ATM
rs227064	11	108207393	107712603	C	T	0.568733	Y	1	N	NA	0	+	4.052e-06	γ-linolenic Acid (18:3n6 )	intronic	ATM
rs227068	11	108210109	107715319	A	G	0.431266	Y	1	N	NA	0	+	4.052e-06	γ-linolenic Acid (18:3n6 )	intronic	ATM
rs227070	11	108211412	107716622	G	T	0.568734	Y	1	N	NA	0	+	4.052e-06	γ-linolenic Acid (18:3n6 )	intronic	ATM
rs227072	11	108212093	107717303	A	C	0.431267	Y	1	N	NA	0	+	4.052e-06	γ-linolenic Acid (18:3n6 )	intronic	ATM
rs227077	11	108253252	107758462	C	T	0.42944	N	1	Y	0.1552	1	+	4.052e-06	γ-linolenic Acid (18:3n6 )	downstream	C11orf65
rs228591	11	108097333	107602543	A	G	0.43309	N	1	Y	0.1547	1	+	4.052e-06	γ-linolenic Acid (18:3n6 )	intronic	ATM
rs2356801	11	108281999	107787209	A	G	0.567958	Y	0.9987	N	NA	0	+	4.052e-06	γ-linolenic Acid (18:3n6 )	intronic	C11orf65
rs419716	11	108221099	107726309	A	C	0.42735	N	1	Y	0.1552	0.992874	+	4.052e-06	γ-linolenic Acid (18:3n6 )	intronic	ATM
rs595747	11	108194073	107699283	C	T	0.431266	Y	1	N	NA	0	+	4.052e-06	γ-linolenic Acid (18:3n6 )	intronic	ATM
rs599558	11	108177538	107682748	C	T	0.431266	Y	1	N	NA	0	+	4.052e-06	γ-linolenic Acid (18:3n6 )	intronic	ATM
rs600329	11	108163733	107668943	A	G	0.431265	Y	1	N	NA	0	+	4.052e-06	γ-linolenic Acid (18:3n6 )	intronic	ATM
rs609261	11	108158134	107663344	C	T	0.568735	Y	1	N	NA	0	+	4.052e-06	γ-linolenic Acid (18:3n6 )	intronic	ATM
rs620613	11	108185478	107690688	C	T	0.431266	Y	1	N	NA	0	+	4.052e-06	γ-linolenic Acid (18:3n6 )	intronic	ATM
rs645485	11	108168863	107674073	A	G	0.432317	N	1	Y	0.1094	0.998812	+	4.052e-06	γ-linolenic Acid (18:3n6 )	intronic	ATM
rs660429	11	108181511	107686721	A	C	0.431266	Y	1	N	NA	0	+	4.052e-06	γ-linolenic Acid (18:3n6 )	intronic	ATM
rs662218	11	108194528	107699738	A	C	0.568734	Y	1	N	NA	0	+	4.052e-06	γ-linolenic Acid (18:3n6 )	intronic	ATM
rs662578	11	108194557	107699767	C	T	0.431266	Y	1	N	NA	0	+	4.052e-06	γ-linolenic Acid (18:3n6 )	intronic	ATM
rs9667658	11	108276091	107781301	C	G	0.567958	Y	0.9987	N	NA	0	+	4.052e-06	γ-linolenic Acid (18:3n6 )	intronic	C11orf65
rs6468635	8	99383449	99452625	A	G	0.23995	N	1	Y	1	0.96793	+	4.056e-06	docosahexaenoic acid (DHA) (22:6n3)	intergenic	NIPAL2(dist=76828),KCNS2(dist=55801)
rs641736	10	6210357	6250363	C	T	0.730981	Y	0.9984	N	NA	0	+	4.062e-06	stearic acid (18:0)	intronic	PFKFB3
rs643867	10	6209915	6249921	C	G	0.268796	Y	0.9992	N	NA	0	+	4.062e-06	stearic acid (18:0)	intronic	PFKFB3
rs740475	5	144397607	144377800	C	T	0.579305	Y	0.9209	N	NA	0	+	4.08e-06	linoleic acid (18:2n6)	intergenic	KCTD16(dist=540663),PRELID2(dist=740975)
rs1330642	5	26073238	26108995	C	T	0.820523	Y	0.9742	N	NA	0	+	4.082e-06	docosahexaenoic acid (DHA) (22:6n3)	intergenic	LOC340107(dist=1232546),CDH9(dist=807471)
rs938116	3	9276083	9251083	G	T	0.493917	N	1	Y	0.859	1	+	4.087e-06	lignoceric acid (24:0)	intronic	SRGAP3
rs1186291	3	9274570	9249570	A	T	0.508813	Y	0.9984	N	NA	0	+	4.094e-06	lignoceric acid (24:0)	intronic	SRGAP3
rs1162706	3	9274068	9249068	C	G	0.508628	Y	0.9977	N	NA	0	+	4.101e-06	lignoceric acid (24:0)	intronic	SRGAP3
rs8079827	17	17307972	17248697	A	G	0.109829	Y	0.9858	N	NA	0	+	4.146e-06	linoleic acid (18:2n6)	intergenic	NT5M(dist=56995),SMCR9(dist=14686)
rs198646	6	143156612	143198305	C	T	0.885071	Y	0.9708	N	NA	0	+	4.162e-06	docosapentaenoic acid (22:5n6)	intronic	HIVEP2
rs9860665	3	149049219	150531909	A	C	0.123449	Y	0.7175	N	NA	0	+	4.167e-06	erucic acid (22:1n9)	intronic	TM4SF18
rs10858082	1	109798721	109600244	A	G	0.534518	Y	0.8024	N	NA	0	+	4.177e-06	eicosapentaenoic acid (EPA) (20:5n3)	intronic	CELSR2
rs4701866	5	10223371	10276371	C	T	0.323905	Y	0.996	N	NA	0	+	4.181e-06	di-homo-γ-linolenic Acid (20:3n6 )	intergenic	LOC285692(dist=319435),FAM173B(dist=2249)
rs16959446	15	47714563	45501855	A	C	0.0565925	Y	0.973	N	NA	0	+	4.186e-06	behenic acid (22:0)	intronic	SEMA6D
rs1511344	5	90582914	90618670	C	G	0.890369	Y	0.9894	N	NA	0	+	4.202e-06	pentadecanoic acid (15:0)	intergenic	GPR98(dist=122881),ARRDC3(dist=81627)
rs3734502	6	2664375	2609374	A	C	0.419592	Y	0.9891	N	NA	0	+	4.203e-06	behenic acid (22:0)	UTR3	MYLK4
rs10168999	2	208005994	207714239	C	G	0.184915	N	1	Y	0.4071	1	+	4.22e-06	arachidic acid (20:0)	intronic	KLF7
rs10181757	2	208006413	207714658	C	T	0.191839	N	1	Y	0.2769	0.998812	+	4.22e-06	arachidic acid (20:0)	intronic	KLF7
rs1355096	5	10226025	10279025	C	T	0.675437	Y	0.9992	N	NA	0	+	4.234e-06	di-homo-γ-linolenic Acid (20:3n6 )	UTR3	FAM173B
rs906686	5	10228825	10281825	C	T	0.675279	Y	0.9994	N	NA	0	+	4.234e-06	di-homo-γ-linolenic Acid (20:3n6 )	intronic	FAM173B
rs7720661	5	10230270	10283270	A	G	0.323386	N	1	Y	0.8495	0.998812	+	4.242e-06	di-homo-γ-linolenic Acid (20:3n6 )	intronic	FAM173B
rs2822944	21	16190760	15112631	G	T	0.831821	Y	0.9933	N	NA	0	+	4.247e-06	palmitoleic Acid (16:1n7 )	intergenic	LOC388813(dist=175332),NRIP1(dist=142796)
rs10489979	2	151682012	151390258	A	G	0.111741	Y	0.9637	N	NA	0	+	4.26e-06	docosahexaenoic acid (DHA) (22:6n3)	intergenic	RND3(dist=337803),RBM43(dist=422716)
rs11136541	8	268482	258482	C	T	0.12622	N	1	Y	0.3678	0.997625	+	4.272e-06	linoleic acid (18:2n6)	intergenic	ZNF596(dist=71143),FBXO25(dist=88326)
rs2057239	20	16428886	16376886	A	G	0.479529	Y	0.9835	N	NA	0	+	4.311e-06	docosapentaenoic acid (DPA) (22:5n3)	intronic	KIF16B
rs6686560	1	198442821	196709444	A	G	0.108107	Y	0.9861	N	NA	0	+	4.314e-06	palmitelaidic acid (t16:1n7)	intergenic	NEK7(dist=151273),ATP6V1G3(dist=49531)
rs4775685	15	47724040	45511332	A	G	0.0568333	Y	0.9779	N	NA	0	+	4.364e-06	behenic acid (22:0)	intronic	SEMA6D
rs13118425	4	19680340	19289438	C	T	0.726085	Y	0.9013	N	NA	0	+	4.425e-06	pentadecanoic acid (15:0)	intergenic	LCORL(dist=1656857),SLIT2(dist=574895)
rs28903	17	31336980	28361093	A	C	0.821471	Y	0.9313	N	NA	0	+	4.429e-06	linoleic acid (18:2n6)	intergenic	SPACA3(dist=12088),ASIC2(dist=3126)
rs17605087	9	9260044	9250044	C	T	0.179024	Y	0.9769	N	NA	0	+	4.514e-06	arachidonic acid (20:4n6)	intronic	PTPRD
rs1412755	9	83613778	82803598	C	T	0.450268	Y	0.9976	N	NA	0	+	4.563e-06	docosadienoic acid (22:2n6)	intergenic	TLE4(dist=1272122),TLE1(dist=584820)
rs2880788	18	71553273	69704253	C	G	0.924059	Y	0.8832	N	NA	0	+	4.571e-06	arachidonic acid (20:4n6)	intergenic	LOC100505817(dist=536149),FBXO15(dist=187315)
rs9947555	18	6406648	6396648	C	T	0.335541	Y	0.9423	N	NA	0	+	4.611e-06	γ-linolenic Acid (18:3n6 )	intronic	L3MBTL4
rs7705018	5	144425211	144405404	A	C	0.409067	Y	0.9938	N	NA	0	+	4.625e-06	linoleic acid (18:2n6)	intergenic	KCTD16(dist=568267),PRELID2(dist=713371)
rs1542650	6	91532613	91589334	C	T	0.291911	Y	0.9959	N	NA	0	+	4.626e-06	palmitoleic Acid (16:1n7 )	intergenic	MAP3K7(dist=235593),MIR4643(dist=698765)
rs11706549	3	47846566	47821570	A	C	0.934333	Y	0.9071	N	NA	0	+	4.666e-06	palmitelaidic acid (t16:1n7)	intronic	DHX30
rs3860924	9	86052945	85242765	C	T	0.481098	N	1	Y	0.4771	0.997625	+	4.676e-06	nervonic acid (24:1n9)	intronic	FRMD3
rs7729443	5	5796868	5849868	C	T	0.932805	Y	0.3759	N	NA	0	+	4.708e-06	palmitelaidic acid (t16:1n7)	intergenic	KIAA0947(dist=306521),FLJ33360(dist=513686)
rs7071899	10	8780484	8820490	C	T	0.781974	Y	0.977	N	NA	0	+	4.733e-06	plasmalogen (18:1n9)	intergenic	GATA3(dist=663320),NONE(dist=NONE)
rs9758190	3	197603076	199087473	C	G	0.202686	N	1	Y	0.06283	0.996437	+	4.742e-06	di-homo-γ-linolenic Acid (20:3n6 )	intergenic	LRCH3(dist=4620),IQCG(dist=12870)
rs2240813	19	17919024	17780024	A	T	0.938193	Y	0.1647	N	NA	0	+	4.75e-06	eicosadienoic acid (20:2n6)	exonic	B3GNT3
rs12024594	1	97293023	97065611	A	G	0.867437	Y	0.9622	N	NA	0	+	4.768e-06	palmitoleic Acid (16:1n7 )	intergenic	PTBP2(dist=12418),DPYD(dist=250277)
rs309060	1	99444339	99216927	C	T	0.927785	N	1	Y	1	0.992874	+	4.802e-06	arachidic acid (20:0)	intronic	LPPR5
rs989215	17	11104942	11045667	C	T	0.925024	Y	0.9533	N	NA	0	+	4.818e-06	nervonic acid (24:1n9)	intergenic	PIRT(dist=363524),SHISA6(dist=39798)
rs7897790	10	8781040	8821046	C	G	0.781796	Y	0.9907	N	NA	0	+	4.844e-06	plasmalogen (18:1n9)	intergenic	GATA3(dist=663876),NONE(dist=NONE)
rs10753237	1	31259506	31032093	A	G	0.132106	Y	0.3767	N	NA	0	+	4.868e-06	mead acid (20:3n9 )	intergenic	LAPTM5(dist=28823),SDC3(dist=82807)
rs11744715	5	144392892	144373085	A	G	0.594015	Y	0.9808	N	NA	0	+	4.911e-06	linoleic acid (18:2n6)	intergenic	KCTD16(dist=535948),PRELID2(dist=745690)
rs4797242	18	6407483	6397483	A	C	0.307692	N	1	Y	0.4342	0.996437	+	4.916e-06	γ-linolenic Acid (18:3n6 )	intronic	L3MBTL4
rs12220668	10	8789510	8829516	C	T	0.781364	N	1	Y	1	0.996437	+	4.924e-06	plasmalogen (18:1n9)	intergenic	GATA3(dist=672346),NONE(dist=NONE)
rs3897990	10	8788270	8828276	A	G	0.218354	Y	0.9996	N	NA	0	+	4.924e-06	plasmalogen (18:1n9)	intergenic	GATA3(dist=671106),NONE(dist=NONE)
rs7912638	10	8789577	8829583	C	G	0.21837	N	1	Y	0.7967	1	+	4.924e-06	plasmalogen (18:1n9)	intergenic	GATA3(dist=672413),NONE(dist=NONE)
rs7914614	10	8792274	8832280	A	T	0.215854	N	1	Y	0.7893	0.994062	+	4.924e-06	plasmalogen (18:1n9)	intergenic	GATA3(dist=675110),NONE(dist=NONE)
rs2375919	9	86055337	85245157	C	T	0.479967	Y	0.9978	N	NA	0	+	4.941e-06	nervonic acid (24:1n9)	intronic	FRMD3
rs7022758	9	86056738	85246558	C	G	0.520041	Y	0.9961	N	NA	0	+	4.961e-06	nervonic acid (24:1n9)	intronic	FRMD3
rs10119045	9	86057616	85247436	C	T	0.481563	Y	0.9942	N	NA	0	+	4.964e-06	nervonic acid (24:1n9)	intronic	FRMD3
rs10780604	9	86058654	85248474	C	T	0.520015	Y	0.9943	N	NA	0	+	4.981e-06	nervonic acid (24:1n9)	intronic	FRMD3
rs2137897	3	111643561	113126251	C	T	0.803898	N	1	Y	0.6192	0.998812	+	4.982e-06	eicosadienoic acid (20:2n6)	intronic	PHLDB2
rs460280	21	16026902	14948773	A	G	0.190442	Y	0.9903	N	NA	0	+	4.982e-06	docosahexaenoic acid (DHA) (22:6n3)	intergenic	LOC388813(dist=11474),NRIP1(dist=306654)
rs16944433	17	11119194	11059919	G	T	0.925631	Y	0.9877	N	NA	0	+	4.995e-06	nervonic acid (24:1n9)	intergenic	PIRT(dist=377776),SHISA6(dist=25546)
rs17813772	3	120086314	121569004	A	G	0.627095	Y	0.9771	N	NA	0	+	5.005e-06	behenic acid (22:0)	intergenic	LRRC58(dist=18128),FSTL1(dist=26747)
rs12887115	14	67990648	67060401	A	G	0.477301	N	1	Y	0.2793	0.991686	+	5.013e-06	plasmalogen (18:1n9)	intergenic	TMEM229B(dist=8627),PLEKHH1(dist=9360)
rs6074838	20	15070699	15018699	A	G	0.720859	N	1	Y	0.146	0.990499	+	5.04e-06	a-linolenic acid (18:3n3)	intronic	MACROD2
rs11263701	15	27290638	24873384	A	G	0.341227	Y	0.9946	N	NA	0	+	5.043e-06	linoleic acid (18:2n6)	intronic	GABRG3
rs7634903	3	149045840	150528530	C	T	0.877444	Y	0.6757	N	NA	0	+	5.062e-06	erucic acid (22:1n9)	intronic	TM4SF18
rs10430649	10	93059828	93049808	A	G	0.0755189	Y	0.8358	N	NA	0	+	5.087e-06	plasmalogen (18:1n9)	intergenic	PCGF5(dist=15740),LOC100188947(dist=6891)
rs2039768	6	81435835	81492554	A	C	0.803571	N	1	Y	1	0.98694	+	5.091e-06	arachidic acid (20:0)	intergenic	BCKDHB(dist=379848),FAM46A(dist=1019612)
rs17398450	8	126037033	126106215	A	G	0.901095	Y	0.9351	N	NA	0	+	5.126e-06	palmitelaidic acid (t16:1n7)	intronic	KIAA0196
rs10812031	9	24164222	24154222	A	G	0.836349	Y	0.6416	N	NA	0	+	5.127e-06	a-linolenic acid (18:3n3)	intergenic	ELAVL2(dist=338159),TUSC1(dist=1512165)
rs2888473	14	86333289	85403042	A	T	0.718033	Y	0.9742	N	NA	0	+	5.131e-06	palmitoleic Acid (16:1n7 )	intergenic	FLRT2(dist=239019),LOC283585(dist=1038833)
rs1959456	14	86333800	85403553	A	G	0.717951	Y	0.9744	N	NA	0	+	5.146e-06	palmitoleic Acid (16:1n7 )	intergenic	FLRT2(dist=239530),LOC283585(dist=1038322)
rs4877710	9	85405472	84595292	A	G	0.570527	Y	0.9997	N	NA	0	+	5.159e-06	di-homo-γ-linolenic Acid (20:3n6 )	intergenic	FAM75D1(dist=795301),RASEF(dist=191845)
rs227073	11	108212692	107717902	C	G	0.561491	N	1	Y	0.2057	0.97981	+	5.196e-06	γ-linolenic Acid (18:3n6 )	intronic	ATM
rs11792807	9	85404691	84594511	A	G	0.430049	N	1	Y	0.8544	1	+	5.266e-06	di-homo-γ-linolenic Acid (20:3n6 )	intergenic	FAM75D1(dist=794520),RASEF(dist=192626)
rs7021608	9	85401652	84591472	A	G	0.570566	Y	0.9999	N	NA	0	+	5.266e-06	di-homo-γ-linolenic Acid (20:3n6 )	intergenic	FAM75D1(dist=791481),RASEF(dist=195665)
rs766661	9	85402216	84592036	A	G	0.570557	Y	1	N	NA	0	+	5.266e-06	di-homo-γ-linolenic Acid (20:3n6 )	intergenic	FAM75D1(dist=792045),RASEF(dist=195101)
rs652541	11	108226025	107731235	A	G	0.428221	N	1	Y	0.1101	0.990499	+	5.291e-06	γ-linolenic Acid (18:3n6 )	intronic	ATM
rs7039798	9	130557226	129597047	A	G	0.425832	Y	0.992	N	NA	0	+	5.306e-06	di-homo-γ-linolenic Acid (20:3n6 )	intergenic	CDK9(dist=4174),FPGS(dist=7928)
rs12472797	2	12045272	11962723	C	T	0.645377	N	1	Y	0.2331	0.997625	+	5.311e-06	arachidonic acid (20:4n6)	intergenic	MIR4262(dist=68160),TRIB2(dist=811726)
rs10801671	1	198450612	196717235	A	G	0.893538	Y	0.933	N	NA	0	+	5.322e-06	palmitelaidic acid (t16:1n7)	intergenic	NEK7(dist=159064),ATP6V1G3(dist=41740)
rs8017965	14	86335746	85405499	C	T	0.282957	Y	0.9772	N	NA	0	+	5.336e-06	palmitoleic Acid (16:1n7 )	intergenic	FLRT2(dist=241476),LOC283585(dist=1036376)
rs2888474	14	86336017	85405770	C	T	0.716923	Y	0.9776	N	NA	0	+	5.353e-06	palmitoleic Acid (16:1n7 )	intergenic	FLRT2(dist=241747),LOC283585(dist=1036105)
rs1884415	14	44565011	43634761	G	T	0.326141	N	1	Y	0.6864	0.98694	+	5.376e-06	γ-linolenic Acid (18:3n6 )	intergenic	NONE(dist=NONE),FSCB(dist=408343)
rs16839336	2	208012758	207721003	A	T	0.229005	Y	0.9229	N	NA	0	+	5.392e-06	arachidic acid (20:0)	intronic	KLF7
rs1048055	20	1610062	1558062	A	C	0.316049	Y	0.8491	N	NA	0	+	5.409e-06	nervonic acid (24:1n9)	UTR3	SIRPG
rs466008	21	16028158	14950029	C	T	0.809675	Y	0.9899	N	NA	0	+	5.44e-06	docosahexaenoic acid (DHA) (22:6n3)	intergenic	LOC388813(dist=12730),NRIP1(dist=305398)
rs13096256	3	120103511	121586201	C	G	0.617438	Y	0.999	N	NA	0	+	5.446e-06	behenic acid (22:0)	intergenic	LRRC58(dist=35325),FSTL1(dist=9550)
rs666566	11	75302420	74980068	C	T	0.0530973	Y	0.8361	N	NA	0	+	5.448e-06	eicosapentaenoic acid (EPA) (20:5n3)	intronic	MAP6
rs1569040	17	17306087	17246812	A	G	0.893491	Y	0.8719	N	NA	0	+	5.452e-06	linoleic acid (18:2n6)	intergenic	NT5M(dist=55110),SMCR9(dist=16571)
rs13100865	3	120137465	121620155	A	G	0.623479	N	1	Y	0.8518	1	+	5.46e-06	behenic acid (22:0)	intronic	FSTL1
rs4676698	3	120107213	121589903	C	T	0.382603	N	1	Y	0.8529	1	+	5.46e-06	behenic acid (22:0)	intergenic	LRRC58(dist=39027),FSTL1(dist=5848)
rs4676776	3	120106539	121589229	C	T	0.381418	N	1	Y	0.8529	0.990499	+	5.46e-06	behenic acid (22:0)	intergenic	LRRC58(dist=38353),FSTL1(dist=6522)
rs4676782	3	120145647	121628337	A	G	0.374088	N	1	Y	0.8518	1	+	5.46e-06	behenic acid (22:0)	intronic	FSTL1
rs4676783	3	120146554	121629244	C	T	0.371341	N	1	Y	0.7077	0.997625	+	5.46e-06	behenic acid (22:0)	intronic	FSTL1
rs17490390	5	152362706	152342899	A	G	0.104779	N	1	Y	1	0.992874	+	5.484e-06	docosahexaenoic acid (DHA) (22:6n3)	intergenic	NMUR2(dist=577866),GRIA1(dist=507378)
rs309060	1	99444339	99216927	C	T	0.927785	N	1	Y	1	0.992874	+	5.518e-06	oleic acid (18:1n9)	intronic	LPPR5
rs9957264	18	56881633	55032613	A	C	0.144608	N	1	Y	1	0.98812	+	5.555e-06	nervonic acid (24:1n9)	intergenic	SEC11C(dist=55570),GRP(dist=5767)
rs11738568	5	172044337	171976942	C	T	0.120446	Y	0.9776	N	NA	0	+	5.602e-06	γ-linolenic Acid (18:3n6 )	intergenic	SH3PXD2B(dist=162810),NEURL1B(dist=23939)
rs363439	21	30989015	29910886	C	T	0.761717	Y	0.9884	N	NA	0	+	5.604e-06	vaccenic acid (18:1n7)	ncRNA_intronic	GRIK1-AS2
rs3127065	20	42357295	41790709	A	C	0.907975	N	1	Y	1	0.990499	+	5.681e-06	docosapentaenoic acid (22:5n6)	intergenic	GTSF1L(dist=1653),TOX2(dist=186197)
rs349427	1	42245081	42017668	C	T	0.563712	Y	0.9981	N	NA	0	+	5.684e-06	arachidic acid (20:0)	intronic	HIVEP3
rs1342440	1	57383315	57155903	C	G	0.0520967	Y	0.995	N	NA	0	+	5.692e-06	nervonic acid (24:1n9)	exonic	C8A
rs1612309	1	57380964	57153552	A	T	0.0523114	N	1	Y	1	1	+	5.692e-06	nervonic acid (24:1n9)	intronic	C8A
rs1616673	1	57381452	57154040	C	T	0.94785	Y	0.9962	N	NA	0	+	5.692e-06	nervonic acid (24:1n9)	intronic	C8A
rs1620075	1	57378149	57150737	G	T	0.947689	Y	1	N	NA	0	+	5.692e-06	nervonic acid (24:1n9)	exonic	C8A
rs17114585	1	57377647	57150235	A	G	0.948234	N	1	Y	1	0.998812	+	5.692e-06	nervonic acid (24:1n9)	intronic	C8A
rs17114605	1	57380985	57153573	A	G	0.947769	Y	0.9981	N	NA	0	+	5.692e-06	nervonic acid (24:1n9)	intronic	C8A
rs1741988	1	57375871	57148459	A	G	0.0523114	N	1	Y	1	1	+	5.692e-06	nervonic acid (24:1n9)	intronic	C8A
rs1754538	1	57379639	57152227	C	T	0.0523752	N	1	Y	1	0.998812	+	5.692e-06	nervonic acid (24:1n9)	intronic	C8A
rs1774895	1	57380032	57152620	C	T	0.948171	N	1	Y	1	0.997625	+	5.692e-06	nervonic acid (24:1n9)	intronic	C8A
rs1774896	1	57379692	57152280	C	T	0.947625	N	1	Y	1	0.998812	+	5.692e-06	nervonic acid (24:1n9)	intronic	C8A
rs1774897	1	57377526	57150114	G	T	0.947689	N	1	Y	1	1	+	5.692e-06	nervonic acid (24:1n9)	intronic	C8A
rs4937627	11	131351884	130857094	C	T	0.943125	N	1	Y	1	0.97268	+	5.692e-06	nervonic acid (24:1n9)	intronic	NTM
rs9437011	1	57377497	57150085	C	T	0.949267	N	1	Y	1	0.992874	+	5.692e-06	nervonic acid (24:1n9)	intronic	C8A
rs13249084	8	137306730	137375912	A	G	0.121046	N	1	Y	0.469	1	+	5.711e-06	palmitelaidic acid (t16:1n7)	intergenic	KHDRBS3(dist=646882),FAM135B(dist=1835536)
rs2890841	9	8890725	8880725	C	T	0.0842324	Y	0.5951	N	NA	0	+	5.728e-06	docosapentaenoic acid (22:5n6)	intronic	PTPRD
rs5759698	22	23654436	21984436	A	G	0.918883	Y	0.8731	N	NA	0	+	5.759e-06	plasmalogen (18:0)	intronic	BCR
rs12228919	12	94629611	93153742	A	G	0.15681	Y	0.944	N	NA	0	+	5.782e-06	arachidonic acid (20:4n6)	intronic	PLXNC1
rs11139011	9	83687539	82877359	C	T	0.127024	N	1	Y	1	0.97268	+	5.786e-06	eicosadienoic acid (20:2n6)	intergenic	TLE4(dist=1345883),TLE1(dist=511059)
rs9958014	18	56877117	55028097	A	G	0.143555	Y	1	N	NA	0	+	5.819e-06	nervonic acid (24:1n9)	intergenic	SEC11C(dist=51054),GRP(dist=10283)
rs1570228	9	85394979	84584799	A	G	0.437682	Y	0.9674	N	NA	0	+	5.827e-06	di-homo-γ-linolenic Acid (20:3n6 )	intergenic	FAM75D1(dist=784808),RASEF(dist=202338)
rs1517036	18	56878362	55029342	A	G	0.144161	N	1	Y	1	0.997625	+	5.828e-06	nervonic acid (24:1n9)	intergenic	SEC11C(dist=52299),GRP(dist=9038)
rs9961404	18	56877537	55028517	C	T	0.856448	N	1	Y	1	1	+	5.828e-06	nervonic acid (24:1n9)	intergenic	SEC11C(dist=51474),GRP(dist=9863)
rs9961822	18	56877916	55028896	C	T	0.856448	N	1	Y	1	0.998812	+	5.828e-06	nervonic acid (24:1n9)	intergenic	SEC11C(dist=51853),GRP(dist=9484)
rs1517037	18	56878274	55029254	C	T	0.843656	Y	0.9784	N	NA	0	+	5.831e-06	nervonic acid (24:1n9)	intergenic	SEC11C(dist=52211),GRP(dist=9126)
rs1533184	1	42238233	42010820	A	G	0.549375	Y	0.9979	N	NA	0	+	5.832e-06	arachidic acid (20:0)	intronic	HIVEP3
rs3134889	4	55582068	55276825	C	T	0.643437	Y	0.3751	N	NA	0	+	5.835e-06	docosapentaenoic acid (DPA) (22:5n3)	intronic	KIT
rs2013105	1	42237293	42009880	A	G	0.437956	N	1	Y	0.8573	1	+	5.836e-06	arachidic acid (20:0)	intronic	HIVEP3
rs349429	1	42242941	42015528	A	G	0.436454	Y	0.9986	N	NA	0	+	5.836e-06	arachidic acid (20:0)	intronic	HIVEP3
rs9957320	18	56876430	55027410	G	T	0.856377	Y	0.9994	N	NA	0	+	5.844e-06	nervonic acid (24:1n9)	intergenic	SEC11C(dist=50367),GRP(dist=10970)
rs17204920	3	107346018	108828708	C	T	0.917883	N	1	Y	0.03703	0.998812	+	5.863e-06	palmitoleic Acid (16:1n7 )	intronic	BBX
rs11211026	1	45187285	44959872	A	G	0.168697	N	1	Y	0.5107	0.998812	+	5.875e-06	lignoceric acid (24:0)	intronic	C1orf228
rs9957145	18	56876228	55027208	A	G	0.143738	Y	0.9978	N	NA	0	+	5.88e-06	nervonic acid (24:1n9)	intergenic	SEC11C(dist=50165),GRP(dist=11172)
rs4129152	4	136013237	136232687	C	T	0.805748	Y	0.9966	N	NA	0	+	5.882e-06	behenic acid (22:0)	intergenic	PABPC4L(dist=890334),NONE(dist=NONE)
rs12425344	12	11602020	11493287	C	T	0.150566	Y	0.9948	N	NA	0	+	5.894e-06	γ-linolenic Acid (18:3n6 )	intergenic	PRB2(dist=53522),LOC338817(dist=98944)
rs879800	13	74377445	73275446	C	T	0.882641	N	1	Y	0.2238	0.995249	+	5.896e-06	behenic acid (22:0)	intronic	KLF12
rs6121780	20	59979711	59413106	G	T	0.949608	Y	0.6496	N	NA	0	+	5.908e-06	eicosadienoic acid (20:2n6)	intronic	CDH4
rs2094416	13	30305396	29203396	A	G	0.88013	Y	0.6179	N	NA	0	+	5.917e-06	myristoleic acid (14:1n5)	intergenic	SLC7A1(dist=135571),UBL3(dist=33149)
rs12330925	3	107359264	108841954	A	T	0.917934	Y	0.9985	N	NA	0	+	5.919e-06	palmitoleic Acid (16:1n7 )	intronic	BBX
rs963728	9	85406248	84596068	A	C	0.563942	Y	0.9996	N	NA	0	+	5.937e-06	di-homo-γ-linolenic Acid (20:3n6 )	intergenic	FAM75D1(dist=796077),RASEF(dist=191069)
rs11211025	1	45187244	44959831	C	T	0.831923	Y	0.9848	N	NA	0	+	5.97e-06	lignoceric acid (24:0)	intronic	C1orf228
rs6689614	1	109807099	109608622	A	G	0.422576	Y	0.7591	N	NA	0	+	5.992e-06	eicosapentaenoic acid (EPA) (20:5n3)	exonic	CELSR2
rs3782023	11	114035516	113540726	C	G	0.200362	Y	0.938	N	NA	0	+	5.992e-06	lignoceric acid (24:0)	intronic	ZBTB16
rs12637447	3	1081998	1056998	G	T	0.0914203	Y	0.9856	N	NA	0	+	5.993e-06	γ-linolenic Acid (18:3n6 )	intergenic	CHL1(dist=630901),CNTN6(dist=52631)
rs1597285	5	119940108	119968007	C	T	0.904507	Y	0.9999	N	NA	0	+	5.994e-06	lignoceric acid (24:0)	intronic	PRR16
rs1851931	5	119938573	119966472	A	G	0.0954988	N	1	Y	1	1	+	5.994e-06	lignoceric acid (24:0)	intronic	PRR16
rs4814499	20	16440444	16388444	A	G	0.568127	N	1	Y	0.5924	1	+	5.996e-06	docosapentaenoic acid (DPA) (22:5n3)	intronic	KIF16B
rs1375462	5	119936128	119964027	C	T	0.904489	Y	0.9993	N	NA	0	+	6.001e-06	lignoceric acid (24:0)	intronic	PRR16
rs6565666	17	78292945	75907540	A	G	0.200377	Y	0.3875	N	NA	0	+	6.068e-06	erucic acid (22:1n9)	intronic	RNF213
rs6698843	1	109806834	109608357	C	T	0.577485	Y	0.7596	N	NA	0	+	6.076e-06	eicosapentaenoic acid (EPA) (20:5n3)	exonic	CELSR2
rs4620969	16	79018166	77575667	C	T	0.141291	N	1	Y	1	0.998812	+	6.1e-06	oleic acid (18:1n9)	intronic	WWOX
rs8052309	16	79020895	77578396	G	T	0.149027	N	1	Y	0.3528	0.998812	+	6.1e-06	oleic acid (18:1n9)	intronic	WWOX
rs6909815	6	170814626	170656551	A	G	0.27556	Y	0.9993	N	NA	0	+	6.1e-06	docosahexaenoic acid (DHA) (22:6n3)	intergenic	FAM120B(dist=100389),PSMB1(dist=29578)
rs4942984	13	51818941	50716942	C	T	0.110024	N	1	Y	0.1447	0.994062	+	6.115e-06	di-homo-γ-linolenic Acid (20:3n6 )	intronic	FAM124A
rs12207132	6	68882437	68939158	A	G	0.16013	Y	0.7751	N	NA	0	+	6.16e-06	oleic acid (18:1n9)	intergenic	NONE(dist=NONE),BAI3(dist=463195)
rs4488547	18	71553608	69704588	A	G	0.0723844	N	1	Y	1	1	+	6.162e-06	arachidonic acid (20:4n6)	intergenic	LOC100505817(dist=536484),FBXO15(dist=186980)
rs17557422	2	47433968	47287472	C	T	0.748166	N	1	Y	0.8154	0.995249	+	6.169e-06	palmitoleic Acid (16:1n7 )	intergenic	CALM2(dist=30228),EPCAM(dist=162319)
rs10170608	2	207983805	207692050	A	G	0.675182	N	1	Y	0.8444	1	+	6.173e-06	arachidic acid (20:0)	intronic	KLF7
rs12754682	1	180543209	178809832	C	T	0.0936448	Y	0.9996	N	NA	0	+	6.18e-06	docosahexaenoic acid (DHA) (22:6n3)	intergenic	ACBD6(dist=71187),XPR1(dist=57937)
rs17373022	1	180537700	178804323	C	T	0.0915751	N	1	Y	1	0.995249	+	6.18e-06	docosahexaenoic acid (DHA) (22:6n3)	intergenic	ACBD6(dist=65678),XPR1(dist=63446)
rs6663339	1	180542325	178808948	C	T	0.906355	Y	0.9996	N	NA	0	+	6.18e-06	docosahexaenoic acid (DHA) (22:6n3)	intergenic	ACBD6(dist=70303),XPR1(dist=58821)
rs4970833	1	109804646	109606169	A	G	0.422404	Y	0.7606	N	NA	0	+	6.219e-06	eicosapentaenoic acid (EPA) (20:5n3)	intronic	CELSR2
rs3136706	1	117305076	117106599	C	T	0.717338	N	1	Y	1	0.994062	+	6.226e-06	linoleic acid (18:2n6)	intronic	CD2
rs1374910	3	185531661	187014355	C	T	0.935711	Y	0.9959	N	NA	0	+	6.228e-06	docosapentaenoic acid (22:5n6)	intronic	IGF2BP2
rs3747908	20	5477335	5425335	A	G	0.411585	N	1	Y	0.582	0.997625	+	6.229e-06	palmitoleic Acid (16:1n7 )	intergenic	LOC643406(dist=19555),LINC00654(dist=1883)
rs2577968	10	9266336	9306342	A	G	0.65521	Y	0.9465	N	NA	0	+	6.245e-06	adrenic acid (22:4n6)	intergenic	GATA3(dist=1149172),SFTA1P(dist=1560066)
rs10870527	12	133444410	131954483	A	T	0.798624	Y	0.9478	N	NA	0	+	6.245e-06	palmitelaidic acid (t16:1n7)	intronic	CHFR
rs9406644	9	16404361	16394361	A	T	0.922651	Y	0.994	N	NA	0	+	6.248e-06	docosapentaenoic acid (DPA) (22:5n3)	intergenic	CCDC171(dist=432464),BNC2(dist=5140)
rs11139796	9	85424231	84614051	C	T	0.565145	Y	0.9917	N	NA	0	+	6.257e-06	di-homo-γ-linolenic Acid (20:3n6 )	intergenic	FAM75D1(dist=814060),RASEF(dist=173086)
rs9407773	9	16404794	16394794	A	C	0.0775	Y	0.9924	N	NA	0	+	6.308e-06	docosapentaenoic acid (DPA) (22:5n3)	intergenic	CCDC171(dist=432897),BNC2(dist=4707)
rs4877711	9	85411622	84601442	C	T	0.563857	Y	0.9999	N	NA	0	+	6.311e-06	di-homo-γ-linolenic Acid (20:3n6 )	intergenic	FAM75D1(dist=801451),RASEF(dist=185695)
rs9919044	9	85424147	84613967	A	T	0.563358	Y	0.9991	N	NA	0	+	6.312e-06	di-homo-γ-linolenic Acid (20:3n6 )	intergenic	FAM75D1(dist=813976),RASEF(dist=173170)
rs4934355	10	89425411	89415391	A	G	0.496589	Y	0.9877	N	NA	0	+	6.312e-06	arachidonic acid (20:4n6)	intronic	PAPSS2
rs2208610	9	85421266	84611086	C	T	0.434836	N	1	Y	0.8536	0.997625	+	6.316e-06	di-homo-γ-linolenic Acid (20:3n6 )	intergenic	FAM75D1(dist=811095),RASEF(dist=176051)
rs2224518	9	85421619	84611439	C	G	0.436739	Y	1	N	NA	0	+	6.316e-06	di-homo-γ-linolenic Acid (20:3n6 )	intergenic	FAM75D1(dist=811448),RASEF(dist=175698)
rs2224519	9	85421649	84611469	A	G	0.436739	Y	1	N	NA	0	+	6.316e-06	di-homo-γ-linolenic Acid (20:3n6 )	intergenic	FAM75D1(dist=811478),RASEF(dist=175668)
rs6559683	9	85410549	84600369	A	G	0.436131	N	1	Y	0.8544	1	+	6.316e-06	di-homo-γ-linolenic Acid (20:3n6 )	intergenic	FAM75D1(dist=800378),RASEF(dist=186768)
rs7860548	9	85420495	84610315	C	T	0.436694	Y	0.9998	N	NA	0	+	6.316e-06	di-homo-γ-linolenic Acid (20:3n6 )	intergenic	FAM75D1(dist=810324),RASEF(dist=176822)
rs9406645	9	16405251	16395251	C	T	0.922478	Y	0.9905	N	NA	0	+	6.322e-06	docosapentaenoic acid (DPA) (22:5n3)	intergenic	CCDC171(dist=433354),BNC2(dist=4250)
rs11651201	17	77276463	74788058	C	T	0.281881	Y	0.7663	N	NA	0	+	6.329e-06	eicosapentaenoic acid (EPA) (20:5n3)	intronic	RBFOX3
rs2876529	6	143145259	143186952	G	T	0.947872	Y	0.7352	N	NA	0	+	6.338e-06	docosapentaenoic acid (22:5n6)	intronic	HIVEP2
rs17398660	8	126044437	126113619	A	G	0.0968698	Y	0.9573	N	NA	0	+	6.347e-06	palmitelaidic acid (t16:1n7)	intronic	KIAA0196
rs9319943	18	56879827	55030807	C	T	0.164595	Y	0.9772	N	NA	0	+	6.352e-06	nervonic acid (24:1n9)	intergenic	SEC11C(dist=53764),GRP(dist=7573)
rs7223092	17	31331425	28355538	C	T	0.175375	Y	0.9949	N	NA	0	+	6.359e-06	linoleic acid (18:2n6)	intergenic	SPACA3(dist=6533),ASIC2(dist=8681)
rs4372708	16	7445146	7385147	A	G	0.926203	Y	0.9762	N	NA	0	+	6.404e-06	docosahexaenoic acid (DHA) (22:6n3)	intronic	RBFOX1
rs1969933	9	18920357	18910357	A	C	0.0870889	N	1	Y	0.6001	0.998812	+	6.409e-06	palmitelaidic acid (t16:1n7)	intergenic	ADAMTSL1(dist=9410),FAM154A(dist=7534)
rs11668806	19	29911302	34603142	C	T	0.897876	Y	0.9616	N	NA	0	+	6.438e-06	palmitoleic Acid (16:1n7 )	ncRNA_intronic	LOC284395
rs556991	18	8793236	8783236	C	T	0.915648	N	1	Y	0.5968	0.994062	+	6.469e-06	mead acid (20:3n9 )	intronic	SOGA2
rs1540359	12	68182425	66468692	A	T	0.930259	Y	0.7539	N	NA	0	+	6.476e-06	arachidonic acid (20:4n6)	intergenic	DYRK2(dist=125981),IFNG(dist=366125)
rs4244979	10	89425507	89415487	A	C	0.498264	Y	0.9976	N	NA	0	+	6.496e-06	arachidonic acid (20:4n6)	intronic	PAPSS2
rs883279	3	193449111	194931805	A	G	0.0632603	N	1	Y	1	1	+	6.504e-06	mead acid (20:3n9 )	intergenic	OPA1(dist=33511),LOC647323(dist=226050)
rs745439	19	32027994	36719834	C	T	0.809274	Y	0.5281	N	NA	0	+	6.509e-06	pentadecanoic acid (15:0)	intergenic	TSHZ3(dist=187804),THEG5(dist=55193)
rs1358863	10	89426508	89416488	G	T	0.501749	Y	0.998	N	NA	0	+	6.525e-06	arachidonic acid (20:4n6)	intronic	PAPSS2
rs1358864	10	89426630	89416610	A	C	0.503103	Y	0.9984	N	NA	0	+	6.54e-06	arachidonic acid (20:4n6)	intronic	PAPSS2
rs6505324	17	31330864	28354977	G	T	0.175182	N	1	Y	0.3034	1	+	6.543e-06	linoleic acid (18:2n6)	intergenic	SPACA3(dist=5972),ASIC2(dist=9242)
rs10512111	9	83591485	82781305	A	G	0.409557	Y	0.9969	N	NA	0	+	6.567e-06	docosadienoic acid (22:2n6)	intergenic	TLE4(dist=1249829),TLE1(dist=607113)
rs7953226	12	68184633	66470900	G	T	0.934685	Y	0.7828	N	NA	0	+	6.574e-06	arachidonic acid (20:4n6)	intergenic	DYRK2(dist=128189),IFNG(dist=363917)
rs10218939	10	89436853	89426833	A	G	0.503135	Y	0.9988	N	NA	0	+	6.594e-06	arachidonic acid (20:4n6)	intronic	PAPSS2
rs11202501	10	89437208	89427188	C	T	0.503138	Y	0.9992	N	NA	0	+	6.594e-06	arachidonic acid (20:4n6)	intronic	PAPSS2
rs12257469	10	89437129	89427109	A	G	0.50176	Y	0.999	N	NA	0	+	6.594e-06	arachidonic acid (20:4n6)	intronic	PAPSS2
rs1358865	10	89432645	89422625	A	C	0.501824	Y	0.9998	N	NA	0	+	6.594e-06	arachidonic acid (20:4n6)	intronic	PAPSS2
rs6586092	10	89428994	89418974	A	T	0.498175	N	1	Y	0.859	1	+	6.594e-06	arachidonic acid (20:4n6)	intronic	PAPSS2
rs7903568	10	89433931	89423911	A	T	0.496873	Y	0.9979	N	NA	0	+	6.594e-06	arachidonic acid (20:4n6)	intronic	PAPSS2
rs12937550	17	8676345	8617070	C	T	0.795455	N	1	Y	0.6129	0.990499	+	6.611e-06	eicosapentaenoic acid (EPA) (20:5n3)	intergenic	SPDYE4(dist=14468),MFSD6L(dist=24083)
rs7903516	10	89441102	89431082	C	T	0.518557	Y	0.9989	N	NA	0	+	6.638e-06	arachidonic acid (20:4n6)	intronic	PAPSS2
rs2965735	12	11608690	11499957	C	G	0.848993	Y	0.9962	N	NA	0	+	6.651e-06	γ-linolenic Acid (18:3n6 )	intergenic	PRB2(dist=60192),LOC338817(dist=92274)
rs493985	6	143149300	143190993	A	C	0.885373	Y	0.9734	N	NA	0	+	6.672e-06	docosapentaenoic acid (22:5n6)	intronic	HIVEP2
rs573352	6	143148270	143189963	C	T	0.11463	Y	0.9734	N	NA	0	+	6.672e-06	docosapentaenoic acid (22:5n6)	intronic	HIVEP2
rs11622913	14	64480267	63550020	G	T	0.892516	Y	0.988	N	NA	0	+	6.673e-06	behenic acid (22:0)	intronic	SYNE2
rs2027099	13	67043092	65941093	A	T	0.621302	Y	0.9941	N	NA	0	+	6.687e-06	stearidonic acid (18:4n3)	intronic	PCDH9
rs1040439	6	143147414	143189107	C	T	0.114647	Y	0.9731	N	NA	0	+	6.698e-06	docosapentaenoic acid (22:5n6)	intronic	HIVEP2
rs2623904	4	40736404	40431161	C	T	0.918828	Y	0.7321	N	NA	0	+	6.722e-06	mead acid (20:3n9 )	intergenic	RBM47(dist=104521),NSUN7(dist=15510)
rs6581776	12	68198021	66484288	C	T	0.933927	Y	0.7985	N	NA	0	+	6.738e-06	arachidonic acid (20:4n6)	intergenic	DYRK2(dist=141577),IFNG(dist=350529)
rs2230169	3	47957996	47933000	C	G	0.93849	N	1	Y	0.07284	0.997625	+	6.767e-06	palmitelaidic acid (t16:1n7)	exonic	MAP4
rs7235812	18	7339604	7329604	A	C	0.922141	N	1	Y	0.5166	1	+	6.803e-06	behenic acid (22:0)	intergenic	LRRC30(dist=107562),PTPRM(dist=227710)
rs7243357	18	56883319	55034299	G	T	0.14396	Y	0.9732	N	NA	0	+	6.815e-06	nervonic acid (24:1n9)	intergenic	SEC11C(dist=57256),GRP(dist=4081)
rs7181482	15	35958098	33745390	A	G	0.942229	Y	0.8993	N	NA	0	+	6.835e-06	palmitelaidic acid (t16:1n7)	ncRNA_intronic	ATPBD4-AS1
rs9366015	6	166884534	166804524	A	G	0.345459	Y	0.4983	N	NA	0	+	6.856e-06	arachidonic acid (20:4n6)	intronic	RPS6KA2
rs9345808	6	67008262	67064983	A	G	0.261741	Y	0.9043	N	NA	0	+	6.886e-06	behenic acid (22:0)	intergenic	SLC25A51P1(dist=508886),NONE(dist=NONE)
rs7768305	6	91534533	91591254	A	T	0.293389	Y	0.9835	N	NA	0	+	6.912e-06	palmitoleic Acid (16:1n7 )	intergenic	MAP3K7(dist=237513),MIR4643(dist=696845)
rs847301	14	72701681	71771434	A	C	0.922206	Y	0.979	N	NA	0	+	6.953e-06	docosahexaenoic acid (DHA) (22:6n3)	intronic	RGS6
rs847303	14	72700062	71769815	A	G	0.92296	Y	0.9852	N	NA	0	+	6.953e-06	docosahexaenoic acid (DHA) (22:6n3)	intronic	RGS6
rs6909815	6	170814626	170656551	A	G	0.27556	Y	0.9993	N	NA	0	+	6.965e-06	eicosapentaenoic acid (EPA) (20:5n3)	intergenic	FAM120B(dist=100389),PSMB1(dist=29578)
rs11650139	17	13945508	13886233	C	G	0.219577	Y	0.9999	N	NA	0	+	6.969e-06	docosadienoic acid (22:2n6)	ncRNA_intronic	COX10-AS1
rs11650847	17	13921054	13861779	A	T	0.779992	Y	0.9948	N	NA	0	+	6.969e-06	docosadienoic acid (22:2n6)	intergenic	HS3ST3A1(dist=415810),CDRT15P1(dist=6761)
rs11655739	17	13937059	13877784	C	T	0.780415	Y	1	N	NA	0	+	6.969e-06	docosadienoic acid (22:2n6)	ncRNA_intronic	COX10-AS1
rs11656486	17	13939377	13880102	C	T	0.219584	Y	1	N	NA	0	+	6.969e-06	docosadienoic acid (22:2n6)	ncRNA_intronic	COX10-AS1
rs2357342	14	64507041	63576794	G	T	0.893161	Y	0.9973	N	NA	0	+	6.977e-06	behenic acid (22:0)	intronic	SYNE2
rs2357343	14	64507240	63576993	A	G	0.106839	Y	0.9973	N	NA	0	+	6.977e-06	behenic acid (22:0)	intronic	SYNE2
rs2357344	14	64508253	63578006	A	G	0.89604	N	1	Y	0.3574	0.98219	+	6.977e-06	behenic acid (22:0)	intronic	SYNE2
rs4027402	14	64496749	63566502	C	T	0.106914	Y	0.9971	N	NA	0	+	6.977e-06	behenic acid (22:0)	exonic	SYNE2
rs4027404	14	64497930	63567683	A	G	0.893136	Y	0.9972	N	NA	0	+	6.977e-06	behenic acid (22:0)	exonic	SYNE2
rs4566057	14	64506541	63576294	G	T	0.893162	Y	0.9973	N	NA	0	+	6.977e-06	behenic acid (22:0)	intronic	SYNE2
rs4902264	14	64491695	63561448	C	T	0.887931	N	1	Y	1	0.98694	+	6.977e-06	behenic acid (22:0)	exonic	SYNE2
rs8016043	14	64502019	63571772	A	G	0.106838	Y	0.9973	N	NA	0	+	6.977e-06	behenic acid (22:0)	intronic	SYNE2
rs6495837	15	36754730	34542022	A	T	0.0777883	Y	0.9987	N	NA	0	+	7.015e-06	docosahexaenoic acid (DHA) (22:6n3)	intergenic	MIR4510(dist=535606),C15orf41(dist=117082)
rs1029224	21	31011056	29932927	A	G	0.252153	N	1	Y	1	0.98812	+	7.022e-06	palmitic acid (16:0)	intronic	GRIK1
rs2832416	21	31008630	29930501	A	G	0.252046	Y	0.9979	N	NA	0	+	7.022e-06	palmitic acid (16:0)	intronic	GRIK1
rs3765632	11	108353018	107858228	A	C	0.42795	N	1	Y	0.1463	0.97625	+	7.037e-06	γ-linolenic Acid (18:3n6 )	intronic	KDELC2
rs7931930	11	108268286	107773496	G	T	0.437808	N	1	Y	0.1547	0.98337	+	7.048e-06	γ-linolenic Acid (18:3n6 )	intronic	C11orf65
rs2860184	19	7287748	7238748	C	G	0.580745	Y	0.3716	N	NA	0	+	7.065e-06	docosapentaenoic acid (22:5n6)	intronic	INSR
rs2951762	12	11609100	11500367	A	G	0.151209	Y	0.9956	N	NA	0	+	7.073e-06	γ-linolenic Acid (18:3n6 )	intergenic	PRB2(dist=60602),LOC338817(dist=91864)
rs12892022	14	56213392	55283145	A	G	0.0761922	Y	0.943	N	NA	0	+	7.076e-06	behenic acid (22:0)	intergenic	KTN1(dist=62090),RPL13AP3(dist=19571)
rs3845589	1	15125843	14998430	A	C	0.938348	N	1	Y	1	0.98575	+	7.089e-06	docosahexaenoic acid (DHA) (22:6n3)	intronic	KAZN
rs7966442	12	101214113	99738244	C	T	0.853204	Y	0.6984	N	NA	0	+	7.107e-06	plasmalogen (18:1n7)	intronic	ANO4
rs3846156	3	5000585	4975585	G	T	0.0626764	Y	0.3362	N	NA	0	+	7.123e-06	arachidonic acid (20:4n6)	intergenic	LOC100507582(dist=52399),BHLHE40(dist=20512)
rs2235283	6	166884848	166804838	G	T	0.288752	Y	0.6224	N	NA	0	+	7.125e-06	di-homo-γ-linolenic Acid (20:3n6 )	intronic	RPS6KA2
rs363600	21	31012710	29934581	C	T	0.249757	Y	0.9941	N	NA	0	+	7.135e-06	palmitic acid (16:0)	intronic	GRIK1
rs11887070	2	224099427	223807671	C	T	0.143122	Y	0.9432	N	NA	0	+	7.141e-06	behenic acid (22:0)	intergenic	KCNE4(dist=179072),SCG2(dist=362231)
rs654876	10	6215873	6255879	A	G	0.27893	Y	0.9253	N	NA	0	+	7.162e-06	elaidic acid (t18:1n9)	intronic	PFKFB3
rs657523	10	6215287	6255293	A	G	0.278932	Y	0.9262	N	NA	0	+	7.17e-06	elaidic acid (t18:1n9)	intronic	PFKFB3
rs2357808	2	173670745	173378991	C	G	0.332524	Y	0.9881	N	NA	0	+	7.174e-06	behenic acid (22:0)	intronic	RAPGEF4
rs7024560	9	130558675	129598496	C	T	0.598515	Y	0.9946	N	NA	0	+	7.183e-06	di-homo-γ-linolenic Acid (20:3n6 )	intergenic	CDK9(dist=5623),FPGS(dist=6479)
rs13131324	4	186641213	186878207	A	G	0.273069	Y	0.9277	N	NA	0	+	7.206e-06	myristic acid (14:0)	intronic	SORBS2
rs6455560	6	167819620	167739610	A	G	0.809933	Y	0.9749	N	NA	0	+	7.206e-06	eicsoatetraenoic acid (20:4n3)	intergenic	TCP10(dist=21622),C6orf123(dist=365599)
rs2280689	19	47931612	52623424	C	G	0.778034	Y	0.9102	N	NA	0	+	7.216e-06	palmitoleic Acid (16:1n7 )	UTR3	SLC8A2
rs17868267	2	52068056	51921560	C	T	0.742717	Y	0.9942	N	NA	0	+	7.219e-06	stearidonic acid (18:4n3)	intergenic	NRXN1(dist=808382),ASB3(dist=1829061)
rs10422152	19	56741986	61433798	A	G	0.702864	Y	0.6079	N	NA	0	+	7.223e-06	palmitelaidic acid (t16:1n7)	intergenic	ZSCAN5A(dist=2327),ZNF542(dist=137482)
rs6732878	2	127516475	127232945	C	G	0.701948	Y	1	N	NA	0	+	7.228e-06	a-linolenic acid (18:3n3)	intergenic	GYPC(dist=62224),BIN1(dist=289124)
rs6732888	2	127516506	127232976	A	C	0.298054	N	1	Y	1	1	+	7.228e-06	a-linolenic acid (18:3n3)	intergenic	GYPC(dist=62255),BIN1(dist=289093)
rs17863723	2	52068946	51922450	A	G	0.257269	Y	0.9946	N	NA	0	+	7.232e-06	stearidonic acid (18:4n3)	intergenic	NRXN1(dist=809272),ASB3(dist=1828171)
rs11185486	3	197597194	199081591	A	G	0.899417	Y	0.9941	N	NA	0	+	7.233e-06	docosapentaenoic acid (DPA) (22:5n3)	intronic	LRCH3
rs17862801	2	52070443	51923947	C	G	0.257274	Y	0.9947	N	NA	0	+	7.234e-06	stearidonic acid (18:4n3)	intergenic	NRXN1(dist=810769),ASB3(dist=1826674)
rs10201204	2	52071440	51924944	C	T	0.257284	Y	0.9949	N	NA	0	+	7.24e-06	stearidonic acid (18:4n3)	intergenic	NRXN1(dist=811766),ASB3(dist=1825677)
rs2280692	19	47932013	52623825	C	T	0.778018	Y	0.9109	N	NA	0	+	7.261e-06	palmitoleic Acid (16:1n7 )	UTR3	SLC8A2
rs186593	11	108262439	107767649	A	G	0.581919	Y	0.8605	N	NA	0	+	7.266e-06	γ-linolenic Acid (18:3n6 )	intronic	C11orf65
rs11195865	10	114036703	114026693	G	T	0.137462	Y	0.999	N	NA	0	+	7.269e-06	behenic acid (22:0)	intergenic	GPAM(dist=93166),TECTB(dist=6790)
rs16972214	19	47931183	52622995	A	G	0.221899	Y	0.9075	N	NA	0	+	7.27e-06	palmitoleic Acid (16:1n7 )	downstream	SLC8A2
rs2328386	6	143144958	143186651	C	T	0.130439	Y	0.9967	N	NA	0	+	7.283e-06	docosapentaenoic acid (22:5n6)	intronic	HIVEP2
rs8075294	17	11763684	11704409	A	T	0.933127	Y	0.9969	N	NA	0	+	7.285e-06	di-homo-γ-linolenic Acid (20:3n6 )	intronic	DNAH9
rs4877237	9	85423319	84613139	C	T	0.567534	N	1	Y	0.5727	0.97981	+	7.288e-06	di-homo-γ-linolenic Acid (20:3n6 )	intergenic	FAM75D1(dist=813148),RASEF(dist=173998)
rs3745173	19	47932388	52624200	G	T	0.222119	Y	0.9168	N	NA	0	+	7.289e-06	palmitoleic Acid (16:1n7 )	UTR3	SLC8A2
rs8078938	17	11772879	11713604	C	T	0.0668777	Y	0.9978	N	NA	0	+	7.289e-06	di-homo-γ-linolenic Acid (20:3n6 )	intronic	DNAH9
rs4862569	4	186648564	186885558	C	T	0.272142	Y	0.9028	N	NA	0	+	7.299e-06	myristic acid (14:0)	intronic	SORBS2
rs1511344	5	90582914	90618670	C	G	0.890369	Y	0.9894	N	NA	0	+	7.3e-06	myristic acid (14:0)	intergenic	GPR98(dist=122881),ARRDC3(dist=81627)
rs1148087	11	123479751	122984961	C	G	0.889046	Y	0.9976	N	NA	0	+	7.306e-06	docosapentaenoic acid (22:5n6)	intronic	GRAMD1B
rs1274213	11	123475615	122980825	A	G	0.116788	N	1	Y	0.6821	1	+	7.312e-06	docosapentaenoic acid (22:5n6)	intronic	GRAMD1B
rs1275057	11	123484689	122989899	A	T	0.887333	N	1	Y	0.6453	0.996437	+	7.312e-06	docosapentaenoic acid (22:5n6)	intronic	GRAMD1B
rs2142939	6	143144366	143186059	C	T	0.86956	Y	0.9976	N	NA	0	+	7.312e-06	docosapentaenoic acid (22:5n6)	intronic	HIVEP2
rs2328387	6	143144502	143186195	C	G	0.869561	Y	0.9972	N	NA	0	+	7.312e-06	docosapentaenoic acid (22:5n6)	intronic	HIVEP2
rs7752766	6	143142498	143184191	C	T	0.86983	N	1	Y	0.4147	1	+	7.312e-06	docosapentaenoic acid (22:5n6)	intronic	HIVEP2
rs926372	6	143144885	143186578	C	T	0.869561	Y	0.9969	N	NA	0	+	7.312e-06	docosapentaenoic acid (22:5n6)	intronic	HIVEP2
rs9503012	6	1707254	1652253	C	T	0.258516	N	1	Y	0.8148	1	+	7.324e-06	palmitic acid (16:0)	intronic	GMDS
rs4792189	17	11773760	11714485	C	T	0.06691	N	1	Y	0.4767	1	+	7.325e-06	di-homo-γ-linolenic Acid (20:3n6 )	intronic	DNAH9
rs17133373	5	110872150	110900049	A	C	0.051708	Y	0.9045	N	NA	0	+	7.345e-06	docosapentaenoic acid (22:5n6)	ncRNA_intronic	STARD4-AS1
rs4974049	3	40807501	40782505	A	G	0.906934	N	1	Y	0.2025	1	+	7.346e-06	eicosapentaenoic acid (EPA) (20:5n3)	intergenic	ZNF621(dist=226458),CTNNB1(dist=433441)
rs1544105	9	130562725	129602546	C	T	0.57056	N	1	Y	1	1	+	7.368e-06	di-homo-γ-linolenic Acid (20:3n6 )	intergenic	CDK9(dist=9673),FPGS(dist=2429)
rs1709901	11	123474408	122979618	G	T	0.887792	Y	0.9762	N	NA	0	+	7.376e-06	docosapentaenoic acid (22:5n6)	intronic	GRAMD1B
rs12890728	14	78283749	77353502	C	T	0.786416	Y	0.9899	N	NA	0	+	7.383e-06	arachidonic acid (20:4n6)	intronic	ADCK1
rs1275080	11	123491390	122996600	A	G	0.111548	Y	0.9554	N	NA	0	+	7.385e-06	docosapentaenoic acid (22:5n6)	intronic	GRAMD1B
rs2061065	3	171269484	172752178	G	T	0.376453	Y	0.9994	N	NA	0	+	7.397e-06	nervonic acid (24:1n9)	intergenic	TNIK(dist=91287),PLD1(dist=48711)
rs11873980	18	7341838	7331838	G	T	0.922569	Y	0.9912	N	NA	0	+	7.404e-06	behenic acid (22:0)	intergenic	LRRC30(dist=109796),PTPRM(dist=225476)
rs2240520	17	11775474	11716199	A	C	0.9331	Y	0.9973	N	NA	0	+	7.423e-06	di-homo-γ-linolenic Acid (20:3n6 )	intronic	DNAH9
rs11657864	17	30914559	27938672	A	G	0.659881	Y	0.9917	N	NA	0	+	7.426e-06	palmitic acid (16:0)	intronic	MYO1D
rs10987740	9	130562464	129602285	A	G	0.406049	Y	0.9972	N	NA	0	+	7.432e-06	di-homo-γ-linolenic Acid (20:3n6 )	intergenic	CDK9(dist=9412),FPGS(dist=2690)
rs6743661	2	32933095	32786599	G	T	0.244397	Y	0.9794	N	NA	0	+	7.436e-06	eicsoatetraenoic acid (20:4n3)	intronic	TTC27
rs6894816	5	110869480	110897379	A	T	0.0516515	Y	0.9071	N	NA	0	+	7.44e-06	docosapentaenoic acid (22:5n6)	ncRNA_intronic	STARD4-AS1
rs2785104	9	26306969	26296969	C	T	0.557915	Y	0.992	N	NA	0	+	7.463e-06	palmitoleic Acid (16:1n7 )	intergenic	LOC100506422(dist=188563),CAAP1(dist=533714)
rs4952267	2	32929116	32782620	A	G	0.233291	Y	0.9783	N	NA	0	+	7.466e-06	eicsoatetraenoic acid (20:4n3)	intronic	TTC27
rs11980796	7	32201042	32167567	A	G	0.788061	Y	0.9968	N	NA	0	+	7.487e-06	eicosadienoic acid (20:2n6)	intronic	PDE1C
rs10139956	14	95463150	94532903	C	T	0.200536	Y	0.4365	N	NA	0	+	7.501e-06	eicosapentaenoic acid (EPA) (20:5n3)	intergenic	GSC(dist=226651),DICER1(dist=89415)
rs6926193	6	166892866	166812856	C	T	0.832995	Y	0.5694	N	NA	0	+	7.515e-06	adrenic acid (22:4n6)	intronic	RPS6KA2
rs17467131	5	110874772	110902671	C	T	0.0516296	Y	0.896	N	NA	0	+	7.532e-06	docosapentaenoic acid (22:5n6)	ncRNA_intronic	STARD4-AS1
rs1435806	2	52065828	51919332	A	G	0.656375	Y	0.9881	N	NA	0	+	7.55e-06	stearidonic acid (18:4n3)	intergenic	NRXN1(dist=806154),ASB3(dist=1831289)
rs2033635	2	52066351	51919855	A	G	0.343606	Y	0.9882	N	NA	0	+	7.579e-06	stearidonic acid (18:4n3)	intergenic	NRXN1(dist=806677),ASB3(dist=1830766)
rs9911596	17	11775711	11716436	A	G	0.066927	Y	0.995	N	NA	0	+	7.58e-06	di-homo-γ-linolenic Acid (20:3n6 )	intronic	DNAH9
rs7763660	6	143140653	143182346	A	G	0.130517	Y	0.9821	N	NA	0	+	7.595e-06	docosapentaenoic acid (22:5n6)	intronic	HIVEP2
rs1251567	1	76453857	76226445	G	T	0.595614	Y	0.8294	N	NA	0	+	7.604e-06	eicsoatetraenoic acid (20:4n3)	intergenic	ASB17(dist=55741),ST6GALNAC3(dist=86532)
rs1537770	10	112877102	112867092	A	G	0.465824	Y	0.883	N	NA	0	+	7.611e-06	plasmalogen (16:0)	intergenic	ADRA2A(dist=36440),GPAM(dist=1032520)
rs11668013	19	29898144	34589984	C	T	0.890414	Y	0.9932	N	NA	0	+	7.655e-06	palmitoleic Acid (16:1n7 )	ncRNA_intronic	LOC284395
rs2273659	2	32927863	32781367	A	G	0.232991	Y	0.9774	N	NA	0	+	7.656e-06	eicsoatetraenoic acid (20:4n3)	intronic	TTC27
rs16904964	8	134633281	134702463	C	G	0.145985	N	1	Y	1	1	+	7.658e-06	eicosapentaenoic acid (EPA) (20:5n3)	intergenic	ST3GAL1(dist=49098),ZFAT(dist=856750)
rs7733071	5	110878374	110906273	A	G	0.948451	Y	0.887	N	NA	0	+	7.674e-06	docosapentaenoic acid (22:5n6)	ncRNA_intronic	STARD4-AS1
rs10866225	4	179520686	179757680	C	T	0.886211	Y	0.9266	N	NA	0	+	7.683e-06	eicosadienoic acid (20:2n6)	intergenic	LOC285501(dist=608782),NONE(dist=NONE)
rs17545824	5	110877600	110905499	C	G	0.0515511	Y	0.8877	N	NA	0	+	7.685e-06	docosapentaenoic acid (22:5n6)	ncRNA_intronic	STARD4-AS1
rs11185486	3	197597194	199081591	A	G	0.899417	Y	0.9941	N	NA	0	+	7.692e-06	di-homo-γ-linolenic Acid (20:3n6 )	intronic	LRCH3
rs17133381	5	110875976	110903875	A	G	0.0515839	Y	0.8908	N	NA	0	+	7.693e-06	docosapentaenoic acid (22:5n6)	ncRNA_intronic	STARD4-AS1
rs4722071	7	21995315	21961840	C	T	0.308446	N	1	Y	0.1048	0.994062	+	7.7e-06	palmitelaidic acid (t16:1n7)	intergenic	CDCA7L(dist=9773),RAPGEF5(dist=162593)
rs12099862	12	94621957	93146088	A	G	0.862027	N	1	Y	1	0.996437	+	7.701e-06	arachidonic acid (20:4n6)	intronic	PLXNC1
rs2965701	12	11637026	11528293	A	G	0.151265	Y	0.9591	N	NA	0	+	7.724e-06	γ-linolenic Acid (18:3n6 )	intergenic	PRB2(dist=88528),LOC338817(dist=63938)
rs4472973	12	75727645	74013912	A	C	0.283219	Y	0.9964	N	NA	0	+	7.724e-06	eicsoatetraenoic acid (20:4n3)	upstream	GLIPR1L1
rs17133396	5	110878773	110906672	A	G	0.0515359	Y	0.886	N	NA	0	+	7.724e-06	docosapentaenoic acid (22:5n6)	ncRNA_intronic	STARD4-AS1
rs10879901	12	75715330	74001597	A	C	0.283966	N	1	Y	0.1174	0.990499	+	7.749e-06	eicsoatetraenoic acid (20:4n3)	exonic	CAPS2
rs2367080	12	95391600	93915731	C	T	0.131906	Y	0.9976	N	NA	0	+	7.754e-06	docosapentaenoic acid (22:5n6)	intronic	NDUFA12
rs856797	3	144084535	145567225	C	T	0.752445	N	1	Y	0.6455	0.994062	+	7.775e-06	docosapentaenoic acid (22:5n6)	intergenic	C3orf58(dist=373325),PLOD2(dist=1702693)
rs856801	3	144088044	145570734	A	G	0.24847	N	1	Y	0.6442	0.994062	+	7.775e-06	docosapentaenoic acid (22:5n6)	intergenic	C3orf58(dist=376834),PLOD2(dist=1699184)
rs7534487	1	45200841	44973428	A	T	0.159352	Y	0.9961	N	NA	0	+	7.778e-06	lignoceric acid (24:0)	intergenic	C1orf228(dist=9578),KIF2C(dist=4649)
rs7546285	1	45196837	44969424	C	G	0.159299	Y	0.9956	N	NA	0	+	7.778e-06	lignoceric acid (24:0)	intergenic	C1orf228(dist=5574),KIF2C(dist=8653)
rs11211036	1	45270024	45042611	C	G	0.160477	Y	0.9845	N	NA	0	+	7.781e-06	lignoceric acid (24:0)	exonic	PLK3
rs11211040	1	45291908	45064495	A	G	0.162528	Y	0.9903	N	NA	0	+	7.783e-06	lignoceric acid (24:0)	intronic	PTCH2
rs1140279	1	45226084	44998671	A	G	0.159517	Y	0.9961	N	NA	0	+	7.783e-06	lignoceric acid (24:0)	exonic	KIF2C
rs11579580	1	45318718	45091305	C	G	0.843066	Y	1	N	NA	0	+	7.783e-06	lignoceric acid (24:0)	intronic	EIF2B3
rs11584440	1	45268356	45040943	A	C	0.159345	Y	0.9948	N	NA	0	+	7.783e-06	lignoceric acid (24:0)	intronic	PLK3
rs12139143	1	45350028	45122615	A	C	0.157133	Y	0.9985	N	NA	0	+	7.783e-06	lignoceric acid (24:0)	intronic	EIF2B3
rs12732939	1	45221432	44994019	C	T	0.8406	Y	0.9982	N	NA	0	+	7.783e-06	lignoceric acid (24:0)	intronic	KIF2C
rs12733586	1	45327230	45099817	A	G	0.156934	Y	1	N	NA	0	+	7.783e-06	lignoceric acid (24:0)	intronic	EIF2B3
rs12746270	1	45228580	45001167	C	T	0.84047	Y	0.9959	N	NA	0	+	7.783e-06	lignoceric acid (24:0)	intronic	KIF2C
rs16832227	1	45222916	44995503	A	G	0.840592	Y	0.998	N	NA	0	+	7.783e-06	lignoceric acid (24:0)	intronic	KIF2C
rs2295997	1	45293752	45066339	C	T	0.162711	Y	0.9923	N	NA	0	+	7.783e-06	lignoceric acid (24:0)	exonic	PTCH2
rs3795714	1	45224007	44996594	G	T	0.840575	Y	0.9977	N	NA	0	+	7.783e-06	lignoceric acid (24:0)	intronic	KIF2C
rs3795719	1	45288527	45061114	C	G	0.837525	Y	0.9898	N	NA	0	+	7.783e-06	lignoceric acid (24:0)	intronic	PTCH2
rs4342887	1	45224998	44997585	A	C	0.840515	Y	0.9966	N	NA	0	+	7.783e-06	lignoceric acid (24:0)	exonic	KIF2C
rs6429550	1	45311749	45084336	A	G	0.157064	Y	0.9989	N	NA	0	+	7.783e-06	lignoceric acid (24:0)	intergenic	PTCH2(dist=3133),EIF2B3(dist=4445)
rs6676749	1	45264545	45037132	G	T	0.140961	N	1	Y	0.6586	0.962	+	7.783e-06	lignoceric acid (24:0)	intergenic	BEST4(dist=11119),PLK3(dist=1491)
rs6689911	1	45219952	44992539	A	C	0.841463	N	1	Y	0.7058	0.997625	+	7.783e-06	lignoceric acid (24:0)	intronic	KIF2C
rs6692487	1	45317392	45089979	A	G	0.156934	Y	1	N	NA	0	+	7.783e-06	lignoceric acid (24:0)	intronic	EIF2B3
rs7517439	1	45312867	45085454	A	G	0.155941	N	1	Y	0.7047	0.98337	+	7.783e-06	lignoceric acid (24:0)	intergenic	PTCH2(dist=4251),EIF2B3(dist=3327)
rs7517639	1	45313150	45085737	A	G	0.156934	Y	1	N	NA	0	+	7.783e-06	lignoceric acid (24:0)	intergenic	PTCH2(dist=4534),EIF2B3(dist=3044)
rs7528461	1	45331753	45104340	A	G	0.15694	Y	0.9999	N	NA	0	+	7.783e-06	lignoceric acid (24:0)	intronic	EIF2B3
rs7531019	1	45365834	45138421	A	G	0.842875	N	1	Y	0.7047	0.998812	+	7.783e-06	lignoceric acid (24:0)	intronic	EIF2B3
rs6704436	1	45213915	44986502	A	G	0.840526	Y	0.9975	N	NA	0	+	7.792e-06	lignoceric acid (24:0)	intronic	KIF2C
rs2070343	14	24543808	23613648	C	G	0.200974	N	1	Y	1	0.998812	+	7.81e-06	behenic acid (22:0)	exonic	CPNE6
rs8002249	13	93367969	92165970	C	G	0.110569	Y	0.9846	N	NA	0	+	7.814e-06	pentadecanoic acid (15:0)	ncRNA_intronic	GPC5-AS1
rs11868121	17	30934704	27958817	A	G	0.659369	Y	1	N	NA	0	+	7.814e-06	palmitic acid (16:0)	intronic	MYO1D
rs11868639	17	30934655	27958768	G	T	0.341048	N	1	Y	0.7017	0.997625	+	7.814e-06	palmitic acid (16:0)	intronic	MYO1D
rs2052413	17	30936838	27960951	A	G	0.659367	N	1	Y	0.7017	1	+	7.814e-06	palmitic acid (16:0)	intronic	MYO1D
rs4794930	17	30936198	27960311	C	G	0.340631	Y	1	N	NA	0	+	7.814e-06	palmitic acid (16:0)	intronic	MYO1D
rs11870356	17	30924981	27949094	C	T	0.340528	Y	0.9981	N	NA	0	+	7.824e-06	palmitic acid (16:0)	intronic	MYO1D
rs6505305	17	30931549	27955662	C	T	0.340595	Y	0.9994	N	NA	0	+	7.826e-06	palmitic acid (16:0)	intronic	MYO1D
rs12579473	12	75712662	73998929	A	G	0.716069	Y	0.997	N	NA	0	+	7.827e-06	eicsoatetraenoic acid (20:4n3)	intronic	CAPS2
rs7222212	17	30924493	27948606	C	T	0.340507	Y	0.9978	N	NA	0	+	7.829e-06	palmitic acid (16:0)	intronic	MYO1D
rs1358599	6	91538495	91595216	G	T	0.27203	Y	0.9772	N	NA	0	+	7.834e-06	palmitoleic Acid (16:1n7 )	intergenic	MAP3K7(dist=241475),MIR4643(dist=692883)
rs8067683	17	30928107	27952220	C	T	0.340577	Y	0.999	N	NA	0	+	7.838e-06	palmitic acid (16:0)	intronic	MYO1D
rs1344753	2	23723720	23577225	G	T	0.05084	Y	0.5679	N	NA	0	+	7.846e-06	palmitelaidic acid (t16:1n7)	intronic	KLHL29
rs12562357	1	180534407	178801030	C	T	0.0935614	Y	0.9622	N	NA	0	+	7.869e-06	docosahexaenoic acid (DHA) (22:6n3)	intergenic	ACBD6(dist=62385),XPR1(dist=66739)
rs872016	17	77412179	74923774	C	T	0.748604	Y	0.5724	N	NA	0	+	7.878e-06	erucic acid (22:1n9)	intronic	RBFOX3
rs11080182	17	30918457	27942570	A	G	0.659822	Y	0.9949	N	NA	0	+	7.882e-06	palmitic acid (16:0)	intronic	MYO1D
rs246394	5	149498151	149478344	A	G	0.284805	Y	0.9103	N	NA	0	+	7.922e-06	behenic acid (22:0)	intronic	PDGFRB
rs7015036	8	69125689	69288243	A	G	0.315325	Y	0.9852	N	NA	0	+	7.95e-06	behenic acid (22:0)	intronic	PREX2
rs629298	10	6210859	6250865	A	G	0.277698	Y	0.9633	N	NA	0	+	7.97e-06	elaidic acid (t18:1n9)	intronic	PFKFB3
rs12869407	13	95562598	94360599	C	G	0.07843	Y	0.982	N	NA	0	+	7.976e-06	lignoceric acid (24:0)	intergenic	SOX21(dist=198209),ABCC4(dist=109485)
rs12425902	12	11643114	11534381	C	T	0.151602	Y	0.9528	N	NA	0	+	8.002e-06	γ-linolenic Acid (18:3n6 )	intergenic	PRB2(dist=94616),LOC338817(dist=57850)
rs17090610	4	178048318	178285312	A	T	0.908108	Y	0.8876	N	NA	0	+	8.012e-06	elaidic acid (t18:1n9)	intergenic	VEGFC(dist=334423),NEIL3(dist=182673)
rs1917406	7	67765455	67403307	A	G	0.850687	Y	0.8365	N	NA	0	+	8.032e-06	docosapentaenoic acid (22:5n6)	intergenic	STAG3L4(dist=978942),AUTS2(dist=1298450)
rs1826121	4	178053598	178290592	C	T	0.917114	Y	0.96	N	NA	0	+	8.053e-06	elaidic acid (t18:1n9)	intergenic	VEGFC(dist=339703),NEIL3(dist=177393)
rs188401	10	32288192	32328198	C	T	0.0558717	Y	0.7967	N	NA	0	+	8.065e-06	stearidonic acid (18:4n3)	intergenic	ARHGAP12(dist=70388),KIF5B(dist=9746)
rs16952620	18	7881142	7871142	A	G	0.945255	N	1	Y	0.2761	0.996437	+	8.104e-06	eicosenoic acid (20:1n9)	intronic	PTPRM
rs9748638	18	7877052	7867052	C	T	0.054635	Y	0.9982	N	NA	0	+	8.104e-06	eicosenoic acid (20:1n9)	intronic	PTPRM
rs211289	10	32336330	32376336	G	T	0.0564167	Y	0.795	N	NA	0	+	8.133e-06	stearidonic acid (18:4n3)	intronic	KIF5B
rs16970670	16	72225187	70782688	A	T	0.943627	Y	0.9761	N	NA	0	+	8.142e-06	palmitelaidic acid (t16:1n7)	intergenic	PMFBP1(dist=18838),ZFHX3(dist=591599)
rs6543669	2	32924241	32777745	C	G	0.757687	Y	0.9741	N	NA	0	+	8.157e-06	eicsoatetraenoic acid (20:4n3)	intronic	TTC27
rs1334557	10	8790819	8830825	C	T	0.77696	Y	0.9544	N	NA	0	+	8.165e-06	plasmalogen (18:1n9)	intergenic	GATA3(dist=673655),NONE(dist=NONE)
rs7145144	14	85307199	84376952	C	T	0.139812	Y	0.9116	N	NA	0	+	8.194e-06	vaccenic acid (18:1n7)	intergenic	NONE(dist=NONE),FLRT2(dist=689289)
rs7242875	18	7886818	7876818	A	G	0.945398	Y	0.9931	N	NA	0	+	8.196e-06	eicosenoic acid (20:1n9)	intronic	PTPRM
rs10746675	9	83617359	82807179	A	G	0.450061	N	1	Y	0.4762	0.998812	+	8.213e-06	docosadienoic acid (22:2n6)	intergenic	TLE4(dist=1275703),TLE1(dist=581239)
rs2378554	9	83615318	82805138	C	T	0.449513	N	1	Y	0.4762	1	+	8.213e-06	docosadienoic acid (22:2n6)	intergenic	TLE4(dist=1273662),TLE1(dist=583280)
rs2378555	9	83615459	82805279	A	G	0.449514	Y	1	N	NA	0	+	8.213e-06	docosadienoic acid (22:2n6)	intergenic	TLE4(dist=1273803),TLE1(dist=583139)
rs7028786	9	83614216	82804036	A	C	0.55	N	1	Y	0.5939	0.994062	+	8.213e-06	docosadienoic acid (22:2n6)	intergenic	TLE4(dist=1272560),TLE1(dist=584382)
rs17668602	9	9283761	9273761	C	G	0.825401	Y	0.9987	N	NA	0	+	8.236e-06	arachidonic acid (20:4n6)	intronic	PTPRD
rs7748165	6	166892459	166812449	C	G	0.813537	Y	0.5289	N	NA	0	+	8.243e-06	adrenic acid (22:4n6)	intronic	RPS6KA2
rs10875143	1	98827096	98599684	G	T	0.742243	Y	0.9592	N	NA	0	+	8.249e-06	palmitoleic Acid (16:1n7 )	intergenic	LOC729987(dist=88882),SNX7(dist=300140)
rs1412884	9	9294171	9284171	A	C	0.830242	Y	0.9996	N	NA	0	+	8.251e-06	arachidonic acid (20:4n6)	intronic	PTPRD
rs1412886	9	9294332	9284332	C	T	0.830291	Y	1	N	NA	0	+	8.251e-06	arachidonic acid (20:4n6)	intronic	PTPRD
rs1412887	9	9295281	9285281	A	G	0.169766	Y	0.9996	N	NA	0	+	8.251e-06	arachidonic acid (20:4n6)	intronic	PTPRD
rs17668620	9	9284466	9274466	C	G	0.824818	N	1	Y	0.7816	1	+	8.251e-06	arachidonic acid (20:4n6)	intronic	PTPRD
rs2802278	9	9294415	9284415	C	T	0.169708	N	1	Y	1	0.998812	+	8.251e-06	arachidonic acid (20:4n6)	intronic	PTPRD
rs1333103	9	9303510	9293510	A	G	0.828282	Y	0.9943	N	NA	0	+	8.255e-06	arachidonic acid (20:4n6)	intronic	PTPRD
rs2730361	3	16088476	16063480	G	T	0.936113	Y	0.6746	N	NA	0	+	8.256e-06	arachidonic acid (20:4n6)	intergenic	MIR563(dist=173120),GALNTL2(dist=127708)
rs10186484	2	199055449	198763694	C	T	0.798089	Y	0.9952	N	NA	0	+	8.261e-06	erucic acid (22:1n9)	intergenic	PLCL1(dist=40841),SATB2(dist=1078774)
rs6743273	2	173542006	173250252	C	T	0.19951	N	1	Y	0.5947	0.997625	+	8.295e-06	behenic acid (22:0)	intergenic	PDK1(dist=78144),RAPGEF4-AS1(dist=45912)
rs4519347	16	7445060	7385061	A	T	0.0769367	Y	0.9578	N	NA	0	+	8.295e-06	docosahexaenoic acid (DHA) (22:6n3)	intronic	RBFOX1
rs1345957	15	96018577	93819581	C	T	0.69055	Y	0.9939	N	NA	0	+	8.297e-06	lignoceric acid (24:0)	ncRNA_intronic	LOC145820
rs2295999	1	45297753	45070340	A	G	0.829613	Y	0.9803	N	NA	0	+	8.305e-06	lignoceric acid (24:0)	intronic	PTCH2
rs7852224	9	9303111	9293111	A	T	0.827394	Y	0.9919	N	NA	0	+	8.307e-06	arachidonic acid (20:4n6)	intronic	PTPRD
rs624366	11	108154097	107659307	C	G	0.569987	N	1	Y	0.3626	0.96081	+	8.346e-06	γ-linolenic Acid (18:3n6 )	intronic	ATM
rs246392	5	149497672	149477865	C	T	0.703682	Y	0.9098	N	NA	0	+	8.36e-06	behenic acid (22:0)	intronic	PDGFRB
rs13427921	2	173555880	173264126	A	G	0.190391	Y	0.9997	N	NA	0	+	8.382e-06	behenic acid (22:0)	intergenic	PDK1(dist=92018),RAPGEF4-AS1(dist=32038)
rs11136541	8	268482	258482	C	T	0.12622	N	1	Y	0.3678	0.997625	+	8.382e-06	docosahexaenoic acid (DHA) (22:6n3)	intergenic	ZNF596(dist=71143),FBXO25(dist=88326)
rs10987729	9	130553436	129593257	C	T	0.607719	Y	0.9676	N	NA	0	+	8.388e-06	di-homo-γ-linolenic Acid (20:3n6 )	downstream	CDK9
rs1835500	18	40332492	38586490	A	C	0.853817	Y	0.9683	N	NA	0	+	8.398e-06	palmitoleic Acid (16:1n7 )	intronic	RIT2
rs836598	2	173577528	173285774	C	T	0.190211	Y	0.9879	N	NA	0	+	8.402e-06	behenic acid (22:0)	intergenic	PDK1(dist=113666),RAPGEF4-AS1(dist=10390)
rs11835398	12	10892139	10783406	C	G	0.911318	Y	0.9103	N	NA	0	+	8.436e-06	behenic acid (22:0)	intergenic	CSDA(dist=16186),TAS2R7(dist=61992)
rs4395226	2	173574330	173282576	C	T	0.190319	Y	0.9945	N	NA	0	+	8.44e-06	behenic acid (22:0)	intergenic	PDK1(dist=110468),RAPGEF4-AS1(dist=13588)
rs17712238	2	184469557	184177802	A	G	0.111185	Y	0.7765	N	NA	0	+	8.443e-06	oleic acid (18:1n9)	intergenic	NUP35(dist=443149),ZNF804A(dist=993536)
rs10462492	5	90570693	90606449	A	G	0.855645	Y	0.9807	N	NA	0	+	8.487e-06	pentadecanoic acid (15:0)	intergenic	GPR98(dist=110660),ARRDC3(dist=93848)
rs4882627	12	74888013	73174280	G	T	0.123092	Y	0.9723	N	NA	0	+	8.491e-06	γ-linolenic Acid (18:3n6 )	intergenic	LOC100507377(dist=201602),ATXN7L3B(dist=43538)
rs16832263	1	45299050	45071637	C	G	0.163814	N	1	Y	0.2748	0.991686	+	8.551e-06	lignoceric acid (24:0)	intronic	PTCH2
rs9386512	6	106599710	106706403	A	G	0.921533	N	1	Y	0.4362	0.998812	+	8.561e-06	behenic acid (22:0)	intergenic	PRDM1(dist=41896),ATG5(dist=32642)
rs3780428	9	101128916	100168737	C	T	0.725814	Y	0.9732	N	NA	0	+	8.565e-06	docosahexaenoic acid (DHA) (22:6n3)	intronic	GABBR2
rs12212966	6	74638429	74695157	C	T	0.654501	N	1	Y	0.8474	1	+	8.598e-06	eicosapentaenoic acid (EPA) (20:5n3)	intergenic	CD109(dist=100388),COL12A1(dist=1155613)
rs12528991	6	74633657	74690385	C	T	0.346437	N	1	Y	1	0.990499	+	8.598e-06	eicosapentaenoic acid (EPA) (20:5n3)	intergenic	CD109(dist=95616),COL12A1(dist=1160385)
rs2917870	6	74612516	74669244	A	G	0.654446	Y	0.9998	N	NA	0	+	8.598e-06	eicosapentaenoic acid (EPA) (20:5n3)	intergenic	CD109(dist=74475),COL12A1(dist=1181526)
rs2917890	6	74588007	74644736	G	T	0.663151	N	1	Y	0.8474	0.97625	+	8.598e-06	eicosapentaenoic acid (EPA) (20:5n3)	intergenic	CD109(dist=49966),COL12A1(dist=1206035)
rs1370439	6	74591885	74648613	C	T	0.345482	Y	0.9998	N	NA	0	+	8.611e-06	eicosapentaenoic acid (EPA) (20:5n3)	intergenic	CD109(dist=53844),COL12A1(dist=1202157)
rs3005505	6	74589197	74645925	C	G	0.345413	Y	0.9995	N	NA	0	+	8.611e-06	eicosapentaenoic acid (EPA) (20:5n3)	intergenic	CD109(dist=51156),COL12A1(dist=1204845)
rs657523	10	6215287	6255293	A	G	0.278932	Y	0.9262	N	NA	0	+	8.63e-06	arachidic acid (20:0)	intronic	PFKFB3
rs2955864	8	39901761	40020918	C	T	0.456813	N	1	Y	0.1546	1	+	8.63e-06	arachidonic acid (20:4n6)	intergenic	IDO2(dist=27851),C8orf4(dist=109226)
rs10487384	7	117705293	117492529	C	T	0.509926	N	1	Y	0.02008	0.97862	+	8.633e-06	plasmalogen (18:1n9)	intergenic	CTTNBP2(dist=191732),NAA38(dist=118793)
rs10189050	2	23124558	22978063	A	C	0.900852	N	1	Y	0.3599	1	+	8.634e-06	palmitelaidic acid (t16:1n7)	intergenic	LOC645949(dist=1191034),KLHL29(dist=483740)
rs654876	10	6215873	6255879	A	G	0.27893	Y	0.9253	N	NA	0	+	8.641e-06	arachidic acid (20:0)	intronic	PFKFB3
rs16830039	1	43366503	43139090	G	T	0.0711679	N	1	Y	0.4362	1	+	8.65e-06	palmitelaidic acid (t16:1n7)	intergenic	ZNF691(dist=48357),SLC2A1(dist=24543)
rs249174	12	95407650	93931781	C	T	0.806387	Y	0.9919	N	NA	0	+	8.658e-06	docosapentaenoic acid (22:5n6)	intergenic	NDUFA12(dist=10161),NR2C1(dist=6355)
rs1869986	2	199055818	198764063	C	T	0.798057	Y	0.9958	N	NA	0	+	8.665e-06	erucic acid (22:1n9)	intergenic	PLCL1(dist=41210),SATB2(dist=1078405)
rs3823061	6	69667472	69724193	A	G	0.119108	Y	0.9052	N	NA	0	+	8.684e-06	behenic acid (22:0)	intronic	BAI3
rs10872886	14	21574690	20644530	G	T	0.172152	Y	0.8658	N	NA	0	+	8.686e-06	eicosenoic acid (20:1n9)	intergenic	ZNF219(dist=1827),OR5AU1(dist=48406)
rs7297214	12	95374263	93898394	C	T	0.867901	Y	0.9991	N	NA	0	+	8.71e-06	docosapentaenoic acid (22:5n6)	intronic	NDUFA12
rs12031921	1	14884310	14756897	A	G	0.303928	Y	0.9921	N	NA	0	+	8.725e-06	plasmalogen (18:0)	intergenic	PRDM2(dist=732736),KAZN(dist=40903)
rs308074	7	5891221	5857747	A	G	0.916009	Y	0.6939	N	NA	0	+	8.733e-06	palmitelaidic acid (t16:1n7)	ncRNA_intronic	ZNF815P
rs12216176	6	67005130	67061851	G	T	0.750827	Y	0.9664	N	NA	0	+	8.743e-06	behenic acid (22:0)	intergenic	SLC25A51P1(dist=505754),NONE(dist=NONE)
rs9553747	13	26693887	25591887	C	T	0.692214	N	1	Y	0.2967	1	+	8.793e-06	elaidic acid (t18:1n9)	intergenic	SHISA2(dist=68689),RNF6(dist=93018)
rs17703419	19	29898487	34590327	A	G	0.892073	N	1	Y	1	0.996437	+	8.798e-06	palmitoleic Acid (16:1n7 )	ncRNA_intronic	LOC284395
rs2572364	9	101126504	100166325	G	T	0.343553	Y	0.9839	N	NA	0	+	8.806e-06	docosahexaenoic acid (DHA) (22:6n3)	intronic	GABBR2
rs1456549	2	199070749	198778994	A	C	0.210977	Y	0.9961	N	NA	0	+	8.807e-06	erucic acid (22:1n9)	intergenic	PLCL1(dist=56141),SATB2(dist=1063474)
rs7817723	8	114066751	114135927	A	G	0.880608	Y	0.9938	N	NA	0	+	8.823e-06	linoleic acid (18:2n6)	intronic	CSMD3
rs1548915	16	50403527	48961028	G	T	0.684831	Y	0.8225	N	NA	0	+	8.852e-06	plasmalogen (18:0)	upstream	BRD7
rs12184990	14	95253783	94323536	C	T	0.894161	N	1	Y	0.4383	1	+	8.88e-06	a-linolenic acid (18:3n3)	intergenic	GSC(dist=17284),DICER1(dist=298782)
rs5023000	8	139732027	139801209	C	T	0.940998	N	1	Y	0.5166	1	+	8.883e-06	γ-linolenic Acid (18:3n6 )	intronic	COL22A1
rs6818557	4	80993382	81212406	C	G	0.857571	Y	0.9923	N	NA	0	+	8.885e-06	nervonic acid (24:1n9)	intronic	ANTXR2
rs10418116	19	47941770	52633582	A	G	0.787813	Y	0.9895	N	NA	0	+	8.895e-06	palmitoleic Acid (16:1n7 )	intronic	SLC8A2
rs6980713	8	123470712	123539893	A	G	0.359039	N	1	Y	0.701	0.96437	+	8.915e-06	stearidonic acid (18:4n3)	intergenic	HAS2-AS1(dist=813148),ZHX2(dist=323189)
rs657600	10	6215224	6255230	C	T	0.272473	Y	0.999	N	NA	0	+	8.945e-06	elaidic acid (t18:1n9)	intronic	PFKFB3
rs10171402	2	199070066	198778311	A	G	0.210896	Y	0.9967	N	NA	0	+	8.946e-06	erucic acid (22:1n9)	intergenic	PLCL1(dist=55458),SATB2(dist=1064157)
rs1869985	2	199055906	198764151	A	G	0.201961	Y	0.9962	N	NA	0	+	8.949e-06	erucic acid (22:1n9)	intergenic	PLCL1(dist=41298),SATB2(dist=1078317)
rs3809431	14	44589970	43659720	C	T	0.65972	Y	0.9677	N	NA	0	+	8.95e-06	γ-linolenic Acid (18:3n6 )	intergenic	NONE(dist=NONE),FSCB(dist=383384)
rs4802363	19	47940364	52632176	C	T	0.212133	Y	0.992	N	NA	0	+	8.953e-06	palmitoleic Acid (16:1n7 )	intronic	SLC8A2
rs11613136	12	11646428	11537695	C	G	0.848089	Y	0.9414	N	NA	0	+	8.956e-06	γ-linolenic Acid (18:3n6 )	intergenic	PRB2(dist=97930),LOC338817(dist=54536)
rs642104	10	6210312	6250318	C	T	0.72561	N	1	Y	0.2815	0.997625	+	8.959e-06	elaidic acid (t18:1n9)	intronic	PFKFB3
rs652318	10	6208465	6248471	C	T	0.264994	N	1	Y	0.3757	0.991686	+	8.959e-06	elaidic acid (t18:1n9)	intronic	PFKFB3
rs658386	10	6215091	6255097	A	C	0.272506	N	1	Y	0.3791	1	+	8.959e-06	elaidic acid (t18:1n9)	intronic	PFKFB3
rs669534	10	6214880	6254886	C	G	0.727494	N	1	Y	0.3791	1	+	8.959e-06	elaidic acid (t18:1n9)	intronic	PFKFB3
rs4952285	2	32934588	32788092	C	G	0.231914	Y	0.9715	N	NA	0	+	8.962e-06	eicsoatetraenoic acid (20:4n3)	intronic	TTC27
rs1548915	16	50403527	48961028	G	T	0.684831	Y	0.8225	N	NA	0	+	8.967e-06	plasmalogen (16:0)	upstream	BRD7
rs11250875	10	1922731	1912731	C	T	0.77653	Y	0.9982	N	NA	0	+	8.981e-06	eicosenoic acid (20:1n9)	intergenic	ADARB2(dist=143061),LOC282980(dist=124936)
rs1475635	1	6832235	6754822	A	G	0.855445	Y	0.9985	N	NA	0	+	8.987e-06	palmitelaidic acid (t16:1n7)	intergenic	DNAJC11(dist=70269),CAMTA1(dist=13149)
rs6089251	20	60202021	59635416	A	G	0.614166	Y	0.9124	N	NA	0	+	8.991e-06	docosahexaenoic acid (DHA) (22:6n3)	intronic	CDH4
rs8020681	14	26687172	25757012	C	G	0.290831	Y	0.7308	N	NA	0	+	9e-06	erucic acid (22:1n9)	intergenic	STXBP6(dist=1168077),NOVA1(dist=227917)
rs11122144	1	6835761	6758348	A	G	0.144161	N	1	Y	0.04115	1	+	9.03e-06	palmitelaidic acid (t16:1n7)	intergenic	DNAJC11(dist=73795),CAMTA1(dist=9623)
rs11122146	1	6838409	6760996	C	T	0.144151	Y	0.9999	N	NA	0	+	9.03e-06	palmitelaidic acid (t16:1n7)	intergenic	DNAJC11(dist=76443),CAMTA1(dist=6975)
rs12142932	1	6841637	6764224	C	T	0.855854	Y	0.9998	N	NA	0	+	9.03e-06	palmitelaidic acid (t16:1n7)	intergenic	DNAJC11(dist=79671),CAMTA1(dist=3747)
rs10777667	12	95382487	93906618	C	T	0.868012	Y	0.9999	N	NA	0	+	9.035e-06	docosapentaenoic acid (22:5n6)	intronic	NDUFA12
rs10859811	12	95373095	93897226	C	T	0.867998	Y	0.9999	N	NA	0	+	9.035e-06	docosapentaenoic acid (22:5n6)	intronic	NDUFA12
rs10859818	12	95384688	93908819	A	G	0.130196	N	1	Y	0.6628	0.994062	+	9.035e-06	docosapentaenoic acid (22:5n6)	intronic	NDUFA12
rs11107827	12	95363778	93887909	C	G	0.131997	Y	0.9998	N	NA	0	+	9.035e-06	docosapentaenoic acid (22:5n6)	intergenic	KRT19P2(dist=134974),NDUFA12(dist=1326)
rs12368364	12	95378454	93902585	A	C	0.131995	Y	1	N	NA	0	+	9.035e-06	docosapentaenoic acid (22:5n6)	intronic	NDUFA12
rs12371669	12	95378473	93902604	C	T	0.131995	Y	1	N	NA	0	+	9.035e-06	docosapentaenoic acid (22:5n6)	intronic	NDUFA12
rs1365352	12	95383715	93907846	C	T	0.868021	Y	0.9999	N	NA	0	+	9.035e-06	docosapentaenoic acid (22:5n6)	intronic	NDUFA12
rs1433320	12	95375761	93899892	C	T	0.868002	Y	1	N	NA	0	+	9.035e-06	docosapentaenoic acid (22:5n6)	intronic	NDUFA12
rs1433321	12	95375690	93899821	A	C	0.131998	Y	0.9999	N	NA	0	+	9.035e-06	docosapentaenoic acid (22:5n6)	intronic	NDUFA12
rs1433323	12	95375440	93899571	A	G	0.867999	Y	0.9999	N	NA	0	+	9.035e-06	docosapentaenoic acid (22:5n6)	intronic	NDUFA12
rs2367000	12	95377160	93901291	G	T	0.868004	Y	1	N	NA	0	+	9.035e-06	docosapentaenoic acid (22:5n6)	intronic	NDUFA12
rs2860598	12	95377204	93901335	C	T	0.868004	Y	1	N	NA	0	+	9.035e-06	docosapentaenoic acid (22:5n6)	intronic	NDUFA12
rs7134496	12	95375822	93899953	A	G	0.868001	Y	1	N	NA	0	+	9.035e-06	docosapentaenoic acid (22:5n6)	intronic	NDUFA12
rs7305503	12	95375910	93900041	C	T	0.868002	Y	1	N	NA	0	+	9.035e-06	docosapentaenoic acid (22:5n6)	intronic	NDUFA12
rs933898	12	95376412	93900543	A	G	0.131997	Y	1	N	NA	0	+	9.035e-06	docosapentaenoic acid (22:5n6)	intronic	NDUFA12
rs6772682	3	155351409	156834103	C	T	0.226331	Y	0.9906	N	NA	0	+	9.038e-06	stearidonic acid (18:4n3)	intronic	PLCH1
rs12493067	3	155344630	156827324	A	T	0.77396	Y	0.9919	N	NA	0	+	9.047e-06	stearidonic acid (18:4n3)	intronic	PLCH1
rs12488087	3	155351178	156833872	C	T	0.77369	Y	0.9907	N	NA	0	+	9.062e-06	stearidonic acid (18:4n3)	intronic	PLCH1
rs1519532	3	155355103	156837797	C	T	0.773539	Y	0.9902	N	NA	0	+	9.063e-06	stearidonic acid (18:4n3)	intronic	PLCH1
rs1519533	3	155355152	156837846	A	G	0.226474	Y	0.9902	N	NA	0	+	9.063e-06	stearidonic acid (18:4n3)	intronic	PLCH1
rs6839672	4	80993133	81212157	A	G	0.143118	N	1	Y	0.3029	0.998812	+	9.065e-06	nervonic acid (24:1n9)	intronic	ANTXR2
rs1519534	3	155355295	156837989	A	G	0.22651	Y	0.9901	N	NA	0	+	9.066e-06	stearidonic acid (18:4n3)	intronic	PLCH1
rs1519535	3	155355575	156838269	A	G	0.773455	Y	0.99	N	NA	0	+	9.066e-06	stearidonic acid (18:4n3)	intronic	PLCH1
rs12490748	3	155353923	156836617	C	T	0.773575	Y	0.9903	N	NA	0	+	9.068e-06	stearidonic acid (18:4n3)	intronic	PLCH1
rs409868	15	45192664	42979956	A	G	0.94796	Y	0.905	N	NA	0	+	9.078e-06	plasmalogen (18:1n7)	intergenic	TRIM69(dist=132639),C15orf43(dist=56236)
rs9633742	10	89432286	89422266	C	T	0.503659	N	1	Y	0.859	0.997625	+	9.086e-06	arachidonic acid (20:4n6)	intronic	PAPSS2
rs12031919	1	14884298	14756885	A	G	0.304136	N	1	Y	0.6651	1	+	9.095e-06	plasmalogen (18:0)	intergenic	PRDM2(dist=732724),KAZN(dist=40915)
rs641736	10	6210357	6250363	C	T	0.730981	Y	0.9984	N	NA	0	+	9.132e-06	elaidic acid (t18:1n9)	intronic	PFKFB3
rs643867	10	6209915	6249921	C	G	0.268796	Y	0.9992	N	NA	0	+	9.132e-06	elaidic acid (t18:1n9)	intronic	PFKFB3
rs7006410	8	114075557	114144733	A	G	0.119345	Y	0.9941	N	NA	0	+	9.141e-06	linoleic acid (18:2n6)	intronic	CSMD3
rs757079	17	31325103	28349216	A	G	0.656473	Y	0.6058	N	NA	0	+	9.154e-06	docosahexaenoic acid (DHA) (22:6n3)	downstream	SPACA3
rs11048414	12	9145307	9036574	A	T	0.796576	Y	0.9407	N	NA	0	+	9.169e-06	myristoleic acid (14:1n5)	intronic	KLRG1
rs11244561	10	127252381	127242371	C	G	0.520988	N	1	Y	0.5897	0.98456	+	9.176e-06	docosahexaenoic acid (DHA) (22:6n3)	intergenic	CTBP2(dist=402757),LOC100169752(dist=10559)
rs1996834	2	34044433	33897937	A	G	0.660296	N	1	Y	0.6984	0.98575	+	9.203e-06	mead acid (20:3n9 )	intergenic	MYADML(dist=91149),NONE(dist=NONE)
rs11202502	10	89437933	89427913	C	T	0.511222	N	1	Y	1	0.97387	+	9.209e-06	linoleic acid (18:2n6)	intronic	PAPSS2
rs2684781	15	99409548	97227071	C	T	0.178406	Y	0.928	N	NA	0	+	9.296e-06	oleic acid (18:1n9)	intronic	IGF1R
rs12580968	12	133485833	131995906	C	G	0.789875	Y	0.9773	N	NA	0	+	9.31e-06	palmitelaidic acid (t16:1n7)	intergenic	CHFR(dist=21629),ZNF605(dist=12186)
rs4244979	10	89425507	89415487	A	C	0.498264	Y	0.9976	N	NA	0	+	9.318e-06	linoleic acid (18:2n6)	intronic	PAPSS2
rs3780428	9	101128916	100168737	C	T	0.725814	Y	0.9732	N	NA	0	+	9.33e-06	eicosapentaenoic acid (EPA) (20:5n3)	intronic	GABBR2
rs363457	21	30975240	29897111	G	T	0.865572	N	1	Y	0.6821	1	+	9.337e-06	a-linolenic acid (18:3n3)	ncRNA_intronic	GRIK1-AS2
rs1358863	10	89426508	89416488	G	T	0.501749	Y	0.998	N	NA	0	+	9.351e-06	linoleic acid (18:2n6)	intronic	PAPSS2
rs1358864	10	89426630	89416610	A	C	0.503103	Y	0.9984	N	NA	0	+	9.358e-06	linoleic acid (18:2n6)	intronic	PAPSS2
rs7661436	4	94328683	94547706	A	G	0.612785	Y	0.9683	N	NA	0	+	9.365e-06	eicsoatetraenoic acid (20:4n3)	intronic	GRID2
rs629298	10	6210859	6250865	A	G	0.277698	Y	0.9633	N	NA	0	+	9.384e-06	arachidic acid (20:0)	intronic	PFKFB3
rs7023424	9	8879472	8869472	A	G	0.924673	Y	0.6584	N	NA	0	+	9.385e-06	docosapentaenoic acid (22:5n6)	intronic	PTPRD
rs12945787	17	77415094	74926689	A	G	0.242016	Y	0.5879	N	NA	0	+	9.397e-06	erucic acid (22:1n9)	intronic	RBFOX3
rs9963821	18	7056697	7046697	C	T	0.836983	N	1	Y	1	1	+	9.412e-06	behenic acid (22:0)	intronic	LAMA1
rs1044583	12	74934072	73220339	C	G	0.877918	Y	0.9884	N	NA	0	+	9.419e-06	γ-linolenic Acid (18:3n6 )	UTR3	ATXN7L3B
rs7590376	2	199068598	198776843	A	G	0.789377	Y	0.9987	N	NA	0	+	9.42e-06	erucic acid (22:1n9)	intergenic	PLCL1(dist=53990),SATB2(dist=1065625)
rs10218939	10	89436853	89426833	A	G	0.503135	Y	0.9988	N	NA	0	+	9.421e-06	linoleic acid (18:2n6)	intronic	PAPSS2
rs11202501	10	89437208	89427188	C	T	0.503138	Y	0.9992	N	NA	0	+	9.421e-06	linoleic acid (18:2n6)	intronic	PAPSS2
rs12257469	10	89437129	89427109	A	G	0.50176	Y	0.999	N	NA	0	+	9.421e-06	linoleic acid (18:2n6)	intronic	PAPSS2
rs1358865	10	89432645	89422625	A	C	0.501824	Y	0.9998	N	NA	0	+	9.421e-06	linoleic acid (18:2n6)	intronic	PAPSS2
rs6586092	10	89428994	89418974	A	T	0.498175	N	1	Y	0.859	1	+	9.421e-06	linoleic acid (18:2n6)	intronic	PAPSS2
rs7903568	10	89433931	89423911	A	T	0.496873	Y	0.9979	N	NA	0	+	9.421e-06	linoleic acid (18:2n6)	intronic	PAPSS2
rs4877236	9	85423286	84613106	A	T	0.428832	N	1	Y	0.5779	0.997625	+	9.433e-06	di-homo-γ-linolenic Acid (20:3n6 )	intergenic	FAM75D1(dist=813115),RASEF(dist=174031)
rs7903516	10	89441102	89431082	C	T	0.518557	Y	0.9989	N	NA	0	+	9.438e-06	linoleic acid (18:2n6)	intronic	PAPSS2
rs4802365	19	47946554	52638366	A	G	0.680745	Y	0.9052	N	NA	0	+	9.439e-06	palmitoleic Acid (16:1n7 )	intronic	SLC8A2
rs3848535	19	47948228	52640040	A	G	0.68069	Y	0.9019	N	NA	0	+	9.449e-06	palmitoleic Acid (16:1n7 )	intronic	SLC8A2
rs363457	21	30975240	29897111	G	T	0.865572	N	1	Y	0.6821	1	+	9.47e-06	palmitoleic Acid (16:1n7 )	ncRNA_intronic	GRIK1-AS2
rs736533	19	47948746	52640558	C	G	0.31937	Y	0.8975	N	NA	0	+	9.478e-06	palmitoleic Acid (16:1n7 )	intronic	SLC8A2
rs308071	7	5895175	5861701	C	G	0.910577	Y	0.6652	N	NA	0	+	9.481e-06	palmitelaidic acid (t16:1n7)	intergenic	ZNF815P(dist=1109),OCM(dist=25254)
rs3758390	10	91532568	91522548	A	G	0.93385	Y	0.3864	N	NA	0	+	9.511e-06	linoleic acid (18:2n6)	exonic	KIF20B
rs7135962	12	74956034	73242301	A	G	0.122082	Y	0.9825	N	NA	0	+	9.536e-06	γ-linolenic Acid (18:3n6 )	intergenic	ATXN7L3B(dist=20802),KCNC2(dist=477824)
rs7144499	14	86337292	85407045	A	C	0.294912	Y	0.9334	N	NA	0	+	9.57e-06	palmitoleic Acid (16:1n7 )	intergenic	FLRT2(dist=243022),LOC283585(dist=1034830)
rs9946229	18	1814845	1804845	C	T	0.0914392	Y	0.7277	N	NA	0	+	9.585e-06	mead acid (20:3n9 )	intergenic	LINC00470(dist=455215),METTL4(dist=722679)
rs13429991	2	199067470	198775715	A	C	0.210503	Y	0.9997	N	NA	0	+	9.629e-06	erucic acid (22:1n9)	intergenic	PLCL1(dist=52862),SATB2(dist=1066753)
rs1522590	2	34055063	33908567	A	G	0.55029	Y	0.9991	N	NA	0	+	9.664e-06	mead acid (20:3n9 )	intergenic	MYADML(dist=101779),NONE(dist=NONE)
rs2367961	2	34053990	33907494	A	G	0.550157	Y	0.9987	N	NA	0	+	9.697e-06	mead acid (20:3n9 )	intergenic	MYADML(dist=100706),NONE(dist=NONE)
rs1020706	2	199057580	198765825	A	G	0.200501	N	1	Y	0.5605	0.96793	+	9.722e-06	erucic acid (22:1n9)	intergenic	PLCL1(dist=42972),SATB2(dist=1076643)
rs1962948	2	199057329	198765574	G	T	0.790902	Y	0.9923	N	NA	0	+	9.722e-06	erucic acid (22:1n9)	intergenic	PLCL1(dist=42721),SATB2(dist=1076894)
rs6742863	2	199056513	198764758	A	G	0.201583	N	1	Y	1	0.998812	+	9.722e-06	erucic acid (22:1n9)	intergenic	PLCL1(dist=41905),SATB2(dist=1077710)
rs7590253	2	199060970	198769215	A	G	0.210462	N	1	Y	0.7967	1	+	9.722e-06	erucic acid (22:1n9)	intergenic	PLCL1(dist=46362),SATB2(dist=1073253)
rs7598724	2	199057863	198766108	C	G	0.210462	Y	1	N	NA	0	+	9.722e-06	erucic acid (22:1n9)	intergenic	PLCL1(dist=43255),SATB2(dist=1076360)
rs9968995	6	47311208	47419167	A	T	0.861973	Y	0.587	N	NA	0	+	9.727e-06	docosapentaenoic acid (22:5n6)	intergenic	TNFRSF21(dist=33528),CD2AP(dist=134317)
rs13406029	2	34052576	33906080	A	G	0.449926	Y	0.9985	N	NA	0	+	9.731e-06	mead acid (20:3n9 )	intergenic	MYADML(dist=99292),NONE(dist=NONE)
rs17059442	13	54022001	52920002	A	G	0.156485	Y	0.999	N	NA	0	+	9.768e-06	elaidic acid (t18:1n9)	intergenic	OLFM4(dist=395805),LINC00558(dist=367553)
rs309060	1	99444339	99216927	C	T	0.927785	N	1	Y	1	0.992874	+	9.81e-06	myristic acid (14:0)	intronic	LPPR5
rs17644076	6	67004973	67061694	C	T	0.744512	N	1	Y	0.01809	0.997625	+	9.811e-06	behenic acid (22:0)	intergenic	SLC25A51P1(dist=505597),NONE(dist=NONE)
rs17661766	8	114082617	114151793	A	G	0.880744	Y	0.9949	N	NA	0	+	9.816e-06	linoleic acid (18:2n6)	intronic	CSMD3
rs7608031	2	34048462	33901966	C	T	0.44621	N	1	Y	0.7195	0.996437	+	9.934e-06	mead acid (20:3n9 )	intergenic	MYADML(dist=95178),NONE(dist=NONE)
rs1054774	9	130554998	129594819	A	T	0.396914	N	1	Y	0.8542	0.98337	+	9.948e-06	di-homo-γ-linolenic Acid (20:3n6 )	intergenic	CDK9(dist=1946),FPGS(dist=10156)
rs10161103	12	7369087	7260354	A	C	0.271287	Y	0.9439	N	NA	0	+	9.955e-06	docosahexaenoic acid (DHA) (22:6n3)	intronic	PEX5
rs10260369	7	53298874	53266368	C	G	0.813451	Y	0.9182	N	NA	0	+	9.958e-06	myristic acid (14:0)	intergenic	POM121L12(dist=194256),FLJ45974(dist=424328)
rs685448	11	75320105	74997753	C	T	0.944703	Y	0.8955	N	NA	0	+	9.996e-06	arachidonic acid (20:4n6)	intronic	MAP6
rs28958	17	31324657	28348770	C	T	0.336302	Y	0.556	N	NA	0	+	9.996e-06	docosahexaenoic acid (DHA) (22:6n3)	intronic	SPACA3
rs2052998	2	32948356	32801860	A	G	0.223844	N	1	Y	0.06353	1	+	1e-05	eicsoatetraenoic acid (20:4n3)	intronic	TTC27
rs12781149	10	95372764	95362754	C	T	0.924653	Y	0.8905	N	NA	0	+	1.002e-05	behenic acid (22:0)	exonic	PDE6C
rs8131190	21	44055819	42928888	A	G	0.923181	Y	0.3995	N	NA	0	+	1.003e-05	oleic acid (18:1n9)	intergenic	SLC37A1(dist=54269),PDE9A(dist=18043)
rs16949039	18	45816993	44070991	A	G	0.921546	Y	0.9668	N	NA	0	+	1.003e-05	a-linolenic acid (18:3n3)	intergenic	ZBTB7C(dist=153313),CTIF(dist=248434)
rs17348617	7	18727970	18694495	G	T	0.885849	Y	0.9901	N	NA	0	+	1.003e-05	behenic acid (22:0)	intronic	HDAC9
rs6951128	7	18728720	18695245	A	G	0.114094	Y	0.9895	N	NA	0	+	1.004e-05	behenic acid (22:0)	intronic	HDAC9
rs573890	11	108251363	107756573	C	G	0.427318	N	1	Y	0.4619	0.96556	+	1.006e-05	γ-linolenic Acid (18:3n6 )	intergenic	ATM(dist=11537),C11orf65(dist=2364)
rs6022114	20	36598227	36031641	A	G	0.31303	Y	0.7523	N	NA	0	+	1.007e-05	linoleic acid (18:2n6)	intergenic	VSTM2L(dist=24480),TTI1(dist=13196)
rs852563	5	10941988	10994988	C	T	0.0815085	N	1	Y	1	1	+	1.011e-05	docosapentaenoic acid (22:5n6)	intergenic	DAP(dist=180601),CTNND2(dist=29964)
rs12297152	12	133460416	131970489	C	T	0.209299	Y	0.98	N	NA	0	+	1.011e-05	palmitelaidic acid (t16:1n7)	intronic	CHFR
rs7581402	2	34048403	33901907	A	T	0.451733	Y	0.9984	N	NA	0	+	1.012e-05	mead acid (20:3n9 )	intergenic	MYADML(dist=95119),NONE(dist=NONE)
rs11740298	5	149492455	149472648	C	T	0.679667	Y	0.8806	N	NA	0	+	1.012e-05	behenic acid (22:0)	intronic	CSF1R
rs1317274	13	95574418	94372419	C	T	0.0833418	Y	0.9458	N	NA	0	+	1.012e-05	lignoceric acid (24:0)	intergenic	SOX21(dist=210029),ABCC4(dist=97665)
rs10451390	18	45806466	44060464	C	T	0.0787311	Y	0.9841	N	NA	0	+	1.013e-05	a-linolenic acid (18:3n3)	intergenic	ZBTB7C(dist=142786),CTIF(dist=258961)
rs2016377	12	11652764	11544031	A	C	0.847754	Y	0.9298	N	NA	0	+	1.018e-05	γ-linolenic Acid (18:3n6 )	intergenic	PRB2(dist=104266),LOC338817(dist=48200)
rs641736	10	6210357	6250363	C	T	0.730981	Y	0.9984	N	NA	0	+	1.02e-05	arachidic acid (20:0)	intronic	PFKFB3
rs643867	10	6209915	6249921	C	G	0.268796	Y	0.9992	N	NA	0	+	1.02e-05	arachidic acid (20:0)	intronic	PFKFB3
rs1333122	9	9340698	9330698	G	T	0.809577	Y	0.9605	N	NA	0	+	1.02e-05	arachidonic acid (20:4n6)	intronic	PTPRD
rs1992187	2	231775144	231483388	A	G	0.0704373	Y	0.8257	N	NA	0	+	1.021e-05	docosapentaenoic acid (22:5n6)	exonic	GPR55
rs7086648	10	101896706	101886696	C	G	0.0655444	Y	0.889	N	NA	0	+	1.023e-05	palmitelaidic acid (t16:1n7)	intergenic	CPN1(dist=55064),ERLIN1(dist=13141)
rs1535141	20	60218005	59651400	C	T	0.617277	Y	0.9211	N	NA	0	+	1.029e-05	docosahexaenoic acid (DHA) (22:6n3)	intronic	CDH4
rs7690964	4	80990854	81209878	C	T	0.866249	Y	0.8455	N	NA	0	+	1.029e-05	nervonic acid (24:1n9)	intronic	ANTXR2
rs4697131	4	19695435	19304533	C	T	0.536987	Y	0.991	N	NA	0	+	1.031e-05	myristoleic acid (14:1n5)	intergenic	LCORL(dist=1671952),SLIT2(dist=559800)
rs802416	7	90624416	90462352	A	G	0.241935	N	1	Y	0.6294	0.97387	+	1.032e-05	a-linolenic acid (18:3n3)	intronic	CDK14
rs10932181	2	208027091	207735336	C	T	0.883515	Y	0.7868	N	NA	0	+	1.033e-05	arachidic acid (20:0)	intronic	KLF7
rs4908637	1	7482757	7405344	A	G	0.0740395	Y	0.5926	N	NA	0	+	1.033e-05	mead acid (20:3n9 )	intronic	CAMTA1
rs642104	10	6210312	6250318	C	T	0.72561	N	1	Y	0.2815	0.997625	+	1.038e-05	arachidic acid (20:0)	intronic	PFKFB3
rs652318	10	6208465	6248471	C	T	0.264994	N	1	Y	0.3757	0.991686	+	1.038e-05	arachidic acid (20:0)	intronic	PFKFB3
rs657600	10	6215224	6255230	C	T	0.272473	Y	0.999	N	NA	0	+	1.038e-05	arachidic acid (20:0)	intronic	PFKFB3
rs658386	10	6215091	6255097	A	C	0.272506	N	1	Y	0.3791	1	+	1.038e-05	arachidic acid (20:0)	intronic	PFKFB3
rs669534	10	6214880	6254886	C	G	0.727494	N	1	Y	0.3791	1	+	1.038e-05	arachidic acid (20:0)	intronic	PFKFB3
rs7969508	12	7370502	7261769	A	G	0.728591	Y	0.9359	N	NA	0	+	1.039e-05	docosahexaenoic acid (DHA) (22:6n3)	intronic	PEX5
rs12858579	13	54498168	53396169	C	T	0.948439	Y	0.7373	N	NA	0	+	1.043e-05	linoleic acid (18:2n6)	intergenic	LINC00558(dist=47914),MIR1297(dist=387939)
rs2908835	12	11648418	11539685	C	T	0.768816	Y	0.9407	N	NA	0	+	1.047e-05	docosahexaenoic acid (DHA) (22:6n3)	intergenic	PRB2(dist=99920),LOC338817(dist=52546)
rs10462492	5	90570693	90606449	A	G	0.855645	Y	0.9807	N	NA	0	+	1.052e-05	myristic acid (14:0)	intergenic	GPR98(dist=110660),ARRDC3(dist=93848)
rs10488627	7	128352834	128140070	C	T	0.664978	Y	0.9929	N	NA	0	+	1.053e-05	a-linolenic acid (18:3n3)	intergenic	FAM71F2(dist=29455),FAM71F1(dist=2609)
rs7969751	12	7370702	7261969	A	T	0.728527	Y	0.9321	N	NA	0	+	1.057e-05	docosahexaenoic acid (DHA) (22:6n3)	intronic	PEX5
rs13118425	4	19680340	19289438	C	T	0.726085	Y	0.9013	N	NA	0	+	1.059e-05	myristoleic acid (14:1n5)	intergenic	LCORL(dist=1656857),SLIT2(dist=574895)
rs1361853	10	115373277	115363267	C	T	0.757823	Y	0.8506	N	NA	0	+	1.063e-05	palmitelaidic acid (t16:1n7)	intronic	NRAP
rs6912890	6	49884568	49992527	C	T	0.404762	N	1	Y	1	0.996437	+	1.064e-05	myristoleic acid (14:1n5)	intergenic	CRISP1(dist=39759),DEFB133(dist=29246)
rs10845368	12	11645685	11536952	C	T	0.769384	Y	0.9522	N	NA	0	+	1.069e-05	docosahexaenoic acid (DHA) (22:6n3)	intergenic	PRB2(dist=97187),LOC338817(dist=55279)
rs12529606	6	74638612	74695340	C	G	0.340694	Y	0.9652	N	NA	0	+	1.071e-05	eicosapentaenoic acid (EPA) (20:5n3)	intergenic	CD109(dist=100571),COL12A1(dist=1155430)
rs587727	1	109685273	109486796	A	G	0.325104	Y	0.5869	N	NA	0	+	1.071e-05	nervonic acid (24:1n9)	intronic	KIAA1324
rs920096	2	137930864	137647334	A	T	0.362972	N	1	Y	0.8444	0.998812	+	1.076e-05	myristoleic acid (14:1n5)	intronic	THSD7B
rs10039560	5	117393141	117421040	A	G	0.895071	Y	0.9026	N	NA	0	+	1.076e-05	docosahexaenoic acid (DHA) (22:6n3)	intergenic	LOC728342(dist=477702),DTWD2(dist=779428)
rs4310412	1	191659746	189926369	A	G	0.751836	Y	0.9906	N	NA	0	+	1.077e-05	behenic acid (22:0)	intergenic	LOC440704(dist=888958),RGS18(dist=467846)
rs10519534	5	117394155	117422054	C	G	0.895038	Y	0.9029	N	NA	0	+	1.077e-05	docosahexaenoic acid (DHA) (22:6n3)	intergenic	LOC728342(dist=478716),DTWD2(dist=778414)
rs12719237	5	117395128	117423027	G	T	0.104972	Y	0.9031	N	NA	0	+	1.077e-05	docosahexaenoic acid (DHA) (22:6n3)	intergenic	LOC728342(dist=479689),DTWD2(dist=777441)
rs2365485	3	61184018	61159058	C	T	0.858355	Y	0.7993	N	NA	0	+	1.078e-05	behenic acid (22:0)	intronic	FHIT
rs7834149	8	114270739	114339915	A	G	0.840032	Y	0.994	N	NA	0	+	1.081e-05	linoleic acid (18:2n6)	intronic	CSMD3
rs12040542	1	9591499	9514086	C	T	0.129551	Y	0.7877	N	NA	0	+	1.082e-05	palmitelaidic acid (t16:1n7)	intergenic	SPSB1(dist=161909),SLC25A33(dist=8029)
rs3896469	7	5905401	5871927	C	T	0.0849532	Y	0.6721	N	NA	0	+	1.082e-05	palmitelaidic acid (t16:1n7)	intergenic	ZNF815P(dist=11335),OCM(dist=15028)
rs12441820	15	97566854	95367858	A	G	0.17402	N	1	Y	0.5237	0.992874	+	1.084e-05	plasmalogen (18:1n7)	intergenic	SPATA8(dist=238009),LOC91948(dist=718992)
rs17246522	2	166281300	165989546	A	G	0.21901	Y	0.9966	N	NA	0	+	1.085e-05	vaccenic acid (18:1n7)	intergenic	SCN2A(dist=32480),CSRNP3(dist=44857)
rs9896366	17	13961823	13902548	A	G	0.197212	Y	0.9654	N	NA	0	+	1.086e-05	docosadienoic acid (22:2n6)	ncRNA_intronic	COX10-AS1
rs11089447	22	30794719	29124719	C	T	0.803419	N	1	Y	0.04497	0.996437	+	1.089e-05	palmitoleic Acid (16:1n7 )	intronic	SEC14L2
rs6996697	8	114274275	114343451	A	G	0.878415	Y	0.9963	N	NA	0	+	1.09e-05	linoleic acid (18:2n6)	intronic	CSMD3
rs12212966	6	74638429	74695157	C	T	0.654501	N	1	Y	0.8474	1	+	1.091e-05	docosahexaenoic acid (DHA) (22:6n3)	intergenic	CD109(dist=100388),COL12A1(dist=1155613)
rs12528991	6	74633657	74690385	C	T	0.346437	N	1	Y	1	0.990499	+	1.091e-05	docosahexaenoic acid (DHA) (22:6n3)	intergenic	CD109(dist=95616),COL12A1(dist=1160385)
rs2917870	6	74612516	74669244	A	G	0.654446	Y	0.9998	N	NA	0	+	1.091e-05	docosahexaenoic acid (DHA) (22:6n3)	intergenic	CD109(dist=74475),COL12A1(dist=1181526)
rs2917890	6	74588007	74644736	G	T	0.663151	N	1	Y	0.8474	0.97625	+	1.091e-05	docosahexaenoic acid (DHA) (22:6n3)	intergenic	CD109(dist=49966),COL12A1(dist=1206035)
rs1550670	13	53986413	52884414	G	T	0.827678	Y	0.99	N	NA	0	+	1.091e-05	elaidic acid (t18:1n9)	intergenic	OLFM4(dist=360217),LINC00558(dist=403141)
rs17433270	7	18741349	18707874	A	G	0.110576	Y	0.9928	N	NA	0	+	1.092e-05	behenic acid (22:0)	intronic	HDAC9
rs17661920	8	114086821	114155997	C	T	0.119142	Y	0.9967	N	NA	0	+	1.093e-05	linoleic acid (18:2n6)	intronic	CSMD3
rs1370439	6	74591885	74648613	C	T	0.345482	Y	0.9998	N	NA	0	+	1.093e-05	docosahexaenoic acid (DHA) (22:6n3)	intergenic	CD109(dist=53844),COL12A1(dist=1202157)
rs3005505	6	74589197	74645925	C	G	0.345413	Y	0.9995	N	NA	0	+	1.093e-05	docosahexaenoic acid (DHA) (22:6n3)	intergenic	CD109(dist=51156),COL12A1(dist=1204845)
rs17734552	2	163999007	163707253	C	T	0.0750584	Y	0.6448	N	NA	0	+	1.094e-05	di-homo-γ-linolenic Acid (20:3n6 )	intergenic	KCNH7(dist=303750),FIGN(dist=465111)
rs10240134	7	111634898	111422134	C	T	0.157213	N	1	Y	1	0.98337	+	1.096e-05	plasmalogen (18:0)	intronic	DOCK4
rs10927466	1	14890071	14762658	A	G	0.300029	Y	0.9117	N	NA	0	+	1.097e-05	plasmalogen (18:0)	intergenic	PRDM2(dist=738497),KAZN(dist=35142)
rs12656153	5	25356602	25392359	C	T	0.489622	Y	0.9217	N	NA	0	+	1.097e-05	γ-linolenic Acid (18:3n6 )	intergenic	LOC340107(dist=515910),CDH9(dist=1524107)
rs774756	3	111724261	113206951	G	T	0.0686588	Y	0.6255	N	NA	0	+	1.099e-05	γ-linolenic Acid (18:3n6 )	intronic	TAGLN3
rs10497126	2	153997058	153705304	C	T	0.888658	Y	0.9814	N	NA	0	+	1.102e-05	behenic acid (22:0)	intergenic	ARL6IP6(dist=379291),RPRM(dist=336794)
rs12022881	1	9597923	9520510	C	G	0.87055	Y	0.7938	N	NA	0	+	1.102e-05	palmitelaidic acid (t16:1n7)	intergenic	SPSB1(dist=168333),SLC25A33(dist=1605)
rs10875146	1	98845508	98618096	C	T	0.73129	Y	0.998	N	NA	0	+	1.103e-05	palmitoleic Acid (16:1n7 )	intergenic	LOC729987(dist=107294),SNX7(dist=281728)
rs9536626	13	54659850	53557851	A	T	0.0918491	N	1	Y	1	1	+	1.104e-05	arachidic acid (20:0)	intergenic	LINC00558(dist=209596),MIR1297(dist=226257)
rs10875145	1	98843371	98615959	A	G	0.2688	Y	0.9981	N	NA	0	+	1.105e-05	palmitoleic Acid (16:1n7 )	intergenic	LOC729987(dist=105157),SNX7(dist=283865)
rs1550669	13	53986261	52884262	C	T	0.172271	Y	0.9893	N	NA	0	+	1.106e-05	elaidic acid (t18:1n9)	intergenic	OLFM4(dist=360065),LINC00558(dist=403293)
rs11166002	1	98838035	98610623	C	T	0.732034	N	1	Y	0.6472	0.997625	+	1.107e-05	palmitoleic Acid (16:1n7 )	intergenic	LOC729987(dist=99821),SNX7(dist=289201)
rs1167437	2	36422316	36275820	C	T	0.746928	Y	0.9707	N	NA	0	+	1.109e-05	palmitelaidic acid (t16:1n7)	intergenic	NONE(dist=NONE),LOC100288911(dist=159576)
rs7525099	1	9585841	9508428	C	T	0.863959	Y	0.7444	N	NA	0	+	1.109e-05	palmitelaidic acid (t16:1n7)	intergenic	SPSB1(dist=156251),SLC25A33(dist=13687)
rs7167841	15	37404928	35192220	A	G	0.745134	N	1	Y	0.4591	0.997625	+	1.113e-05	a-linolenic acid (18:3n3)	intergenic	MEIS2(dist=11428),TMCO5A(dist=822529)
rs4888901	16	79020532	77578033	G	T	0.108273	N	1	Y	1	1	+	1.115e-05	pentadecanoic acid (15:0)	intronic	WWOX
rs4650296	1	70063259	69835847	C	T	0.134276	Y	0.9368	N	NA	0	+	1.115e-05	palmitelaidic acid (t16:1n7)	intergenic	DEPDC1(dist=1100460),LRRC7(dist=162599)
rs1550668	13	53986156	52884157	C	G	0.17224	Y	0.9888	N	NA	0	+	1.117e-05	elaidic acid (t18:1n9)	intergenic	OLFM4(dist=359960),LINC00558(dist=403398)
rs17681368	8	114277324	114346500	C	T	0.121685	Y	0.996	N	NA	0	+	1.118e-05	linoleic acid (18:2n6)	intronic	CSMD3
rs11763831	7	71884730	71522666	C	T	0.386861	N	1	Y	1	1	+	1.119e-05	palmitoleic Acid (16:1n7 )	intergenic	CALN1(dist=7370),TYW1B(dist=138999)
rs2042207	7	71889466	71527402	C	T	0.614774	N	1	Y	1	0.996437	+	1.119e-05	palmitoleic Acid (16:1n7 )	intergenic	CALN1(dist=12106),TYW1B(dist=134263)
rs708586	17	13936660	13877385	A	G	0.778941	N	1	Y	0.3338	0.98694	+	1.119e-05	docosadienoic acid (22:2n6)	ncRNA_intronic	COX10-AS1
rs1459361	15	29893939	27681231	A	G	0.644922	Y	0.9506	N	NA	0	+	1.12e-05	a-linolenic acid (18:3n3)	intergenic	FAM189A1(dist=31012),TJP1(dist=98418)
rs993931	7	71888157	71526093	A	G	0.613125	Y	0.9999	N	NA	0	+	1.121e-05	palmitoleic Acid (16:1n7 )	intergenic	CALN1(dist=10797),TYW1B(dist=135572)
rs2434808	5	3559579	3612579	A	C	0.0638821	N	1	Y	1	0.98931	+	1.124e-05	linoleic acid (18:2n6)	intergenic	LOC285577(dist=23371),IRX1(dist=36589)
rs10809097	9	1057797	1047797	A	G	0.862363	N	1	Y	0.5107	1	+	1.125e-05	arachidic acid (20:0)	downstream	DMRT2
rs2471075	5	38119094	38154851	A	G	0.886398	Y	0.7559	N	NA	0	+	1.125e-05	di-homo-γ-linolenic Acid (20:3n6 )	intergenic	GDNF(dist=279312),EGFLAM(dist=139417)
rs2176783	15	37413999	35201291	A	G	0.721532	Y	0.9255	N	NA	0	+	1.127e-05	docosapentaenoic acid (DPA) (22:5n3)	intergenic	MEIS2(dist=20499),TMCO5A(dist=813458)
rs363598	21	31013159	29935030	C	T	0.246689	Y	0.9664	N	NA	0	+	1.129e-05	palmitic acid (16:0)	intronic	GRIK1
rs4235752	5	113131387	113159286	A	G	0.924805	Y	0.7307	N	NA	0	+	1.13e-05	docosapentaenoic acid (22:5n6)	intergenic	YTHDC2(dist=200403),KCNN2(dist=566629)
rs489631	18	21989024	20243022	A	G	0.918305	N	1	Y	0.6013	0.98931	+	1.131e-05	myristoleic acid (14:1n5)	intergenic	OSBPL1A(dist=11191),IMPACT(dist=17585)
rs2195412	5	3569556	3622556	C	T	0.944684	Y	0.9984	N	NA	0	+	1.131e-05	linoleic acid (18:2n6)	intergenic	LOC285577(dist=33348),IRX1(dist=26612)
rs10502841	18	42315820	40569818	C	G	0.730338	Y	0.9901	N	NA	0	+	1.132e-05	docosapentaenoic acid (22:5n6)	intronic	SETBP1
rs9366015	6	166884534	166804524	A	G	0.345459	Y	0.4983	N	NA	0	+	1.133e-05	eicosapentaenoic acid (EPA) (20:5n3)	intronic	RPS6KA2
rs814035	3	111723978	113206668	A	C	0.0681375	Y	0.6321	N	NA	0	+	1.134e-05	γ-linolenic Acid (18:3n6 )	intronic	TAGLN3
rs1774900	1	57377149	57149737	C	G	0.9324	Y	0.7929	N	NA	0	+	1.136e-05	nervonic acid (24:1n9)	intronic	C8A
rs2381966	15	37412972	35200264	A	G	0.721635	Y	0.9253	N	NA	0	+	1.138e-05	docosapentaenoic acid (DPA) (22:5n3)	intergenic	MEIS2(dist=19472),TMCO5A(dist=814485)
rs11136554	8	283592	273592	C	G	0.190998	N	1	Y	0.3106	1	+	1.139e-05	arachidonic acid (20:4n6)	intergenic	ZNF596(dist=86253),FBXO25(dist=73216)
rs4074024	1	159828310	158094934	A	T	0.944039	N	1	Y	1	1	+	1.139e-05	docosapentaenoic acid (22:5n6)	intronic	VSIG8
rs7282163	21	31002803	29924674	G	T	0.77896	Y	0.9968	N	NA	0	+	1.14e-05	oleic acid (18:1n9)	ncRNA_intronic	GRIK1-AS2
rs17662060	8	114088201	114157377	A	G	0.880913	Y	0.9977	N	NA	0	+	1.141e-05	linoleic acid (18:2n6)	intronic	CSMD3
rs7211021	17	77419294	74930889	C	T	0.753694	Y	0.6014	N	NA	0	+	1.142e-05	erucic acid (22:1n9)	intronic	RBFOX3
rs1282731	3	111723770	113206460	A	C	0.0681521	Y	0.6325	N	NA	0	+	1.143e-05	γ-linolenic Acid (18:3n6 )	intronic	TAGLN3
rs2614578	4	179512619	179749613	C	T	0.914842	N	1	Y	1	1	+	1.144e-05	eicosadienoic acid (20:2n6)	intergenic	LOC285501(dist=600715),NONE(dist=NONE)
rs4394037	4	179516915	179753909	A	G	0.915347	N	1	Y	1	0.998812	+	1.144e-05	eicosadienoic acid (20:2n6)	intergenic	LOC285501(dist=605011),NONE(dist=NONE)
rs4394038	4	179517089	179754083	A	G	0.916463	N	1	Y	1	0.997625	+	1.144e-05	eicosadienoic acid (20:2n6)	intergenic	LOC285501(dist=605185),NONE(dist=NONE)
rs1384631	14	85288004	84357757	C	T	0.144083	Y	0.9112	N	NA	0	+	1.146e-05	oleic acid (18:1n9)	intergenic	NONE(dist=NONE),FLRT2(dist=708484)
rs491704	11	96052492	95692140	C	T	0.820711	Y	0.8932	N	NA	0	+	1.146e-05	docosapentaenoic acid (22:5n6)	intronic	MAML2
rs12968941	18	42602166	40856164	A	G	0.0841463	N	1	Y	0.6001	0.995249	+	1.147e-05	docosapentaenoic acid (22:5n6)	intronic	SETBP1
rs2279313	12	133429634	131939707	C	T	0.791764	Y	0.9918	N	NA	0	+	1.147e-05	palmitelaidic acid (t16:1n7)	intronic	CHFR
rs5026026	4	179518867	179755861	A	T	0.0851302	Y	0.9991	N	NA	0	+	1.148e-05	eicosadienoic acid (20:2n6)	intergenic	LOC285501(dist=606963),NONE(dist=NONE)
rs6926193	6	166892866	166812856	C	T	0.832995	Y	0.5694	N	NA	0	+	1.149e-05	γ-linolenic Acid (18:3n6 )	intronic	RPS6KA2
rs17604488	8	114088224	114157400	A	G	0.119078	Y	0.9979	N	NA	0	+	1.151e-05	linoleic acid (18:2n6)	intronic	CSMD3
rs828302	5	3573395	3626395	A	G	0.944415	Y	0.9448	N	NA	0	+	1.152e-05	linoleic acid (18:2n6)	intergenic	LOC285577(dist=37187),IRX1(dist=22773)
rs2006741	21	42657221	41579091	C	T	0.356672	Y	0.774	N	NA	0	+	1.152e-05	lignoceric acid (24:0)	intergenic	BACE2(dist=8697),FAM3B(dist=31440)
rs2108485	2	242021742	241670415	G	T	0.811724	Y	0.9743	N	NA	0	+	1.153e-05	eicosapentaenoic acid (EPA) (20:5n3)	exonic	SNED1
rs7586287	2	191469528	191177773	A	G	0.941795	Y	0.8351	N	NA	0	+	1.155e-05	eicosapentaenoic acid (EPA) (20:5n3)	intergenic	TMEM194B(dist=70060),NAB1(dist=44320)
rs1994096	5	113132034	113159933	G	T	0.924841	Y	0.7345	N	NA	0	+	1.155e-05	docosapentaenoic acid (22:5n6)	intergenic	YTHDC2(dist=201050),KCNN2(dist=565982)
rs6589007	11	108040104	107545314	A	G	0.432763	N	1	Y	0.2081	0.992874	+	1.156e-05	γ-linolenic Acid (18:3n6 )	intronic	NPAT
rs11181125	12	42118273	40404540	C	T	0.237699	Y	0.9418	N	NA	0	+	1.16e-05	eicosadienoic acid (20:2n6)	intergenic	PDZRN4(dist=149881),GXYLT1(dist=357375)
rs9555965	13	90661181	89459182	A	G	0.882242	Y	0.954	N	NA	0	+	1.16e-05	behenic acid (22:0)	intergenic	LINC00353(dist=444514),LINC00559(dist=51320)
rs1748339	10	26975252	27015258	C	T	0.0603266	Y	0.9235	N	NA	0	+	1.161e-05	linoleic acid (18:2n6)	intergenic	LOC731789(dist=32869),PDSS1(dist=11343)
rs12706456	7	122534017	122321253	C	T	0.0891089	N	1	Y	1	0.981	+	1.164e-05	eicosadienoic acid (20:2n6)	intergenic	CADPS2(dist=7204),TAS2R16(dist=100742)
rs4541552	4	179525838	179762832	A	G	0.0855547	Y	0.9866	N	NA	0	+	1.165e-05	eicosadienoic acid (20:2n6)	intergenic	LOC285501(dist=613934),NONE(dist=NONE)
rs2006737	21	42657187	41579057	G	T	0.356685	Y	0.7746	N	NA	0	+	1.165e-05	lignoceric acid (24:0)	intergenic	BACE2(dist=8663),FAM3B(dist=31474)
rs828299	5	3573929	3626929	A	T	0.944368	Y	0.941	N	NA	0	+	1.166e-05	linoleic acid (18:2n6)	intergenic	LOC285577(dist=37721),IRX1(dist=22239)
rs10895457	11	103416656	102921866	C	T	0.446506	Y	0.8971	N	NA	0	+	1.167e-05	stearidonic acid (18:4n3)	intergenic	DYNC2H1(dist=66065),MIR4693(dist=303978)
rs9560522	13	90662087	89460088	A	T	0.117667	Y	0.9531	N	NA	0	+	1.167e-05	behenic acid (22:0)	intergenic	LINC00353(dist=445420),LINC00559(dist=50414)
rs9555966	13	90662006	89460007	A	G	0.117681	Y	0.9532	N	NA	0	+	1.168e-05	behenic acid (22:0)	intergenic	LINC00353(dist=445339),LINC00559(dist=50495)
rs10188540	2	173569704	173277950	C	T	0.891034	N	1	Y	0.2169	0.97743	+	1.169e-05	behenic acid (22:0)	intergenic	PDK1(dist=105842),RAPGEF4-AS1(dist=18214)
rs17098178	14	99474938	98544691	C	T	0.147685	Y	0.9516	N	NA	0	+	1.171e-05	eicsoatetraenoic acid (20:4n3)	intergenic	C14orf177(dist=290835),BCL11B(dist=160687)
rs9656678	7	53305193	53272687	A	G	0.80991	Y	0.9396	N	NA	0	+	1.172e-05	myristic acid (14:0)	intergenic	POM121L12(dist=200575),FLJ45974(dist=418009)
rs1447462	11	112653997	112159207	A	G	0.92511	Y	0.9292	N	NA	0	+	1.172e-05	linoleic acid (18:2n6)	intergenic	C11orf34(dist=522414),NCAM1(dist=177972)
rs11651204	17	77276516	74788111	C	T	0.281888	Y	0.7661	N	NA	0	+	1.174e-05	eicosapentaenoic acid (EPA) (20:5n3)	intronic	RBFOX3
rs7543790	1	153670313	151936937	C	T	0.945008	Y	0.7016	N	NA	0	+	1.174e-05	erucic acid (22:1n9)	intergenic	NPR1(dist=3845),INTS3(dist=30254)
rs503360	11	106200685	105705895	A	G	0.879197	Y	0.973	N	NA	0	+	1.176e-05	palmitelaidic acid (t16:1n7)	intergenic	AASDHPPT(dist=231266),GUCY1A2(dist=344053)
rs17607317	8	114234744	114303920	A	T	0.121031	Y	0.9994	N	NA	0	+	1.178e-05	linoleic acid (18:2n6)	intronic	CSMD3
rs7282163	21	31002803	29924674	G	T	0.77896	Y	0.9968	N	NA	0	+	1.179e-05	palmitic acid (16:0)	ncRNA_intronic	GRIK1-AS2
rs6593070	7	53303610	53271104	C	T	0.810026	Y	0.9402	N	NA	0	+	1.18e-05	myristic acid (14:0)	intergenic	POM121L12(dist=198992),FLJ45974(dist=419592)
rs10505201	8	114226643	114295819	A	G	0.121018	Y	0.9993	N	NA	0	+	1.181e-05	linoleic acid (18:2n6)	intronic	CSMD3
rs4982408	14	21570614	20640454	A	C	0.148208	Y	0.8472	N	NA	0	+	1.182e-05	eicosenoic acid (20:1n9)	exonic	C14orf176
rs17133359	5	110855926	110883825	A	G	0.947754	Y	0.9134	N	NA	0	+	1.182e-05	docosapentaenoic acid (22:5n6)	ncRNA_intronic	STARD4-AS1
rs17680534	8	114194727	114263903	C	T	0.879487	Y	0.9962	N	NA	0	+	1.183e-05	linoleic acid (18:2n6)	intronic	CSMD3
rs17606509	8	114170586	114239762	A	G	0.880027	Y	0.9957	N	NA	0	+	1.184e-05	linoleic acid (18:2n6)	intronic	CSMD3
rs17606114	8	114160390	114229566	C	T	0.880302	Y	0.9966	N	NA	0	+	1.185e-05	linoleic acid (18:2n6)	intronic	CSMD3
rs17679713	8	114141326	114210502	A	T	0.880556	Y	0.9981	N	NA	0	+	1.185e-05	linoleic acid (18:2n6)	intronic	CSMD3
rs7605933	2	34042800	33896304	A	G	0.330558	Y	0.9857	N	NA	0	+	1.186e-05	mead acid (20:3n9 )	intergenic	MYADML(dist=89516),NONE(dist=NONE)
rs12544146	8	126172340	126241522	A	G	0.105797	Y	0.9981	N	NA	0	+	1.186e-05	palmitelaidic acid (t16:1n7)	intronic	NSMCE2
rs16900402	8	126172727	126241909	A	G	0.895224	Y	0.9919	N	NA	0	+	1.186e-05	palmitelaidic acid (t16:1n7)	intronic	NSMCE2
rs2299227	7	86451972	86289908	A	G	0.0580685	N	1	Y	1	0.995249	+	1.186e-05	palmitelaidic acid (t16:1n7)	intronic	GRM3
rs7460712	8	126142403	126211585	C	G	0.893423	N	1	Y	1	0.997625	+	1.186e-05	palmitelaidic acid (t16:1n7)	intronic	NSMCE2
rs363457	21	30975240	29897111	G	T	0.865572	N	1	Y	0.6821	1	+	1.187e-05	vaccenic acid (18:1n7)	ncRNA_intronic	GRIK1-AS2
rs10505200	8	114137250	114206426	C	G	0.880779	N	1	Y	0.6628	1	+	1.187e-05	linoleic acid (18:2n6)	intronic	CSMD3
rs1445871	5	3557671	3610671	C	T	0.935445	N	1	Y	1	0.998812	+	1.187e-05	linoleic acid (18:2n6)	intergenic	LOC285577(dist=21463),IRX1(dist=38497)
rs1677712	10	26969276	27009282	C	T	0.935819	N	1	Y	1	0.995249	+	1.187e-05	linoleic acid (18:2n6)	intergenic	LOC731789(dist=26893),PDSS1(dist=17319)
rs1748329	10	26946998	26987004	A	G	0.936131	N	1	Y	1	0.998812	+	1.187e-05	linoleic acid (18:2n6)	intergenic	LOC731789(dist=4615),PDSS1(dist=39597)
rs17605272	8	114112803	114181979	C	T	0.880746	Y	0.9997	N	NA	0	+	1.187e-05	linoleic acid (18:2n6)	intronic	CSMD3
rs2448130	10	26973361	27013367	G	T	0.93643	N	1	Y	1	0.995249	+	1.187e-05	linoleic acid (18:2n6)	intergenic	LOC731789(dist=30978),PDSS1(dist=13234)
rs2477271	10	26927015	26967021	C	T	0.937348	N	1	Y	1	1	+	1.187e-05	linoleic acid (18:2n6)	intergenic	LINC00264(dist=43764),LOC731789(dist=5022)
rs862418	5	3569252	3622252	A	T	0.945665	N	1	Y	1	0.996437	+	1.187e-05	linoleic acid (18:2n6)	intergenic	LOC285577(dist=33044),IRX1(dist=26916)
rs1339157	9	23196532	23186532	C	T	0.47378	N	1	Y	0.8572	0.997625	+	1.188e-05	mead acid (20:3n9 )	intergenic	FLJ35282(dist=372320),ELAVL2(dist=493571)
rs7605499	2	34042593	33896097	C	T	0.6694	Y	0.9809	N	NA	0	+	1.188e-05	mead acid (20:3n9 )	intergenic	MYADML(dist=89309),NONE(dist=NONE)
rs7582290	2	34043266	33896770	A	C	0.338018	Y	0.9912	N	NA	0	+	1.19e-05	mead acid (20:3n9 )	intergenic	MYADML(dist=89982),NONE(dist=NONE)
rs7605512	2	34042619	33896123	C	T	0.669405	Y	0.9814	N	NA	0	+	1.19e-05	mead acid (20:3n9 )	intergenic	MYADML(dist=89335),NONE(dist=NONE)
rs9942846	9	23195286	23185286	C	T	0.559652	Y	0.9977	N	NA	0	+	1.19e-05	mead acid (20:3n9 )	intergenic	FLJ35282(dist=371074),ELAVL2(dist=494817)
rs27386	3	64066399	64041439	C	G	0.363821	Y	0.9755	N	NA	0	+	1.193e-05	plasmalogen (18:1n9)	ncRNA_intronic	LOC100287879,PRICKLE2-AS1
rs11238258	7	53297959	53265453	C	T	0.788426	Y	0.9373	N	NA	0	+	1.193e-05	pentadecanoic acid (15:0)	intergenic	POM121L12(dist=193341),FLJ45974(dist=425243)
rs12593475	15	95696033	93497037	A	T	0.916039	Y	0.9143	N	NA	0	+	1.193e-05	behenic acid (22:0)	intergenic	MCTP2(dist=668852),LOC400456(dist=126486)
rs1162705	3	9274719	9249719	C	T	0.515625	N	1	Y	0.8567	0.97387	+	1.195e-05	lignoceric acid (24:0)	intronic	SRGAP3
rs363439	21	30989015	29910886	C	T	0.761717	Y	0.9884	N	NA	0	+	1.202e-05	palmitoleic Acid (16:1n7 )	ncRNA_intronic	GRIK1-AS2
rs4235532	5	25351609	25387366	A	G	0.488683	Y	0.9256	N	NA	0	+	1.207e-05	γ-linolenic Acid (18:3n6 )	intergenic	LOC340107(dist=510917),CDH9(dist=1529100)
rs12037057	1	105704229	105505752	C	G	0.892402	Y	0.7642	N	NA	0	+	1.208e-05	palmitoleic Acid (16:1n7 )	intergenic	LOC100129138(dist=1084536),PRMT6(dist=1895038)
rs9370795	6	15143556	15251535	A	G	0.120169	Y	0.9869	N	NA	0	+	1.211e-05	vaccenic acid (18:1n7)	intergenic	CD83(dist=1006408),JARID2(dist=102650)
rs7738698	6	151558054	151599747	C	T	0.154753	Y	0.9734	N	NA	0	+	1.211e-05	behenic acid (22:0)	intergenic	MTHFD1L(dist=135031),AKAP12(dist=3080)
rs10474346	5	90564139	90599895	C	T	0.10308	Y	0.9799	N	NA	0	+	1.212e-05	pentadecanoic acid (15:0)	intergenic	GPR98(dist=104106),ARRDC3(dist=100402)
rs11001729	10	54111895	53781901	A	G	0.509057	Y	0.9535	N	NA	0	+	1.214e-05	eicsoatetraenoic acid (20:4n3)	intergenic	DKK1(dist=34478),MBL2(dist=413245)
rs7595943	2	242027525	241676198	A	G	0.811896	Y	0.9911	N	NA	0	+	1.214e-05	eicosapentaenoic acid (EPA) (20:5n3)	intronic	SNED1
rs363457	21	30975240	29897111	G	T	0.865572	N	1	Y	0.6821	1	+	1.215e-05	palmitic acid (16:0)	ncRNA_intronic	GRIK1-AS2
rs17072290	4	182724177	182961171	A	C	0.921536	Y	0.949	N	NA	0	+	1.216e-05	linoleic acid (18:2n6)	intergenic	LINC00290(dist=643875),MGC45800(dist=335982)
rs11753654	6	29782621	29890600	C	T	0.914339	Y	0.9664	N	NA	0	+	1.216e-05	nervonic acid (24:1n9)	intergenic	LOC554223(dist=17037),HLA-G(dist=12135)
rs1493835	12	74975917	73262184	C	T	0.87801	Y	0.9689	N	NA	0	+	1.218e-05	γ-linolenic Acid (18:3n6 )	intergenic	ATXN7L3B(dist=40685),KCNC2(dist=457941)
rs2048185	5	25349308	25385065	A	T	0.488593	Y	0.9262	N	NA	0	+	1.218e-05	γ-linolenic Acid (18:3n6 )	intergenic	LOC340107(dist=508616),CDH9(dist=1531401)
rs5994776	22	33969514	32299514	A	G	0.806569	N	1	Y	0.1597	1	+	1.218e-05	docosapentaenoic acid (22:5n6)	intronic	LARGE
rs7548714	1	204144249	202410872	C	T	0.112195	N	1	Y	0.4173	0.990499	+	1.219e-05	eicosapentaenoic acid (EPA) (20:5n3)	intergenic	REN(dist=8784),KISS1(dist=15220)
rs735294	20	3684960	3632960	C	T	0.128338	Y	0.735	N	NA	0	+	1.22e-05	γ-linolenic Acid (18:3n6 )	intronic	SIGLEC1
rs10942104	5	25348990	25384747	C	T	0.511416	Y	0.9262	N	NA	0	+	1.221e-05	γ-linolenic Acid (18:3n6 )	intergenic	LOC340107(dist=508298),CDH9(dist=1531719)
rs10933529	2	242028282	241676955	C	T	0.811888	Y	0.9918	N	NA	0	+	1.222e-05	eicosapentaenoic acid (EPA) (20:5n3)	intronic	SNED1
rs308077	7	5890153	5856679	A	G	0.113314	Y	0.6844	N	NA	0	+	1.222e-05	palmitelaidic acid (t16:1n7)	ncRNA_intronic	ZNF815P
rs10399884	1	105707220	105508743	A	G	0.107602	Y	0.7651	N	NA	0	+	1.223e-05	palmitoleic Acid (16:1n7 )	intergenic	LOC100129138(dist=1087527),PRMT6(dist=1892047)
rs2026664	1	98836595	98609183	G	T	0.298535	N	1	Y	1	0.996437	+	1.225e-05	palmitoleic Acid (16:1n7 )	intergenic	LOC729987(dist=98381),SNX7(dist=290641)
rs4701478	5	25347007	25382764	C	T	0.511486	Y	0.9267	N	NA	0	+	1.229e-05	γ-linolenic Acid (18:3n6 )	intergenic	LOC340107(dist=506315),CDH9(dist=1533702)
rs2399957	10	13280550	13320556	A	C	0.0770286	Y	0.7249	N	NA	0	+	1.23e-05	γ-linolenic Acid (18:3n6 )	intergenic	UCMA(dist=4222),PHYH(dist=39246)
rs35835	3	64066754	64041794	A	G	0.636078	Y	0.9768	N	NA	0	+	1.231e-05	plasmalogen (18:1n9)	ncRNA_intronic	LOC100287879,PRICKLE2-AS1
rs11258285	10	13280367	13320373	C	G	0.92296	Y	0.7248	N	NA	0	+	1.231e-05	γ-linolenic Acid (18:3n6 )	intergenic	UCMA(dist=4039),PHYH(dist=39429)
rs1404597	8	69127153	69289707	G	T	0.317064	Y	0.9889	N	NA	0	+	1.234e-05	behenic acid (22:0)	intronic	PREX2
rs4888910	16	79027129	77584630	A	G	0.114684	Y	0.87	N	NA	0	+	1.235e-05	stearic acid (18:0)	intronic	WWOX
rs2327592	20	12011588	11959588	A	G	0.876928	Y	0.4657	N	NA	0	+	1.236e-05	linoleic acid (18:2n6)	intergenic	BTBD3(dist=104345),SPTLC3(dist=978039)
rs4924613	15	42351338	40138630	C	T	0.459581	Y	0.9583	N	NA	0	+	1.238e-05	plasmalogen (18:1n9)	intergenic	PLA2G4E(dist=8437),PLA2G4D(dist=8543)
rs7600433	2	20725454	20588935	C	G	0.605481	Y	0.8888	N	NA	0	+	1.239e-05	docosahexaenoic acid (DHA) (22:6n3)	intergenic	RHOB(dist=76253),HS1BP3(dist=92110)
rs4563542	4	135954367	136173817	A	C	0.235687	Y	0.5231	N	NA	0	+	1.239e-05	lignoceric acid (24:0)	intergenic	PABPC4L(dist=831464),NONE(dist=NONE)
rs12718760	7	53301338	53268832	A	G	0.810835	Y	0.9445	N	NA	0	+	1.241e-05	myristic acid (14:0)	intergenic	POM121L12(dist=196720),FLJ45974(dist=421864)
rs4888908	16	79026446	77583947	C	G	0.114597	Y	0.8732	N	NA	0	+	1.242e-05	stearic acid (18:0)	intronic	WWOX
rs6034466	20	16364722	16312722	A	G	0.559611	N	1	Y	0.1024	1	+	1.242e-05	docosapentaenoic acid (DPA) (22:5n3)	intronic	KIF16B
rs2876428	20	16366615	16314615	C	G	0.439368	Y	0.9972	N	NA	0	+	1.244e-05	docosapentaenoic acid (DPA) (22:5n3)	intronic	KIF16B
rs4814482	20	16368336	16316336	G	T	0.560816	Y	0.9964	N	NA	0	+	1.244e-05	docosapentaenoic acid (DPA) (22:5n3)	intronic	KIF16B
rs12951688	17	34353992	31378105	A	G	0.721945	Y	0.9043	N	NA	0	+	1.245e-05	γ-linolenic Acid (18:3n6 )	intergenic	CCL23(dist=8987),CCL18(dist=37651)
rs7711450	5	174702349	174634955	A	T	0.945698	Y	0.9088	N	NA	0	+	1.245e-05	docosahexaenoic acid (DHA) (22:6n3)	intergenic	FLJ16171(dist=279615),DRD1(dist=165326)
rs2208056	20	16369004	16317004	A	T	0.439145	Y	0.9963	N	NA	0	+	1.246e-05	docosapentaenoic acid (DPA) (22:5n3)	intronic	KIF16B
rs6952482	7	53301172	53268666	C	T	0.189062	Y	0.9451	N	NA	0	+	1.25e-05	myristic acid (14:0)	intergenic	POM121L12(dist=196554),FLJ45974(dist=422030)
rs17768343	14	38001181	37070932	A	C	0.411622	Y	0.9706	N	NA	0	+	1.252e-05	arachidic acid (20:0)	intronic	MIPOL1
rs8005136	14	37995936	37065687	C	T	0.607878	Y	0.9746	N	NA	0	+	1.253e-05	arachidic acid (20:0)	intronic	MIPOL1
rs9759077	3	197605237	199089634	C	G	0.100973	N	1	Y	1	0.996437	+	1.254e-05	docosapentaenoic acid (DPA) (22:5n3)	intergenic	LRCH3(dist=6781),IQCG(dist=10709)
rs704375	3	64043631	64018671	A	G	0.314792	N	1	Y	0.7043	0.994062	+	1.255e-05	plasmalogen (18:1n9)	intergenic	PSMD6(dist=34511),PRICKLE2-AS1(dist=10009)
rs12877637	13	95546555	94344556	A	G	0.0803339	Y	0.8645	N	NA	0	+	1.257e-05	lignoceric acid (24:0)	intergenic	SOX21(dist=182166),ABCC4(dist=125528)
rs500978	18	60518363	58669343	C	T	0.831216	Y	0.9003	N	NA	0	+	1.26e-05	docosahexaenoic acid (DHA) (22:6n3)	intronic	PHLPP1
rs11650509	17	13954351	13895076	C	T	0.210347	Y	0.9976	N	NA	0	+	1.262e-05	docosadienoic acid (22:2n6)	ncRNA_intronic	COX10-AS1
rs6951113	7	53301106	53268600	C	G	0.811086	Y	0.946	N	NA	0	+	1.263e-05	myristic acid (14:0)	intergenic	POM121L12(dist=196488),FLJ45974(dist=422096)
rs12709199	16	7444629	7384630	C	G	0.072871	Y	0.9687	N	NA	0	+	1.265e-05	docosahexaenoic acid (DHA) (22:6n3)	intronic	RBFOX1
rs2815736	6	73111454	73168175	A	G	0.42812	Y	0.922	N	NA	0	+	1.266e-05	γ-linolenic Acid (18:3n6 )	UTR3	RIMS1
rs17331073	2	163895848	163604094	A	G	0.053528	N	1	Y	1	1	+	1.27e-05	di-homo-γ-linolenic Acid (20:3n6 )	intergenic	KCNH7(dist=200591),FIGN(dist=568270)
rs12469695	2	43833258	43686762	C	T	0.895377	N	1	Y	1	1	+	1.271e-05	stearic acid (18:0)	intergenic	THADA(dist=10073),PLEKHH2(dist=31181)
rs10517955	4	67033505	66716100	A	G	0.0948905	N	1	Y	0.337	1	+	1.271e-05	palmitelaidic acid (t16:1n7)	intergenic	LOC100144602(dist=474401),CENPC1(dist=1304484)
rs10787576	10	84855219	84845199	C	T	0.526576	N	1	Y	0.7201	0.98337	+	1.271e-05	palmitelaidic acid (t16:1n7)	intergenic	NRG3(dist=108284),GHITM(dist=1043966)
rs12455761	18	22964585	21218583	A	G	0.726196	Y	0.5011	N	NA	0	+	1.275e-05	docosahexaenoic acid (DHA) (22:6n3)	intergenic	ZNF521(dist=32371),SS18(dist=631632)
rs10232192	7	53299136	53266630	C	T	0.188738	Y	0.947	N	NA	0	+	1.278e-05	myristic acid (14:0)	intergenic	POM121L12(dist=194518),FLJ45974(dist=424066)
rs513039	11	114037158	113542368	A	G	0.227527	Y	0.9773	N	NA	0	+	1.278e-05	lignoceric acid (24:0)	intronic	ZBTB16
rs6743779	2	207990038	207698283	A	C	0.70046	Y	0.9872	N	NA	0	+	1.286e-05	arachidic acid (20:0)	intronic	KLF7
rs1557975	7	32191808	32158333	A	G	0.209975	N	1	Y	0.7638	0.98694	+	1.292e-05	eicosadienoic acid (20:2n6)	intronic	PDE1C
rs2003067	13	22513646	21411646	C	T	0.93901	Y	0.9686	N	NA	0	+	1.292e-05	erucic acid (22:1n9)	intergenic	LINC00424(dist=61347),BASP1P1(dist=957523)
rs10845354	12	11595999	11487266	C	T	0.222712	Y	0.9993	N	NA	0	+	1.293e-05	docosahexaenoic acid (DHA) (22:6n3)	intergenic	PRB2(dist=47501),LOC338817(dist=104965)
rs3217751	9	130552915	129592736	A	G	0.598302	Y	0.9935	N	NA	0	+	1.294e-05	di-homo-γ-linolenic Acid (20:3n6 )	UTR3	CDK9
rs10267125	7	29933923	29900448	A	G	0.0650195	Y	0.8938	N	NA	0	+	1.294e-05	palmitelaidic acid (t16:1n7)	intronic	WIPF3
rs17674880	13	108694176	107492177	A	G	0.916667	N	1	Y	1	0.997625	+	1.303e-05	arachidonic acid (20:4n6)	intergenic	FAM155A(dist=174716),LIG4(dist=165616)
rs12206488	6	66999917	67056638	G	T	0.767302	Y	0.9135	N	NA	0	+	1.303e-05	behenic acid (22:0)	intergenic	SLC25A51P1(dist=500541),NONE(dist=NONE)
rs1525636	7	123208829	122996065	A	G	0.628079	N	1	Y	0.1027	0.98694	+	1.304e-05	γ-linolenic Acid (18:3n6 )	intergenic	NDUFA5(dist=10871),ASB15(dist=40283)
rs6139180	20	3681283	3629283	A	G	0.872863	Y	0.7294	N	NA	0	+	1.305e-05	γ-linolenic Acid (18:3n6 )	intronic	SIGLEC1
rs10432654	2	32909924	32763428	A	G	0.229319	N	1	Y	0.06353	1	+	1.305e-05	eicsoatetraenoic acid (20:4n3)	intronic	TTC27
rs4952282	2	32913607	32767111	G	T	0.246626	N	1	Y	0.4388	0.991686	+	1.305e-05	eicsoatetraenoic acid (20:4n3)	intronic	TTC27
rs10871402	16	81155657	79713158	A	T	0.465966	Y	0.9498	N	NA	0	+	1.306e-05	stearic acid (18:0)	intronic	PKD1L2
rs1897636	12	82447768	80971899	A	G	0.264024	N	1	Y	0.6432	0.996437	+	1.306e-05	adrenic acid (22:4n6)	intergenic	PPFIA2(dist=294659),CCDC59(dist=298315)
rs12208622	6	73620094	73676815	A	G	0.269424	N	1	Y	0.8342	0.97031	+	1.309e-05	γ-linolenic Acid (18:3n6 )	intronic	KCNQ5
rs5754819	22	34470167	32800167	A	G	0.947016	N	1	Y	1	0.996437	+	1.311e-05	palmitelaidic acid (t16:1n7)	intergenic	LARGE(dist=153751),ISX(dist=991963)
rs9671635	14	85302957	84372710	C	T	0.124544	Y	0.9313	N	NA	0	+	1.315e-05	oleic acid (18:1n9)	intergenic	NONE(dist=NONE),FLRT2(dist=693531)
rs3109647	2	237575172	237239911	A	C	0.78536	N	1	Y	1	0.97743	+	1.316e-05	eicsoatetraenoic acid (20:4n3)	intergenic	CXCR7(dist=84178),COPS8(dist=418912)
rs4740866	9	716570	706570	G	T	0.120438	N	1	Y	1	1	+	1.323e-05	mead acid (20:3n9 )	intronic	KANK1
rs7724489	5	90558366	90594122	A	T	0.103975	Y	0.999	N	NA	0	+	1.326e-05	pentadecanoic acid (15:0)	intergenic	GPR98(dist=98333),ARRDC3(dist=106175)
rs4380519	4	19810878	19419976	A	G	0.432069	N	1	Y	0.5835	0.992874	+	1.327e-05	myristoleic acid (14:1n5)	intergenic	LCORL(dist=1787395),SLIT2(dist=444357)
rs1384534	6	2662442	2607441	C	G	0.815831	Y	0.9503	N	NA	0	+	1.331e-05	behenic acid (22:0)	intergenic	C6orf195(dist=27144),MYLK4(dist=1421)
rs12379987	9	130561688	129601509	C	T	0.422972	Y	0.963	N	NA	0	+	1.332e-05	di-homo-γ-linolenic Acid (20:3n6 )	intergenic	CDK9(dist=8636),FPGS(dist=3466)
rs1858309	5	90556558	90592314	C	T	0.104015	Y	1	N	NA	0	+	1.334e-05	pentadecanoic acid (15:0)	intergenic	GPR98(dist=96525),ARRDC3(dist=107983)
rs7709572	5	90557033	90592789	C	G	0.897672	N	1	Y	0.3447	0.990499	+	1.334e-05	pentadecanoic acid (15:0)	intergenic	GPR98(dist=97000),ARRDC3(dist=107508)
rs2103500	21	20407555	19329426	C	T	0.534472	Y	0.7518	N	NA	0	+	1.337e-05	docosahexaenoic acid (DHA) (22:6n3)	intergenic	TMPRSS15(dist=631585),LINC00320(dist=1707358)
rs4947796	7	53298663	53266157	A	G	0.188087	Y	0.9509	N	NA	0	+	1.338e-05	myristic acid (14:0)	intergenic	POM121L12(dist=194045),FLJ45974(dist=424539)
rs10520773	15	95692602	93493606	C	T	0.921624	Y	0.9929	N	NA	0	+	1.338e-05	behenic acid (22:0)	intergenic	MCTP2(dist=665421),LOC400456(dist=129917)
rs12593543	15	95696202	93497206	C	T	0.923739	N	1	Y	0.5968	0.990499	+	1.338e-05	behenic acid (22:0)	intergenic	MCTP2(dist=669021),LOC400456(dist=126317)
rs13379984	15	95690945	93491949	C	G	0.921166	Y	0.9969	N	NA	0	+	1.338e-05	behenic acid (22:0)	intergenic	MCTP2(dist=663764),LOC400456(dist=131574)
rs13379993	15	95691156	93492160	A	T	0.921225	Y	0.9963	N	NA	0	+	1.338e-05	behenic acid (22:0)	intergenic	MCTP2(dist=663975),LOC400456(dist=131363)
rs16949785	15	95692571	93493575	A	G	0.921555	Y	0.9934	N	NA	0	+	1.338e-05	behenic acid (22:0)	intergenic	MCTP2(dist=665390),LOC400456(dist=129948)
rs9920011	15	95690709	93491713	A	G	0.920925	N	1	Y	0.6001	0.997625	+	1.338e-05	behenic acid (22:0)	intergenic	MCTP2(dist=663528),LOC400456(dist=131810)
rs1781937	10	5200638	5190638	A	G	0.4118	N	1	Y	0.856	1	+	1.342e-05	plasmalogen (18:1n7)	ncRNA_intronic	AKR1CL1
rs13131324	4	186641213	186878207	A	G	0.273069	Y	0.9277	N	NA	0	+	1.343e-05	palmitic acid (16:0)	intronic	SORBS2
rs17712238	2	184469557	184177802	A	G	0.111185	Y	0.7765	N	NA	0	+	1.344e-05	palmitic acid (16:0)	intergenic	NUP35(dist=443149),ZNF804A(dist=993536)
rs4889240	16	81156522	79714023	C	T	0.594029	Y	0.9527	N	NA	0	+	1.344e-05	stearic acid (18:0)	intronic	PKD1L2
rs2051182	21	30983420	29905291	C	T	0.782836	Y	0.9877	N	NA	0	+	1.345e-05	a-linolenic acid (18:3n3)	ncRNA_intronic	GRIK1-AS2
rs11759677	6	2645325	2590324	C	T	0.431958	Y	0.9741	N	NA	0	+	1.345e-05	nervonic acid (24:1n9)	intergenic	C6orf195(dist=10027),MYLK4(dist=18538)
rs1484888	2	193327564	193035809	A	G	0.585749	Y	0.8882	N	NA	0	+	1.347e-05	eicsoatetraenoic acid (20:4n3)	intergenic	TMEFF2(dist=267920),PCGEM1(dist=287007)
rs1484887	2	193327381	193035626	A	G	0.585763	Y	0.8882	N	NA	0	+	1.348e-05	eicsoatetraenoic acid (20:4n3)	intergenic	TMEFF2(dist=267737),PCGEM1(dist=287190)
rs881266	2	193322885	193031130	A	T	0.414225	Y	0.8881	N	NA	0	+	1.348e-05	eicsoatetraenoic acid (20:4n3)	intergenic	TMEFF2(dist=263241),PCGEM1(dist=291686)
rs2062507	12	121259051	119743434	C	T	0.581608	N	1	Y	0.2809	0.998812	+	1.351e-05	plasmalogen (18:0)	intronic	SPPL3
rs12205241	6	37540870	37648848	A	G	0.0717372	Y	0.5331	N	NA	0	+	1.351e-05	behenic acid (22:0)	intergenic	MIR4462(dist=17672),MDGA1(dist=59414)
rs12154880	7	107967394	107754630	C	T	0.0962241	N	1	Y	0.5936	0.998812	+	1.353e-05	docosahexaenoic acid (DHA) (22:6n3)	intronic	NRCAM
rs3005512	6	74606438	74663166	A	G	0.347375	N	1	Y	0.8474	0.996437	+	1.357e-05	docosahexaenoic acid (DHA) (22:6n3)	intergenic	CD109(dist=68397),COL12A1(dist=1187604)
rs4767935	12	121216531	119700914	C	T	0.420089	Y	0.9968	N	NA	0	+	1.36e-05	plasmalogen (18:0)	intronic	SPPL3
rs2041083	2	242056214	241704887	C	T	0.182822	N	1	Y	0.3029	0.991686	+	1.36e-05	linoleic acid (18:2n6)	intronic	PASK
rs2240538	2	242035146	241683819	G	T	0.812347	N	1	Y	0.5229	0.994062	+	1.36e-05	linoleic acid (18:2n6)	UTR3	MTERFD2
rs307125	18	37630731	35884729	A	G	0.156863	N	1	Y	1	0.98931	+	1.36e-05	mead acid (20:3n9 )	intergenic	LINC00669(dist=298772),KC6(dist=1429505)
rs12824150	12	121220031	119704414	C	G	0.420082	Y	0.9968	N	NA	0	+	1.361e-05	plasmalogen (18:0)	intronic	SPPL3
rs4862569	4	186648564	186885558	C	T	0.272142	Y	0.9028	N	NA	0	+	1.361e-05	palmitic acid (16:0)	intronic	SORBS2
rs16843274	2	242042107	241690780	A	G	0.189818	Y	0.9929	N	NA	0	+	1.361e-05	linoleic acid (18:2n6)	upstream	MTERFD2
rs2871579	2	242054129	241702802	A	G	0.184279	Y	0.9975	N	NA	0	+	1.361e-05	linoleic acid (18:2n6)	UTR3	PASK
rs6719155	2	242034149	241682822	C	T	0.81023	Y	0.9999	N	NA	0	+	1.361e-05	linoleic acid (18:2n6)	downstream	MTERFD2,SNED1
rs6755432	2	106692	96692	C	T	0.370321	Y	0.9271	N	NA	0	+	1.362e-05	vaccenic acid (18:1n7)	intergenic	FAM110C(dist=60104),SH3YL1(dist=111444)
rs11674477	2	105822	95822	C	G	0.62969	Y	0.9262	N	NA	0	+	1.363e-05	vaccenic acid (18:1n7)	intergenic	FAM110C(dist=59234),SH3YL1(dist=112314)
rs12661990	6	24113737	24221716	A	C	0.90172	Y	0.9176	N	NA	0	+	1.365e-05	mead acid (20:3n9 )	intergenic	HDGFL1(dist=1542987),NRSN1(dist=12677)
rs11202502	10	89437933	89427913	C	T	0.511222	N	1	Y	1	0.97387	+	1.366e-05	arachidonic acid (20:4n6)	intronic	PAPSS2
rs4975614	5	1124560	1177560	A	G	0.0944483	Y	0.9878	N	NA	0	+	1.369e-05	palmitoleic Acid (16:1n7 )	intergenic	SLC12A7(dist=12388),SLC6A19(dist=77150)
rs2079845	7	139503340	139149809	C	T	0.582626	Y	0.9932	N	NA	0	+	1.37e-05	a-linolenic acid (18:3n3)	intronic	TBXAS1
rs4411489	16	83145148	81702649	C	G	0.34758	Y	0.9817	N	NA	0	+	1.37e-05	adrenic acid (22:4n6)	intronic	CDH13
rs363436	21	30990268	29912139	C	T	0.217418	N	1	Y	0.6135	0.998812	+	1.372e-05	a-linolenic acid (18:3n3)	ncRNA_intronic	GRIK1-AS2
rs1029224	21	31011056	29932927	A	G	0.252153	N	1	Y	1	0.98812	+	1.374e-05	oleic acid (18:1n9)	intronic	GRIK1
rs2832416	21	31008630	29930501	A	G	0.252046	Y	0.9979	N	NA	0	+	1.374e-05	oleic acid (18:1n9)	intronic	GRIK1
rs1516855	15	46841770	44629062	A	G	0.62378	N	1	Y	0.8545	0.997625	+	1.374e-05	nervonic acid (24:1n9)	intergenic	SQRDL(dist=858278),SEMA6D(dist=634633)
rs7587318	2	242065358	241714031	A	G	0.815849	Y	0.9903	N	NA	0	+	1.375e-05	linoleic acid (18:2n6)	intronic	PASK
rs7561648	2	105171	95171	G	T	0.629749	Y	0.9249	N	NA	0	+	1.377e-05	vaccenic acid (18:1n7)	intergenic	FAM110C(dist=58583),SH3YL1(dist=112965)
rs10236906	7	18739670	18706195	C	T	0.89	N	1	Y	0.1817	0.96675	+	1.377e-05	behenic acid (22:0)	intronic	HDAC9
rs7588043	2	104979	94979	C	T	0.629751	Y	0.9247	N	NA	0	+	1.378e-05	vaccenic acid (18:1n7)	intergenic	FAM110C(dist=58391),SH3YL1(dist=113157)
rs17755573	6	101810599	101917320	A	G	0.0723674	Y	0.9992	N	NA	0	+	1.378e-05	docosahexaenoic acid (DHA) (22:6n3)	intergenic	ASCC3(dist=481375),GRIK2(dist=36262)
rs835043	12	95431095	93955226	C	T	0.842304	Y	0.9975	N	NA	0	+	1.379e-05	docosapentaenoic acid (22:5n6)	intronic	NR2C1
rs1339159	9	23198381	23188381	C	G	0.564131	Y	0.9837	N	NA	0	+	1.383e-05	mead acid (20:3n9 )	intergenic	FLJ35282(dist=374169),ELAVL2(dist=491722)
rs7078618	10	89440911	89430891	C	T	0.537014	N	1	Y	1	0.97031	+	1.383e-05	arachidonic acid (20:4n6)	intronic	PAPSS2
rs4311593	7	139501199	139147668	C	T	0.417547	Y	0.9938	N	NA	0	+	1.384e-05	a-linolenic acid (18:3n3)	intronic	TBXAS1
rs11844996	14	26689983	25759823	A	G	0.310102	Y	0.9587	N	NA	0	+	1.384e-05	erucic acid (22:1n9)	intergenic	STXBP6(dist=1170888),NOVA1(dist=225106)
rs17812498	6	101820085	101926806	A	G	0.929729	Y	0.9799	N	NA	0	+	1.384e-05	docosahexaenoic acid (DHA) (22:6n3)	intergenic	ASCC3(dist=490861),GRIK2(dist=26776)
rs6135668	20	16074707	16022707	A	G	0.0779629	Y	0.9641	N	NA	0	+	1.384e-05	palmitelaidic acid (t16:1n7)	intergenic	MACROD2(dist=40866),KIF16B(dist=178042)
rs7675845	4	87383276	87602300	A	G	0.627754	Y	0.9731	N	NA	0	+	1.385e-05	plasmalogen (18:1n9)	intergenic	MAPK10(dist=8993),PTPN13(dist=132192)
rs2054454	8	114304701	114373877	A	G	0.122145	Y	0.996	N	NA	0	+	1.385e-05	linoleic acid (18:2n6)	intronic	CSMD3
rs847315	14	72689880	71759633	A	G	0.942047	N	1	Y	1	0.98456	+	1.387e-05	eicosapentaenoic acid (EPA) (20:5n3)	intronic	RGS6
rs16992562	22	33968368	32298368	G	T	0.807423	Y	0.9793	N	NA	0	+	1.387e-05	docosapentaenoic acid (22:5n6)	intronic	LARGE
rs7724489	5	90558366	90594122	A	T	0.103975	Y	0.999	N	NA	0	+	1.389e-05	myristic acid (14:0)	intergenic	GPR98(dist=98333),ARRDC3(dist=106175)
rs35583	12	95422108	93946239	A	G	0.842291	Y	0.9971	N	NA	0	+	1.389e-05	docosapentaenoic acid (22:5n6)	intronic	NR2C1
rs10474346	5	90564139	90599895	C	T	0.10308	Y	0.9799	N	NA	0	+	1.392e-05	myristic acid (14:0)	intergenic	GPR98(dist=104106),ARRDC3(dist=100402)
rs1858309	5	90556558	90592314	C	T	0.104015	Y	1	N	NA	0	+	1.393e-05	myristic acid (14:0)	intergenic	GPR98(dist=96525),ARRDC3(dist=107983)
rs7709572	5	90557033	90592789	C	G	0.897672	N	1	Y	0.3447	0.990499	+	1.393e-05	myristic acid (14:0)	intergenic	GPR98(dist=97000),ARRDC3(dist=107508)
rs17190086	2	56435657	56289161	G	T	0.85855	Y	0.6476	N	NA	0	+	1.393e-05	docosahexaenoic acid (DHA) (22:6n3)	intronic	CCDC85A
rs11225868	11	103417440	102922650	C	T	0.450606	Y	0.9696	N	NA	0	+	1.394e-05	stearidonic acid (18:4n3)	intergenic	DYNC2H1(dist=66849),MIR4693(dist=303194)
rs9298672	9	1222804	1212804	A	G	0.0713415	N	1	Y	0.4362	0.997625	+	1.394e-05	di-homo-γ-linolenic Acid (20:3n6 )	intergenic	DMRT2(dist=165250),SMARCA2(dist=792538)
rs12300942	12	95413533	93937664	C	G	0.157717	Y	0.997	N	NA	0	+	1.394e-05	docosapentaenoic acid (22:5n6)	downstream	NR2C1
rs2269072	2	208001376	207709621	A	G	0.784409	N	1	Y	0.804	0.997625	+	1.396e-05	arachidic acid (20:0)	intronic	KLF7
rs6894902	5	117349667	117377566	A	G	0.907614	Y	0.8075	N	NA	0	+	1.397e-05	docosahexaenoic acid (DHA) (22:6n3)	intergenic	LOC728342(dist=434228),DTWD2(dist=822902)
rs5014872	2	52060125	51913629	A	C	0.868179	Y	0.7783	N	NA	0	+	1.4e-05	docosahexaenoic acid (DHA) (22:6n3)	intergenic	NRXN1(dist=800451),ASB3(dist=1836992)
rs4890552	18	43167421	41421419	A	C	0.674938	Y	0.8372	N	NA	0	+	1.402e-05	γ-linolenic Acid (18:3n6 )	intronic	SLC14A2
rs505416	11	106087461	105592671	A	G	0.108727	Y	0.978	N	NA	0	+	1.406e-05	palmitelaidic acid (t16:1n7)	intergenic	AASDHPPT(dist=118042),GUCY1A2(dist=457277)
rs7033913	9	130561067	129600888	C	T	0.454933	N	1	Y	0.1929	0.996437	+	1.407e-05	di-homo-γ-linolenic Acid (20:3n6 )	intergenic	CDK9(dist=8015),FPGS(dist=4087)
rs6713490	2	52074757	51928261	A	G	0.257908	N	1	Y	0.6411	1	+	1.408e-05	stearidonic acid (18:4n3)	intergenic	NRXN1(dist=815083),ASB3(dist=1822360)
rs363600	21	31012710	29934581	C	T	0.249757	Y	0.9941	N	NA	0	+	1.409e-05	oleic acid (18:1n9)	intronic	GRIK1
rs17089099	13	72827304	71725305	A	G	0.0761267	N	1	Y	0.1648	0.998812	+	1.409e-05	palmitelaidic acid (t16:1n7)	intergenic	DACH1(dist=385974),MZT1(dist=455191)
rs97762	22	48766050	47144714	C	T	0.26764	N	1	Y	0.05651	0.998812	+	1.412e-05	eicsoatetraenoic acid (20:4n3)	intergenic	MIR3201(dist=95823),FAM19A5(dist=119238)
rs6022152	20	36605102	36038516	A	G	0.529233	N	1	Y	0.8595	0.998812	+	1.422e-05	palmitoleic Acid (16:1n7 )	intergenic	VSTM2L(dist=31355),TTI1(dist=6321)
rs17064099	3	60860868	60835908	C	T	0.122263	N	1	Y	0.692	1	+	1.422e-05	eicosapentaenoic acid (EPA) (20:5n3)	intronic	FHIT
rs9528204	13	61308471	60206472	C	T	0.88792	Y	0.9983	N	NA	0	+	1.425e-05	di-homo-γ-linolenic Acid (20:3n6 )	intergenic	TDRD3(dist=160458),MIR3169(dist=465461)
rs363456	21	30975332	29897203	A	G	0.115193	N	1	Y	0.6545	0.97506	+	1.428e-05	palmitic acid (16:0)	ncRNA_intronic	GRIK1-AS2
rs3816424	12	7360229	7251496	C	G	0.734146	N	1	Y	0.8138	0.997625	+	1.428e-05	docosahexaenoic acid (DHA) (22:6n3)	intronic	PEX5
rs2247070	10	37255723	37295729	C	T	0.905695	Y	0.9698	N	NA	0	+	1.429e-05	behenic acid (22:0)	intergenic	FZD8(dist=1325361),ANKRD30A(dist=159062)
rs8083	9	130552179	129592000	A	G	0.40178	Y	0.9934	N	NA	0	+	1.43e-05	di-homo-γ-linolenic Acid (20:3n6 )	UTR3	CDK9
rs4708342	6	78152214	78208933	A	C	0.542976	Y	0.773	N	NA	0	+	1.432e-05	arachidonic acid (20:4n6)	intergenic	IMPG1(dist=1369879),HTR1B(dist=19734)
rs7116765	11	103417634	102922844	A	C	0.549678	Y	0.9806	N	NA	0	+	1.433e-05	stearidonic acid (18:4n3)	intergenic	DYNC2H1(dist=67043),MIR4693(dist=303000)
rs11073184	15	36895630	34682922	G	T	0.219599	Y	0.9502	N	NA	0	+	1.434e-05	eicosadienoic acid (20:2n6)	intronic	C15orf41
rs4889242	16	81157521	79715022	A	G	0.527906	Y	0.9664	N	NA	0	+	1.435e-05	stearic acid (18:0)	intronic	PKD1L2
rs12653975	5	1124046	1177046	C	T	0.0943971	N	1	Y	0.367	0.998812	+	1.436e-05	palmitoleic Acid (16:1n7 )	intergenic	SLC12A7(dist=11874),SLC6A19(dist=77664)
rs1514163	13	61308704	60206705	A	G	0.887554	Y	0.9945	N	NA	0	+	1.437e-05	di-homo-γ-linolenic Acid (20:3n6 )	intergenic	TDRD3(dist=160691),MIR3169(dist=465228)
rs7956416	12	74871320	73157587	A	G	0.14462	Y	0.9696	N	NA	0	+	1.443e-05	γ-linolenic Acid (18:3n6 )	intergenic	LOC100507377(dist=184909),ATXN7L3B(dist=60231)
rs12031560	1	198462404	196729027	A	C	0.846117	Y	0.9893	N	NA	0	+	1.443e-05	palmitelaidic acid (t16:1n7)	intergenic	NEK7(dist=170856),ATP6V1G3(dist=29948)
rs10987750	9	130591103	129630924	C	G	0.399222	Y	0.7534	N	NA	0	+	1.447e-05	di-homo-γ-linolenic Acid (20:3n6 )	intronic	ENG
rs7812989	8	115200723	115269899	C	T	0.353114	Y	0.9798	N	NA	0	+	1.449e-05	myristic acid (14:0)	intergenic	CSMD3(dist=751481),TRPS1(dist=1220001)
rs4882675	12	74857096	73143363	C	T	0.144607	Y	0.9669	N	NA	0	+	1.451e-05	γ-linolenic Acid (18:3n6 )	intergenic	LOC100507377(dist=170685),ATXN7L3B(dist=74455)
rs9563838	13	61307706	60205707	A	G	0.111383	N	1	Y	0.4637	0.995249	+	1.451e-05	di-homo-γ-linolenic Acid (20:3n6 )	intergenic	TDRD3(dist=159693),MIR3169(dist=466226)
rs11121804	1	11766424	11689011	C	T	0.838455	Y	0.6065	N	NA	0	+	1.455e-05	myristic acid (14:0)	exonic	DRAXIN
rs40517	3	64068857	64043897	C	T	0.350973	N	1	Y	0.4698	1	+	1.456e-05	plasmalogen (18:1n9)	ncRNA_exonic	LOC100287879
rs1936980	1	190876141	189142764	C	T	0.8478	N	1	Y	0.07471	0.995249	+	1.458e-05	stearic acid (18:0)	intergenic	LOC440704(dist=105353),RGS18(dist=1251451)
rs10494146	1	112714361	112515884	A	G	0.660171	N	1	Y	0.4345	0.998812	+	1.458e-05	mead acid (20:3n9 )	intergenic	LOC643355(dist=172898),CTTNBP2NL(dist=224439)
rs10857934	1	112709285	112510808	G	T	0.340633	N	1	Y	0.3342	1	+	1.458e-05	mead acid (20:3n9 )	intergenic	LOC643355(dist=167822),CTTNBP2NL(dist=229515)
rs12071268	1	112717693	112519216	A	G	0.659562	N	1	Y	0.4345	0.998812	+	1.458e-05	mead acid (20:3n9 )	intergenic	LOC643355(dist=176230),CTTNBP2NL(dist=221107)
rs1440174	1	112774245	112575768	C	T	0.341493	N	1	Y	0.08702	0.992874	+	1.458e-05	mead acid (20:3n9 )	intergenic	LOC643355(dist=232782),CTTNBP2NL(dist=164555)
rs2067987	2	242027926	241676599	A	T	0.0847056	Y	0.9828	N	NA	0	+	1.461e-05	linoleic acid (18:2n6)	intronic	SNED1
rs4657565	1	158921674	157188298	A	G	0.529805	N	1	Y	0.5939	0.997625	+	1.462e-05	behenic acid (22:0)	intronic	PYHIN1
rs3815292	2	242032762	241681435	A	G	0.915322	Y	0.988	N	NA	0	+	1.464e-05	linoleic acid (18:2n6)	UTR3	SNED1
rs2951763	12	11608776	11500043	A	G	0.150677	N	1	Y	0.4802	0.98694	+	1.465e-05	γ-linolenic Acid (18:3n6 )	intergenic	PRB2(dist=60278),LOC338817(dist=92188)
rs10458448	1	112717797	112519320	A	C	0.34126	Y	0.9997	N	NA	0	+	1.468e-05	mead acid (20:3n9 )	intergenic	LOC643355(dist=176334),CTTNBP2NL(dist=221003)
rs1527283	10	37250713	37290719	A	G	0.905877	Y	0.9791	N	NA	0	+	1.473e-05	behenic acid (22:0)	intergenic	FZD8(dist=1320351),ANKRD30A(dist=164072)
rs1440620	1	214261350	212327973	C	T	0.380737	Y	0.4809	N	NA	0	+	1.474e-05	lignoceric acid (24:0)	intergenic	PROX1(dist=46503),SMYD2(dist=193215)
rs1859926	2	242022111	241670784	C	T	0.0847062	Y	0.9764	N	NA	0	+	1.476e-05	linoleic acid (18:2n6)	intronic	SNED1
rs16885563	8	115219631	115288807	A	C	0.647692	Y	0.9864	N	NA	0	+	1.478e-05	myristic acid (14:0)	intergenic	CSMD3(dist=770389),TRPS1(dist=1201093)
rs9633742	10	89432286	89422266	C	T	0.503659	N	1	Y	0.859	0.997625	+	1.478e-05	linoleic acid (18:2n6)	intronic	PAPSS2
rs10868009	9	86061834	85251654	A	G	0.59908	Y	0.9089	N	NA	0	+	1.478e-05	nervonic acid (24:1n9)	intronic	FRMD3
rs17587757	4	150854267	151073717	A	G	0.36826	N	1	Y	1	0.992874	+	1.478e-05	nervonic acid (24:1n9)	intergenic	NR3C2(dist=1490595),DCLK2(dist=145159)
rs7600406	2	141338918	141055388	C	T	0.651072	Y	0.9355	N	NA	0	+	1.479e-05	docosapentaenoic acid (22:5n6)	intronic	LRP1B
rs10895459	11	103418177	102923387	C	T	0.450122	N	1	Y	0.5924	0.998812	+	1.481e-05	stearidonic acid (18:4n3)	intergenic	DYNC2H1(dist=67586),MIR4693(dist=302457)
rs4764740	12	100272231	98796362	A	G	0.76497	Y	0.9079	N	NA	0	+	1.481e-05	lignoceric acid (24:0)	intronic	ANKS1B
rs3808268	7	90596984	90434920	A	C	0.760949	Y	1	N	NA	0	+	1.483e-05	a-linolenic acid (18:3n3)	intronic	CDK14
rs3808270	7	90597274	90435210	C	T	0.239051	Y	1	N	NA	0	+	1.483e-05	a-linolenic acid (18:3n3)	intronic	CDK14
rs3808271	7	90598872	90436808	C	T	0.760949	Y	1	N	NA	0	+	1.483e-05	a-linolenic acid (18:3n3)	intronic	CDK14
rs705343	7	90610023	90447959	A	G	0.760729	Y	0.9991	N	NA	0	+	1.483e-05	a-linolenic acid (18:3n3)	intronic	CDK14
rs802397	7	90611621	90449557	C	T	0.760526	Y	0.9986	N	NA	0	+	1.483e-05	a-linolenic acid (18:3n3)	intronic	CDK14
rs802404	7	90617103	90455039	A	G	0.239794	Y	0.9985	N	NA	0	+	1.483e-05	a-linolenic acid (18:3n3)	intronic	CDK14
rs802410	7	90622039	90459975	G	T	0.75985	Y	0.9994	N	NA	0	+	1.483e-05	a-linolenic acid (18:3n3)	intronic	CDK14
rs7521746	1	191062388	189329011	A	G	0.578913	Y	0.9865	N	NA	0	+	1.485e-05	stearic acid (18:0)	intergenic	LOC440704(dist=291600),RGS18(dist=1065204)
rs10141637	14	21587921	20657761	A	C	0.764418	Y	0.5241	N	NA	0	+	1.485e-05	eicosenoic acid (20:1n9)	intergenic	ZNF219(dist=15058),OR5AU1(dist=35175)
rs7580778	2	110399823	109757112	C	T	0.902376	Y	0.7647	N	NA	0	+	1.485e-05	palmitelaidic acid (t16:1n7)	intergenic	SOWAHC(dist=23259),RGPD6(dist=150512)
rs4809930	20	36680919	36114333	G	T	0.103071	Y	0.7891	N	NA	0	+	1.486e-05	eicosadienoic acid (20:2n6)	intronic	RPRD1B
rs9350712	6	78164117	78220836	A	T	0.551845	Y	0.7758	N	NA	0	+	1.49e-05	arachidonic acid (20:4n6)	intergenic	IMPG1(dist=1381782),HTR1B(dist=7831)
rs2240539	2	242035544	241684217	C	G	0.0844751	Y	0.988	N	NA	0	+	1.492e-05	linoleic acid (18:2n6)	exonic	MTERFD2
rs6135669	20	16074761	16022761	C	T	0.0788577	Y	0.9441	N	NA	0	+	1.493e-05	palmitelaidic acid (t16:1n7)	intergenic	MACROD2(dist=40920),KIF16B(dist=177988)
rs28957	17	31324673	28348786	A	G	0.149259	Y	0.8087	N	NA	0	+	1.495e-05	arachidonic acid (20:4n6)	intronic	SPACA3
rs9352481	6	78162536	78219255	A	G	0.448278	Y	0.7782	N	NA	0	+	1.495e-05	arachidonic acid (20:4n6)	intergenic	IMPG1(dist=1380201),HTR1B(dist=9412)
rs9632668	7	139504468	139150937	A	G	0.5795	Y	0.9478	N	NA	0	+	1.498e-05	a-linolenic acid (18:3n3)	intronic	TBXAS1
rs8071918	17	69785819	67297414	C	G	0.334739	Y	0.9349	N	NA	0	+	1.498e-05	behenic acid (22:0)	intergenic	KCNJ2(dist=1609636),SOX9(dist=331342)
rs11077501	17	68526061	66037656	C	T	0.362448	Y	0.5642	N	NA	0	+	1.498e-05	palmitelaidic acid (t16:1n7)	intergenic	KCNJ2(dist=349878),SOX9(dist=1591100)
rs2082454	19	29904906	34596746	A	G	0.899635	N	1	Y	0.5557	1	+	1.501e-05	palmitoleic Acid (16:1n7 )	ncRNA_intronic	LOC284395
rs6688501	1	191061333	189327956	C	T	0.421172	Y	0.987	N	NA	0	+	1.501e-05	stearic acid (18:0)	intergenic	LOC440704(dist=290545),RGS18(dist=1066259)
rs6699357	1	112720172	112521695	A	C	0.341401	Y	0.9991	N	NA	0	+	1.503e-05	mead acid (20:3n9 )	intergenic	LOC643355(dist=178709),CTTNBP2NL(dist=218628)
rs11621659	14	38047443	37117194	A	G	0.479062	Y	0.8894	N	NA	0	+	1.504e-05	pentadecanoic acid (15:0)	intergenic	MIPOL1(dist=26979),FOXA1(dist=11314)
rs10188440	2	137949196	137665666	C	T	0.636063	Y	0.9828	N	NA	0	+	1.505e-05	myristoleic acid (14:1n5)	intronic	THSD7B
rs852585	5	10955893	11008893	A	C	0.0918491	N	1	Y	1	1	+	1.505e-05	docosapentaenoic acid (22:5n6)	intergenic	DAP(dist=194506),CTNND2(dist=16059)
rs860434	5	10954186	11007186	C	T	0.0910758	N	1	Y	1	0.992874	+	1.505e-05	docosapentaenoic acid (22:5n6)	intergenic	DAP(dist=192799),CTNND2(dist=17766)
rs12476204	2	173478971	173187217	C	T	0.779514	Y	0.972	N	NA	0	+	1.512e-05	behenic acid (22:0)	intergenic	PDK1(dist=15109),RAPGEF4-AS1(dist=108947)
rs1028541	20	16446126	16394126	A	T	0.531171	Y	0.9849	N	NA	0	+	1.518e-05	docosapentaenoic acid (DPA) (22:5n3)	intronic	KIF16B
rs2008204	3	43196804	43171808	C	T	0.945741	Y	0.4073	N	NA	0	+	1.52e-05	docosapentaenoic acid (22:5n6)	intergenic	GTDC2(dist=49229),SNRK(dist=131200)
rs2144887	20	16344339	16292339	C	G	0.45872	Y	0.9042	N	NA	0	+	1.521e-05	docosapentaenoic acid (DPA) (22:5n3)	intronic	KIF16B
rs13015260	2	173484283	173192529	G	T	0.779507	Y	0.9752	N	NA	0	+	1.523e-05	behenic acid (22:0)	intergenic	PDK1(dist=20421),RAPGEF4-AS1(dist=103635)
rs4934355	10	89425411	89415391	A	G	0.496589	Y	0.9877	N	NA	0	+	1.524e-05	linoleic acid (18:2n6)	intronic	PAPSS2
rs7808361	7	85001357	84839293	A	C	0.897765	Y	0.5542	N	NA	0	+	1.524e-05	palmitelaidic acid (t16:1n7)	intergenic	SEMA3D(dist=250110),GRM3(dist=1271873)
rs637151	18	60454785	58605765	G	T	0.833228	Y	0.9012	N	NA	0	+	1.53e-05	docosahexaenoic acid (DHA) (22:6n3)	intronic	PHLPP1
rs6543769	2	34045896	33899400	A	G	0.338363	Y	0.9952	N	NA	0	+	1.532e-05	mead acid (20:3n9 )	intergenic	MYADML(dist=92612),NONE(dist=NONE)
rs2027565	6	78151596	78208315	A	T	0.551089	Y	0.7913	N	NA	0	+	1.532e-05	arachidonic acid (20:4n6)	intergenic	IMPG1(dist=1369261),HTR1B(dist=20352)
rs6427085	1	153687227	151953851	A	C	0.0554039	Y	0.8283	N	NA	0	+	1.535e-05	erucic acid (22:1n9)	intergenic	NPR1(dist=20759),INTS3(dist=13340)
rs443742	20	15127599	15075599	A	G	0.277985	Y	0.9727	N	NA	0	+	1.536e-05	a-linolenic acid (18:3n3)	intronic	MACROD2
rs6968062	7	3053547	3020073	C	T	0.741169	N	1	Y	0.6411	0.998812	+	1.538e-05	mead acid (20:3n9 )	intronic	CARD11
rs16855489	2	217018256	216726501	C	T	0.65061	N	1	Y	0.05562	0.996437	+	1.539e-05	di-homo-γ-linolenic Acid (20:3n6 )	intronic	XRCC5
rs11813269	10	37243242	37283248	A	G	0.906326	N	1	Y	1	1	+	1.541e-05	behenic acid (22:0)	intergenic	FZD8(dist=1312880),ANKRD30A(dist=171543)
rs801837	7	88961252	88799188	C	T	0.242417	Y	0.8032	N	NA	0	+	1.543e-05	docosahexaenoic acid (DHA) (22:6n3)	intronic	ZNF804B
rs5746902	22	17290674	15670674	A	G	0.0693406	Y	0.9617	N	NA	0	+	1.544e-05	eicosadienoic acid (20:2n6)	intronic	XKR3
rs2055172	6	65484758	65541479	A	G	0.22107	Y	0.9571	N	NA	0	+	1.545e-05	palmitic acid (16:0)	intronic	EYS
rs9874195	3	5543950	5518950	G	T	0.490037	N	1	Y	0.1055	0.97506	+	1.545e-05	stearidonic acid (18:4n3)	intergenic	MIR4790(dist=252010),GRM7(dist=1358852)
rs12210008	6	24133472	24241451	C	T	0.0976752	Y	0.9231	N	NA	0	+	1.545e-05	mead acid (20:3n9 )	intronic	NRSN1
rs1323258	9	713768	703768	A	T	0.104408	Y	0.8381	N	NA	0	+	1.545e-05	mead acid (20:3n9 )	intronic	KANK1
rs3801068	7	3043802	3010328	C	G	0.25377	Y	0.9202	N	NA	0	+	1.547e-05	mead acid (20:3n9 )	intronic	CARD11
rs2094416	13	30305396	29203396	A	G	0.88013	Y	0.6179	N	NA	0	+	1.548e-05	pentadecanoic acid (15:0)	intergenic	SLC7A1(dist=135571),UBL3(dist=33149)
rs17681667	8	114307509	114376685	C	T	0.877684	Y	0.9965	N	NA	0	+	1.548e-05	linoleic acid (18:2n6)	intronic	CSMD3
rs7830924	8	114197392	114266568	C	T	0.897957	Y	0.9502	N	NA	0	+	1.548e-05	linoleic acid (18:2n6)	intronic	CSMD3
rs11638213	15	27290734	24873480	A	G	0.487018	Y	0.9766	N	NA	0	+	1.548e-05	eicosapentaenoic acid (EPA) (20:5n3)	intronic	GABRG3
rs4469299	6	169818001	169559926	A	G	0.927446	Y	0.9589	N	NA	0	+	1.55e-05	palmitelaidic acid (t16:1n7)	intergenic	THBS2(dist=163864),WDR27(dist=39302)
rs9915486	17	68517997	66029592	C	T	0.637825	Y	0.5627	N	NA	0	+	1.551e-05	palmitelaidic acid (t16:1n7)	intergenic	KCNJ2(dist=341814),SOX9(dist=1599164)
rs2159130	19	28952059	33643899	C	T	0.911822	Y	0.8392	N	NA	0	+	1.554e-05	docosapentaenoic acid (22:5n6)	intergenic	LINC00662(dist=667211),LOC148145(dist=503979)
rs852592	5	10959666	11012666	C	T	0.0925043	Y	0.9782	N	NA	0	+	1.555e-05	docosapentaenoic acid (22:5n6)	intergenic	DAP(dist=198279),CTNND2(dist=12286)
rs17082295	18	67910537	66061517	C	T	0.925273	Y	0.8201	N	NA	0	+	1.556e-05	palmitelaidic acid (t16:1n7)	intergenic	RTTN(dist=37575),SOCS6(dist=45600)
rs16892009	6	39355479	39463457	A	G	0.906212	N	1	Y	0.5557	0.998812	+	1.559e-05	behenic acid (22:0)	intronic	KIF6
rs852590	5	10958957	11011957	C	T	0.907509	Y	0.9789	N	NA	0	+	1.559e-05	docosapentaenoic acid (22:5n6)	intergenic	DAP(dist=197570),CTNND2(dist=12995)
rs1329407	9	129571638	128611459	G	T	0.749693	N	1	Y	0.7967	0.990499	+	1.56e-05	eicosadienoic acid (20:2n6)	intronic	ZBTB43
rs3860225	1	111161677	110963200	A	G	0.138078	N	1	Y	0.469	1	+	1.562e-05	eicosenoic acid (20:1n9)	intronic	KCNA2
rs8059910	16	23011252	22918753	A	G	0.6361	Y	0.9903	N	NA	0	+	1.562e-05	lignoceric acid (24:0)	intergenic	HS3ST2(dist=83593),USP31(dist=61476)
rs852596	5	10963019	11016019	A	G	0.0924854	Y	0.9762	N	NA	0	+	1.564e-05	docosapentaenoic acid (22:5n6)	intergenic	DAP(dist=201632),CTNND2(dist=8933)
rs16935598	8	70059371	70221925	C	T	0.921435	Y	0.9886	N	NA	0	+	1.565e-05	palmitelaidic acid (t16:1n7)	intergenic	LOC100505718(dist=42946),SULF1(dist=319488)
rs17098136	14	99465866	98535619	C	T	0.934311	Y	0.9916	N	NA	0	+	1.567e-05	eicsoatetraenoic acid (20:4n3)	intergenic	C14orf177(dist=281763),BCL11B(dist=169759)
rs9916463	17	68517430	66029025	A	G	0.374135	Y	0.5547	N	NA	0	+	1.569e-05	palmitelaidic acid (t16:1n7)	intergenic	KCNJ2(dist=341247),SOX9(dist=1599731)
rs2408481	5	125017921	125045820	C	G	0.670642	Y	0.9585	N	NA	0	+	1.574e-05	stearidonic acid (18:4n3)	intergenic	ZNF608(dist=937116),GRAMD3(dist=677867)
rs8059530	16	81160492	79717993	A	G	0.560827	N	1	Y	0.7179	0.998812	+	1.578e-05	stearic acid (18:0)	intronic	PKD1L2
rs7586287	2	191469528	191177773	A	G	0.941795	Y	0.8351	N	NA	0	+	1.578e-05	di-homo-γ-linolenic Acid (20:3n6 )	intergenic	TMEM194B(dist=70060),NAB1(dist=44320)
rs7585275	2	201344042	201052287	C	G	0.911192	N	1	Y	0.5166	1	+	1.582e-05	docosapentaenoic acid (DPA) (22:5n3)	UTR3	SPATS2L
rs3826050	16	81167314	79724815	A	G	0.231668	Y	0.9558	N	NA	0	+	1.584e-05	stearic acid (18:0)	intronic	PKD1L2
rs11138352	9	82383215	81573035	C	G	0.683382	Y	0.9991	N	NA	0	+	1.586e-05	plasmalogen (18:1n9)	intergenic	TLE4(dist=41559),TLE1(dist=1815383)
rs17080189	13	34495608	33393608	C	T	0.105686	N	1	Y	0.6488	0.98219	+	1.587e-05	eicosenoic acid (20:1n9)	intronic	RFC3
rs7046099	9	82383606	81573426	C	G	0.683302	Y	0.9992	N	NA	0	+	1.588e-05	plasmalogen (18:1n9)	intergenic	TLE4(dist=41950),TLE1(dist=1814992)
rs8036143	15	25801952	23353045	A	C	0.480841	Y	0.8585	N	NA	0	+	1.588e-05	a-linolenic acid (18:3n3)	intergenic	UBE3A(dist=117777),ATP10A(dist=121908)
rs4918909	10	97041763	97031753	C	G	0.114002	N	1	Y	0.2025	0.98219	+	1.588e-05	docosapentaenoic acid (22:5n6)	intronic	PDLIM1
rs12469780	2	37880619	37734123	A	G	0.0796058	Y	0.9496	N	NA	0	+	1.589e-05	palmitelaidic acid (t16:1n7)	intronic	CDC42EP3
rs3796093	2	242039198	241687871	C	T	0.0840712	Y	0.9885	N	NA	0	+	1.591e-05	linoleic acid (18:2n6)	exonic	MTERFD2
rs9513399	13	88118809	86916810	A	C	0.848633	Y	0.7515	N	NA	0	+	1.593e-05	behenic acid (22:0)	ncRNA_intronic	MIR4500HG
rs10867422	9	82386248	81576068	A	G	0.316909	Y	1	N	NA	0	+	1.594e-05	plasmalogen (18:1n9)	intergenic	TLE4(dist=44592),TLE1(dist=1812350)
rs4877507	9	82384578	81574398	G	T	0.682482	N	1	Y	0.6891	0.998812	+	1.594e-05	plasmalogen (18:1n9)	intergenic	TLE4(dist=42922),TLE1(dist=1814020)
rs6559499	9	82385001	81574821	C	G	0.694647	N	1	Y	0.8358	1	+	1.594e-05	plasmalogen (18:1n9)	intergenic	TLE4(dist=43345),TLE1(dist=1813597)
rs6559500	9	82387265	81577085	C	T	0.68309	N	1	Y	0.6891	1	+	1.594e-05	plasmalogen (18:1n9)	intergenic	TLE4(dist=45609),TLE1(dist=1811333)
rs3935338	16	81699087	80256588	C	T	0.513617	Y	0.9738	N	NA	0	+	1.598e-05	linoleic acid (18:2n6)	ncRNA_exonic	LOC100129617
rs4145678	14	99468662	98538415	G	T	0.066396	Y	0.988	N	NA	0	+	1.599e-05	eicsoatetraenoic acid (20:4n3)	intergenic	C14orf177(dist=284559),BCL11B(dist=166963)
rs17557422	2	47433968	47287472	C	T	0.748166	N	1	Y	0.8154	0.995249	+	1.606e-05	vaccenic acid (18:1n7)	intergenic	CALM2(dist=30228),EPCAM(dist=162319)
rs8021387	14	21580671	20650511	A	G	0.152864	Y	0.6305	N	NA	0	+	1.606e-05	eicosenoic acid (20:1n9)	intergenic	ZNF219(dist=7808),OR5AU1(dist=42425)
rs12147742	14	86299818	85369571	C	G	0.66856	Y	0.9714	N	NA	0	+	1.608e-05	palmitoleic Acid (16:1n7 )	intergenic	FLRT2(dist=205548),LOC283585(dist=1072304)
rs7771460	6	166892189	166812179	C	T	0.152154	Y	0.7086	N	NA	0	+	1.608e-05	adrenic acid (22:4n6)	intronic	RPS6KA2
rs11102139	1	111160076	110961599	C	T	0.137962	Y	0.9987	N	NA	0	+	1.609e-05	eicosenoic acid (20:1n9)	intronic	KCNA2
rs10455649	6	68857743	68914464	A	T	0.836552	Y	0.8458	N	NA	0	+	1.612e-05	palmitic acid (16:0)	intergenic	NONE(dist=NONE),BAI3(dist=487889)
rs703654	12	104113676	102637806	A	G	0.806573	Y	0.829	N	NA	0	+	1.615e-05	eicosapentaenoic acid (EPA) (20:5n3)	intronic	STAB2
rs10501884	11	98251769	97756979	C	T	0.900852	N	1	Y	0.1199	1	+	1.616e-05	γ-linolenic Acid (18:3n6 )	intergenic	NONE(dist=NONE),CNTN5(dist=639937)
rs17131945	11	98253429	97758639	G	T	0.900931	Y	0.9961	N	NA	0	+	1.617e-05	γ-linolenic Acid (18:3n6 )	intergenic	NONE(dist=NONE),CNTN5(dist=638277)
rs916687	7	106449275	106236511	C	T	0.502012	Y	0.8981	N	NA	0	+	1.617e-05	stearidonic acid (18:4n3)	intergenic	CCDC71L(dist=147641),PIK3CG(dist=56649)
rs16978151	18	42325886	40579884	A	G	0.270681	N	1	Y	0.03987	1	+	1.618e-05	docosapentaenoic acid (22:5n6)	intronic	SETBP1
rs973633	17	50342813	47697812	A	G	0.642158	Y	0.662	N	NA	0	+	1.62e-05	eicosenoic acid (20:1n9)	intergenic	CA10(dist=105436),C17orf112(dist=720067)
rs2168331	8	51907530	52070083	A	G	0.161132	N	1	Y	0.07182	0.98931	+	1.62e-05	docosadienoic acid (22:2n6)	intergenic	SNTG1(dist=202103),PXDNL(dist=324607)
rs6456085	6	166892724	166812714	C	T	0.848144	Y	0.7059	N	NA	0	+	1.62e-05	adrenic acid (22:4n6)	intronic	RPS6KA2
rs7747857	6	166892307	166812297	C	T	0.847902	Y	0.708	N	NA	0	+	1.622e-05	adrenic acid (22:4n6)	intronic	RPS6KA2
rs2225318	20	56436209	55869615	A	G	0.135697	N	1	Y	1	0.994062	+	1.623e-05	eicosenoic acid (20:1n9)	intergenic	PMEPA1(dist=149617),MIR4532(dist=34241)
rs6909920	6	166892798	166812788	C	T	0.151794	Y	0.7053	N	NA	0	+	1.623e-05	adrenic acid (22:4n6)	intronic	RPS6KA2
rs4889360	16	81699963	80257464	C	T	0.486577	Y	0.9725	N	NA	0	+	1.627e-05	linoleic acid (18:2n6)	ncRNA_exonic	LOC100129617
rs16927211	10	71808778	71478784	C	T	0.0650852	N	1	Y	0.5936	1	+	1.627e-05	mead acid (20:3n9 )	intergenic	COL13A1(dist=89874),H2AFY2(dist=3579)
rs740393	2	242065498	241714171	A	G	0.908039	N	1	Y	1	0.997625	+	1.628e-05	linoleic acid (18:2n6)	intronic	PASK
rs1569822	20	57205652	56639058	A	G	0.905257	N	1	Y	0.5968	0.995249	+	1.629e-05	palmitoleic Acid (16:1n7 )	intergenic	APCDD1L-AS1(dist=10704),STX16(dist=20657)
rs1569823	20	57205836	56639242	C	T	0.115244	N	1	Y	1	0.997625	+	1.629e-05	palmitoleic Acid (16:1n7 )	intergenic	APCDD1L-AS1(dist=10888),STX16(dist=20473)
rs10128863	12	95481738	94005869	C	T	0.153116	Y	0.9989	N	NA	0	+	1.629e-05	docosapentaenoic acid (22:5n6)	intronic	FGD6
rs10859836	12	95520819	94044950	A	G	0.146067	N	1	Y	0.693	0.9715	+	1.629e-05	docosapentaenoic acid (22:5n6)	intronic	FGD6
rs12303256	12	95490101	94014232	A	G	0.15297	Y	0.9982	N	NA	0	+	1.629e-05	docosapentaenoic acid (22:5n6)	intronic	FGD6
rs12320381	12	95492024	94016155	A	G	0.847139	Y	0.9979	N	NA	0	+	1.629e-05	docosapentaenoic acid (22:5n6)	intronic	FGD6
rs166066	12	95442333	93966464	C	T	0.157546	Y	0.9999	N	NA	0	+	1.629e-05	docosapentaenoic acid (22:5n6)	intronic	NR2C1
rs2241724	12	95483197	94007328	C	G	0.153092	Y	0.9988	N	NA	0	+	1.629e-05	docosapentaenoic acid (22:5n6)	intronic	FGD6
rs249145	12	95443034	93967165	C	G	0.157543	N	1	Y	1	1	+	1.629e-05	docosapentaenoic acid (22:5n6)	intronic	NR2C1
rs249146	12	95455492	93979623	C	T	0.844527	Y	0.9923	N	NA	0	+	1.629e-05	docosapentaenoic acid (22:5n6)	intronic	NR2C1
rs4762184	12	95494397	94018528	C	T	0.847467	Y	0.9978	N	NA	0	+	1.629e-05	docosapentaenoic acid (22:5n6)	intronic	FGD6
rs6538590	12	95501921	94026052	C	T	0.15235	Y	0.9984	N	NA	0	+	1.629e-05	docosapentaenoic acid (22:5n6)	intronic	FGD6
rs6538599	12	95519126	94043257	C	T	0.847923	Y	0.9999	N	NA	0	+	1.629e-05	docosapentaenoic acid (22:5n6)	intronic	FGD6
rs7957936	12	95528125	94052256	A	G	0.152512	Y	0.9961	N	NA	0	+	1.629e-05	docosapentaenoic acid (22:5n6)	intronic	FGD6
rs882583	12	95477428	94001559	A	G	0.84681	Y	0.9993	N	NA	0	+	1.629e-05	docosapentaenoic acid (22:5n6)	intronic	FGD6
rs9677925	2	71099857	70953365	A	G	0.363747	N	1	Y	1	1	+	1.63e-05	linoleic acid (18:2n6)	intergenic	CD207(dist=36904),VAX2(dist=27863)
rs1580079	2	184527595	184235840	C	T	0.817472	Y	0.9984	N	NA	0	+	1.633e-05	oleic acid (18:1n9)	intergenic	NUP35(dist=501187),ZNF804A(dist=935498)
rs4746948	10	71824210	71494216	G	T	0.935354	Y	0.9884	N	NA	0	+	1.633e-05	mead acid (20:3n9 )	intronic	H2AFY2
rs7749081	6	108335345	108442038	A	G	0.239636	Y	0.7306	N	NA	0	+	1.633e-05	lignoceric acid (24:0)	intergenic	SEC63(dist=55863),OSTM1(dist=27268)
rs17211392	19	18587172	18448172	G	T	0.877055	Y	0.678	N	NA	0	+	1.634e-05	elaidic acid (t18:1n9)	intronic	ELL
rs1317526	11	28701138	28657714	A	G	0.36618	N	1	Y	0.2718	1	+	1.637e-05	γ-linolenic Acid (18:3n6 )	intergenic	METTL15(dist=346084),KCNA4(dist=1330150)
rs6926193	6	166892866	166812856	C	T	0.832995	Y	0.5694	N	NA	0	+	1.642e-05	linoleic acid (18:2n6)	intronic	RPS6KA2
rs12594847	15	99405947	97223470	C	T	0.0955322	Y	0.9159	N	NA	0	+	1.643e-05	vaccenic acid (18:1n7)	intronic	IGF1R
rs2623904	4	40736404	40431161	C	T	0.918828	Y	0.7321	N	NA	0	+	1.647e-05	docosahexaenoic acid (DHA) (22:6n3)	intergenic	RBM47(dist=104521),NSUN7(dist=15510)
rs760892	6	10058811	10166797	A	G	0.532238	N	1	Y	0.8591	0.997625	+	1.647e-05	docosahexaenoic acid (DHA) (22:6n3)	intergenic	LOC100506207(dist=1273133),TFAP2A(dist=338105)
rs7774601	6	10058796	10166782	C	T	0.471376	N	1	Y	0.8591	0.998812	+	1.647e-05	docosahexaenoic acid (DHA) (22:6n3)	intergenic	LOC100506207(dist=1273118),TFAP2A(dist=338120)
rs2833637	21	33445029	32366900	G	T	0.831509	N	1	Y	1	1	+	1.647e-05	lignoceric acid (24:0)	intergenic	HUNK(dist=68652),LINC00159(dist=7765)
rs2353319	2	204886384	204594629	A	G	0.464634	N	1	Y	0.7206	0.997625	+	1.65e-05	lignoceric acid (24:0)	intergenic	ICOS(dist=60086),PARD3B(dist=524132)
rs3888364	16	13996140	13903641	A	G	0.395942	Y	0.8853	N	NA	0	+	1.652e-05	plasmalogen (18:1n7)	intergenic	SHISA9(dist=661867),ERCC4(dist=17874)
rs2700823	8	6009104	5996512	A	G	0.928224	N	1	Y	0.5557	1	+	1.654e-05	palmitelaidic acid (t16:1n7)	intergenic	CSMD1(dist=1156776),LOC100287015(dist=251973)
rs9528339	13	62016156	60914157	A	G	0.387995	Y	0.9158	N	NA	0	+	1.656e-05	lignoceric acid (24:0)	intergenic	PCDH20(dist=26501),NONE(dist=NONE)
rs17592215	6	95027294	95084015	C	T	0.0799221	Y	0.8674	N	NA	0	+	1.657e-05	nervonic acid (24:1n9)	intergenic	TSG1(dist=541095),MANEA(dist=998079)
rs6100145	20	57206613	56640019	A	G	0.115638	Y	0.9993	N	NA	0	+	1.661e-05	palmitoleic Acid (16:1n7 )	intergenic	APCDD1L-AS1(dist=11665),STX16(dist=19696)
rs10115757	9	3418705	3408705	A	T	0.102019	Y	0.9354	N	NA	0	+	1.663e-05	plasmalogen (18:1n7)	intronic	RFX3
rs10117846	9	3418762	3408762	C	G	0.102024	Y	0.9353	N	NA	0	+	1.663e-05	plasmalogen (18:1n7)	intronic	RFX3
rs3005512	6	74606438	74663166	A	G	0.347375	N	1	Y	0.8474	0.996437	+	1.665e-05	eicosapentaenoic acid (EPA) (20:5n3)	intergenic	CD109(dist=68397),COL12A1(dist=1187604)
rs9813295	3	175821050	177303744	A	C	0.664763	Y	0.985	N	NA	0	+	1.666e-05	docosadienoic acid (22:2n6)	intergenic	NAALADL2(dist=297622),TBL1XR1(dist=917492)
rs10115791	9	3418842	3408842	C	T	0.102033	Y	0.9352	N	NA	0	+	1.667e-05	plasmalogen (18:1n7)	intronic	RFX3
rs4577477	3	175821406	177304100	A	C	0.664836	Y	0.9848	N	NA	0	+	1.667e-05	docosadienoic acid (22:2n6)	intergenic	NAALADL2(dist=297978),TBL1XR1(dist=917136)
rs13300883	9	129581548	128621369	C	T	0.749156	Y	0.9858	N	NA	0	+	1.669e-05	eicosadienoic acid (20:2n6)	intronic	ZBTB43
rs12337095	9	3420766	3410766	A	G	0.102044	Y	0.9351	N	NA	0	+	1.67e-05	plasmalogen (18:1n7)	intronic	RFX3
rs6476436	9	3421922	3411922	C	T	0.102068	Y	0.9348	N	NA	0	+	1.672e-05	plasmalogen (18:1n7)	intronic	RFX3
rs443355	20	15119991	15067991	C	T	0.746333	N	1	Y	0.457	0.991686	+	1.672e-05	a-linolenic acid (18:3n3)	intronic	MACROD2
rs6110528	20	15119097	15067097	C	T	0.252741	N	1	Y	0.457	0.998812	+	1.672e-05	a-linolenic acid (18:3n3)	intronic	MACROD2
rs5746899	22	17282549	15662549	A	G	0.93097	Y	0.9438	N	NA	0	+	1.672e-05	eicosadienoic acid (20:2n6)	intronic	XKR3
rs973401	6	81695033	81751752	A	C	0.838304	Y	0.9757	N	NA	0	+	1.674e-05	palmitic acid (16:0)	intergenic	BCKDHB(dist=639046),FAM46A(dist=760414)
rs330708	1	187183135	185449758	A	G	0.302439	N	1	Y	1	0.996437	+	1.674e-05	erucic acid (22:1n9)	intergenic	PLA2G4A(dist=225022),NONE(dist=NONE)
rs6459613	6	10062611	10170597	A	C	0.53231	Y	0.9988	N	NA	0	+	1.674e-05	docosahexaenoic acid (DHA) (22:6n3)	intergenic	LOC100506207(dist=1276933),TFAP2A(dist=334305)
rs6110526	20	15113642	15061642	C	T	0.747516	Y	0.9996	N	NA	0	+	1.675e-05	a-linolenic acid (18:3n3)	intronic	MACROD2
rs13295925	9	3421300	3411300	A	G	0.102055	Y	0.9349	N	NA	0	+	1.678e-05	plasmalogen (18:1n7)	intronic	RFX3
rs13297034	9	3421232	3411232	C	T	0.897948	Y	0.935	N	NA	0	+	1.678e-05	plasmalogen (18:1n7)	intronic	RFX3
rs10912034	1	187181937	185448560	A	G	0.302113	Y	0.9988	N	NA	0	+	1.678e-05	erucic acid (22:1n9)	intergenic	PLA2G4A(dist=223824),NONE(dist=NONE)
rs970005	20	15110426	15058426	G	T	0.747468	Y	0.9993	N	NA	0	+	1.681e-05	a-linolenic acid (18:3n3)	intronic	MACROD2
rs893273	15	60141497	57928789	C	T	0.293796	N	1	Y	0.6684	1	+	1.683e-05	palmitoleic Acid (16:1n7 )	intergenic	BNIP2(dist=159855),FOXB1(dist=154924)
rs330701	1	187179043	185445666	C	G	0.301958	Y	0.9981	N	NA	0	+	1.683e-05	erucic acid (22:1n9)	intergenic	PLA2G4A(dist=220930),NONE(dist=NONE)
rs10812384	9	26288312	26278312	C	G	0.411741	Y	0.9968	N	NA	0	+	1.684e-05	palmitoleic Acid (16:1n7 )	intergenic	LOC100506422(dist=169906),CAAP1(dist=552371)
rs10967289	9	26288781	26278781	C	T	0.416664	Y	0.9979	N	NA	0	+	1.684e-05	palmitoleic Acid (16:1n7 )	intergenic	LOC100506422(dist=170375),CAAP1(dist=551902)
rs10967305	9	26317104	26307104	C	T	0.422141	N	1	Y	0.2552	1	+	1.684e-05	palmitoleic Acid (16:1n7 )	intergenic	LOC100506422(dist=198698),CAAP1(dist=523579)
rs10812385	9	26289618	26279618	C	T	0.416513	Y	0.9983	N	NA	0	+	1.685e-05	palmitoleic Acid (16:1n7 )	intergenic	LOC100506422(dist=171212),CAAP1(dist=551065)
rs893271	15	60140739	57928031	C	G	0.707562	Y	0.9916	N	NA	0	+	1.685e-05	palmitoleic Acid (16:1n7 )	intergenic	BNIP2(dist=159097),FOXB1(dist=155682)
rs9930947	16	81165193	79722694	G	T	0.777301	N	1	Y	0.3128	0.990499	+	1.686e-05	stearic acid (18:0)	intronic	PKD1L2
rs35226	16	65007916	63565417	C	T	0.670099	Y	0.9615	N	NA	0	+	1.691e-05	docosapentaenoic acid (DPA) (22:5n3)	intronic	CDH11
rs2922458	8	134687159	134756341	C	G	0.695864	N	1	Y	0.3722	1	+	1.694e-05	linoleic acid (18:2n6)	intergenic	ST3GAL1(dist=102976),ZFAT(dist=802872)
rs2945755	8	134687339	134756521	C	T	0.303659	N	1	Y	0.3722	0.997625	+	1.694e-05	linoleic acid (18:2n6)	intergenic	ST3GAL1(dist=103156),ZFAT(dist=802692)
rs1148094	11	123471031	122976241	C	T	0.887441	Y	0.971	N	NA	0	+	1.697e-05	docosapentaenoic acid (22:5n6)	intronic	GRAMD1B
rs133695	22	48770418	47149082	C	G	0.741537	Y	0.971	N	NA	0	+	1.698e-05	eicsoatetraenoic acid (20:4n3)	intergenic	MIR3201(dist=100191),FAM19A5(dist=114870)
rs10946657	6	24026201	24134180	A	G	0.872516	Y	0.9611	N	NA	0	+	1.699e-05	mead acid (20:3n9 )	intergenic	HDGFL1(dist=1455451),NRSN1(dist=100213)
rs10946659	6	24042393	24150372	G	T	0.127361	Y	0.9656	N	NA	0	+	1.7e-05	mead acid (20:3n9 )	intergenic	HDGFL1(dist=1471643),NRSN1(dist=84021)
rs12213115	6	24038357	24146336	G	T	0.872636	Y	0.9655	N	NA	0	+	1.7e-05	mead acid (20:3n9 )	intergenic	HDGFL1(dist=1467607),NRSN1(dist=88057)
rs6142946	20	60673065	60106460	G	T	0.181771	Y	0.6217	N	NA	0	+	1.705e-05	arachidonic acid (20:4n6)	intergenic	TAF4(dist=32199),LSM14B(dist=24452)
rs13353528	3	116456345	117939035	A	C	0.783366	Y	0.9654	N	NA	0	+	1.708e-05	palmitelaidic acid (t16:1n7)	intergenic	LSAMP-AS3(dist=20458),NONE(dist=NONE)
rs13421269	2	151730175	151438421	C	T	0.0510949	N	1	Y	1	0.998812	+	1.709e-05	behenic acid (22:0)	intergenic	RND3(dist=385966),RBM43(dist=374553)
rs12474331	2	37877664	37731168	A	G	0.927586	Y	0.9535	N	NA	0	+	1.709e-05	palmitelaidic acid (t16:1n7)	intronic	CDC42EP3
rs1882273	2	194028079	193736324	C	G	0.333711	Y	0.9193	N	NA	0	+	1.71e-05	docosapentaenoic acid (22:5n6)	intergenic	PCGEM1(dist=386454),NONE(dist=NONE)
rs5748649	22	17281110	15661110	A	C	0.0690073	Y	0.9363	N	NA	0	+	1.711e-05	eicosadienoic acid (20:2n6)	intronic	XKR3
rs10880789	12	45856453	44142720	C	T	0.88017	N	1	Y	0.3786	1	+	1.711e-05	nervonic acid (24:1n9)	intergenic	ANO6(dist=22266),LOC400027(dist=263050)
rs7078618	10	89440911	89430891	C	T	0.537014	N	1	Y	1	0.97031	+	1.713e-05	linoleic acid (18:2n6)	intronic	PAPSS2
rs13064399	3	116457373	117940063	A	G	0.783326	Y	0.9675	N	NA	0	+	1.716e-05	palmitelaidic acid (t16:1n7)	intergenic	LSAMP-AS3(dist=21486),NONE(dist=NONE)
rs667501	11	106149425	105654635	C	T	0.123079	Y	0.998	N	NA	0	+	1.716e-05	palmitelaidic acid (t16:1n7)	intergenic	AASDHPPT(dist=180006),GUCY1A2(dist=395313)
rs6543770	2	34046012	33899516	A	G	0.661437	Y	0.9947	N	NA	0	+	1.718e-05	mead acid (20:3n9 )	intergenic	MYADML(dist=92728),NONE(dist=NONE)
rs17168302	7	14650221	14616746	A	G	0.920045	Y	0.7641	N	NA	0	+	1.718e-05	palmitelaidic acid (t16:1n7)	intronic	DGKB
rs17666286	7	14650332	14616857	C	T	0.0799757	Y	0.7645	N	NA	0	+	1.718e-05	palmitelaidic acid (t16:1n7)	intronic	DGKB
rs2190364	2	102557514	101923946	C	G	0.286496	N	1	Y	0.05281	1	+	1.719e-05	myristic acid (14:0)	intergenic	MAP4K4(dist=46362),IL1R2(dist=50792)
rs2214890	2	102542687	101909119	A	G	0.280488	N	1	Y	0.018	0.997625	+	1.719e-05	myristic acid (14:0)	intergenic	MAP4K4(dist=31535),IL1R2(dist=65619)
rs7568226	2	102534237	101900669	A	T	0.720139	Y	0.9997	N	NA	0	+	1.719e-05	myristic acid (14:0)	intergenic	MAP4K4(dist=23085),IL1R2(dist=74069)
rs7603475	2	102533882	101900314	C	T	0.720128	Y	0.9996	N	NA	0	+	1.719e-05	myristic acid (14:0)	intergenic	MAP4K4(dist=22730),IL1R2(dist=74424)
rs2138294	8	115218515	115287691	G	T	0.657928	Y	0.9521	N	NA	0	+	1.72e-05	myristic acid (14:0)	intergenic	CSMD3(dist=769273),TRPS1(dist=1202209)
rs12695333	3	116457044	117939734	C	T	0.21666	Y	0.9665	N	NA	0	+	1.72e-05	palmitelaidic acid (t16:1n7)	intergenic	LSAMP-AS3(dist=21157),NONE(dist=NONE)
rs5748648	22	17280822	15660822	A	G	0.0690024	Y	0.9349	N	NA	0	+	1.722e-05	eicosadienoic acid (20:2n6)	exonic	XKR3
rs966023	4	178106459	178343453	C	T	0.0849453	Y	0.7353	N	NA	0	+	1.723e-05	elaidic acid (t18:1n9)	intergenic	VEGFC(dist=392564),NEIL3(dist=124532)
rs1111615	3	99410162	100892852	A	G	0.817296	N	1	Y	0.7732	0.998812	+	1.727e-05	di-homo-γ-linolenic Acid (20:3n6 )	ncRNA_intronic	MIR548G
rs542358	11	106155756	105660966	C	G	0.122998	Y	0.9987	N	NA	0	+	1.727e-05	palmitelaidic acid (t16:1n7)	intergenic	AASDHPPT(dist=186337),GUCY1A2(dist=388982)
rs2833452	21	32949598	31871469	C	T	0.228221	N	1	Y	0.8145	0.98575	+	1.728e-05	myristic acid (14:0)	intergenic	TIAM1(dist=18308),SOD1(dist=82337)
rs11211024	1	45184306	44956893	C	T	0.859209	Y	0.9455	N	NA	0	+	1.728e-05	lignoceric acid (24:0)	intronic	C1orf228
rs4836205	5	125018733	125046632	A	G	0.67008	Y	0.9553	N	NA	0	+	1.729e-05	stearidonic acid (18:4n3)	intergenic	ZNF608(dist=937928),GRAMD3(dist=677055)
rs7790011	7	106442139	106229375	A	C	0.477863	Y	0.9893	N	NA	0	+	1.729e-05	stearidonic acid (18:4n3)	intergenic	CCDC71L(dist=140505),PIK3CG(dist=63785)
rs17581535	4	114871043	115090492	A	G	0.106807	Y	0.3233	N	NA	0	+	1.733e-05	eicosadienoic acid (20:2n6)	intronic	ARSJ
rs7865131	9	8879086	8869086	C	G	0.888825	Y	0.691	N	NA	0	+	1.733e-05	docosapentaenoic acid (22:5n6)	intronic	PTPRD
rs2700825	8	6008477	5995885	G	T	0.92822	Y	0.9998	N	NA	0	+	1.733e-05	palmitelaidic acid (t16:1n7)	intergenic	CSMD1(dist=1156149),LOC100287015(dist=252600)
rs762578	14	22950248	22020088	G	T	0.853811	Y	0.9461	N	NA	0	+	1.735e-05	myristic acid (14:0)	intergenic	OR4E2(dist=816010),DAD1(dist=83559)
rs2965706	12	11592075	11483342	G	T	0.795539	N	1	Y	0.5947	0.97862	+	1.736e-05	γ-linolenic Acid (18:3n6 )	intergenic	PRB2(dist=43577),LOC338817(dist=108889)
rs10895935	11	106102188	105607398	A	T	0.120585	N	1	Y	1	0.998812	+	1.737e-05	palmitelaidic acid (t16:1n7)	intergenic	AASDHPPT(dist=132769),GUCY1A2(dist=442550)
rs1115160	11	106095211	105600421	A	G	0.879562	Y	1	N	NA	0	+	1.737e-05	palmitelaidic acid (t16:1n7)	intergenic	AASDHPPT(dist=125792),GUCY1A2(dist=449527)
rs12273190	11	106082361	105587571	C	T	0.879563	Y	1	N	NA	0	+	1.737e-05	palmitelaidic acid (t16:1n7)	intergenic	AASDHPPT(dist=112942),GUCY1A2(dist=462377)
rs12290323	11	106077479	105582689	C	T	0.879563	Y	1	N	NA	0	+	1.737e-05	palmitelaidic acid (t16:1n7)	intergenic	AASDHPPT(dist=108060),GUCY1A2(dist=467259)
rs1396152	11	106102773	105607983	C	T	0.879583	Y	0.9998	N	NA	0	+	1.737e-05	palmitelaidic acid (t16:1n7)	intergenic	AASDHPPT(dist=133354),GUCY1A2(dist=441965)
rs1828126	11	106157556	105662766	A	G	0.122883	Y	0.9999	N	NA	0	+	1.737e-05	palmitelaidic acid (t16:1n7)	intergenic	AASDHPPT(dist=188137),GUCY1A2(dist=387182)
rs1944770	11	106070500	105575710	A	T	0.120437	Y	1	N	NA	0	+	1.737e-05	palmitelaidic acid (t16:1n7)	intergenic	AASDHPPT(dist=101081),GUCY1A2(dist=474238)
rs488212	11	106157404	105662614	G	T	0.877102	Y	0.9997	N	NA	0	+	1.737e-05	palmitelaidic acid (t16:1n7)	intergenic	AASDHPPT(dist=187985),GUCY1A2(dist=387334)
rs565672	11	106085501	105590711	C	T	0.120437	Y	1	N	NA	0	+	1.737e-05	palmitelaidic acid (t16:1n7)	intergenic	AASDHPPT(dist=116082),GUCY1A2(dist=459237)
rs580071	11	106098428	105603638	A	G	0.879562	Y	1	N	NA	0	+	1.737e-05	palmitelaidic acid (t16:1n7)	intergenic	AASDHPPT(dist=129009),GUCY1A2(dist=446310)
rs660647	11	106159151	105664361	A	G	0.879731	N	1	Y	0.692	0.995249	+	1.737e-05	palmitelaidic acid (t16:1n7)	intergenic	AASDHPPT(dist=189732),GUCY1A2(dist=385587)
rs7131594	11	106078136	105583346	A	G	0.120437	Y	1	N	NA	0	+	1.737e-05	palmitelaidic acid (t16:1n7)	intergenic	AASDHPPT(dist=108717),GUCY1A2(dist=466602)
rs726349	11	106080025	105585235	C	T	0.120437	Y	1	N	NA	0	+	1.737e-05	palmitelaidic acid (t16:1n7)	intergenic	AASDHPPT(dist=110606),GUCY1A2(dist=464713)
rs657786	11	106109861	105615071	A	G	0.879697	Y	0.9986	N	NA	0	+	1.739e-05	palmitelaidic acid (t16:1n7)	intergenic	AASDHPPT(dist=140442),GUCY1A2(dist=434877)
rs9591564	13	54666522	53564523	A	G	0.09025	Y	0.9914	N	NA	0	+	1.74e-05	arachidic acid (20:0)	intergenic	LINC00558(dist=216268),MIR1297(dist=219585)
rs633534	11	106129266	105634476	C	G	0.119189	Y	0.9968	N	NA	0	+	1.74e-05	palmitelaidic acid (t16:1n7)	intergenic	AASDHPPT(dist=159847),GUCY1A2(dist=415472)
rs17247659	2	34039483	33892987	A	G	0.506075	Y	0.9041	N	NA	0	+	1.743e-05	mead acid (20:3n9 )	intergenic	MYADML(dist=86199),NONE(dist=NONE)
rs2048452	5	90567180	90602936	A	C	0.899426	Y	0.9923	N	NA	0	+	1.745e-05	pentadecanoic acid (15:0)	intergenic	GPR98(dist=107147),ARRDC3(dist=97361)
rs6798300	3	116458814	117941504	A	G	0.783212	Y	0.9732	N	NA	0	+	1.746e-05	palmitelaidic acid (t16:1n7)	intergenic	LSAMP-AS3(dist=22927),NONE(dist=NONE)
rs4460040	4	179516902	179753896	A	T	0.914738	N	1	Y	1	0.998812	+	1.747e-05	eicosadienoic acid (20:2n6)	intergenic	LOC285501(dist=604998),NONE(dist=NONE)
rs6741872	2	34038820	33892324	C	G	0.494337	Y	0.9022	N	NA	0	+	1.749e-05	mead acid (20:3n9 )	intergenic	MYADML(dist=85536),NONE(dist=NONE)
rs10459184	12	95532041	94056172	C	T	0.847827	Y	0.9983	N	NA	0	+	1.75e-05	docosapentaenoic acid (22:5n6)	intronic	FGD6
rs8011337	14	78272626	77342379	G	T	0.827395	Y	0.9918	N	NA	0	+	1.751e-05	arachidonic acid (20:4n6)	intronic	ADCK1
rs17484413	4	114869651	115089100	A	C	0.865813	Y	0.3788	N	NA	0	+	1.752e-05	eicosadienoic acid (20:2n6)	intronic	ARSJ
rs11992300	8	51908366	52070919	A	G	0.173966	Y	1	N	NA	0	+	1.755e-05	docosadienoic acid (22:2n6)	intergenic	SNTG1(dist=202939),PXDNL(dist=323771)
rs6741553	2	34038728	33892232	C	T	0.506064	Y	0.9015	N	NA	0	+	1.759e-05	mead acid (20:3n9 )	intergenic	MYADML(dist=85444),NONE(dist=NONE)
rs10824381	10	54098259	53768265	A	G	0.432482	N	1	Y	0.851	0.998812	+	1.765e-05	eicsoatetraenoic acid (20:4n3)	intergenic	DKK1(dist=20842),MBL2(dist=426881)
rs7599505	2	119192857	118909327	A	G	0.931538	Y	0.9542	N	NA	0	+	1.765e-05	elaidic acid (t18:1n9)	intergenic	INSIG2(dist=325260),EN1(dist=406890)
rs392720	19	6649632	6600632	A	G	0.93179	N	1	Y	1	0.998812	+	1.768e-05	palmitelaidic acid (t16:1n7)	intergenic	CD70(dist=58469),TNFSF14(dist=13516)
rs9590223	13	95911306	94709307	A	G	0.89929	Y	0.8989	N	NA	0	+	1.769e-05	erucic acid (22:1n9)	intronic	ABCC4
rs6871810	5	78079883	78115639	C	T	0.16687	N	1	Y	0.08175	0.998812	+	1.77e-05	γ-linolenic Acid (18:3n6 )	intronic	ARSB
rs4548853	16	81694850	80252351	A	G	0.431265	N	1	Y	0.8564	1	+	1.77e-05	behenic acid (22:0)	intronic	CMIP
rs6889197	5	90571512	90607268	A	G	0.899609	Y	0.986	N	NA	0	+	1.772e-05	pentadecanoic acid (15:0)	intergenic	GPR98(dist=111479),ARRDC3(dist=93029)
rs2833450	21	32945506	31867377	A	T	0.230339	Y	0.9968	N	NA	0	+	1.773e-05	myristic acid (14:0)	intergenic	TIAM1(dist=14216),SOD1(dist=86429)
rs12214079	6	20905231	21013210	A	G	0.0930657	N	1	Y	1	1	+	1.775e-05	behenic acid (22:0)	intronic	CDKAL1
rs6938184	6	20918251	21026230	A	G	0.908151	N	1	Y	1	1	+	1.775e-05	behenic acid (22:0)	intronic	CDKAL1
rs11239204	10	45174958	44494964	A	G	0.871743	Y	0.915	N	NA	0	+	1.777e-05	plasmalogen (18:1n9)	intergenic	CXCL12(dist=294413),TMEM72-AS1(dist=131514)
rs4390583	16	81694835	80252336	A	C	0.553771	Y	0.9101	N	NA	0	+	1.777e-05	behenic acid (22:0)	intronic	CMIP
rs7282163	21	31002803	29924674	G	T	0.77896	Y	0.9968	N	NA	0	+	1.778e-05	a-linolenic acid (18:3n3)	ncRNA_intronic	GRIK1-AS2
rs2011654	10	71819465	71489471	A	G	0.0833266	Y	0.9919	N	NA	0	+	1.779e-05	eicosapentaenoic acid (EPA) (20:5n3)	intronic	H2AFY2
rs3913977	4	178116714	178353708	A	T	0.915179	Y	0.7294	N	NA	0	+	1.78e-05	elaidic acid (t18:1n9)	intergenic	VEGFC(dist=402819),NEIL3(dist=114277)
rs4315426	18	71553156	69704136	A	G	0.931094	Y	0.9365	N	NA	0	+	1.781e-05	linoleic acid (18:2n6)	intergenic	LOC100505817(dist=536032),FBXO15(dist=187432)
rs17797960	6	97113710	97220431	C	T	0.10145	Y	0.9892	N	NA	0	+	1.784e-05	lignoceric acid (24:0)	intergenic	FHL5(dist=49198),GPR63(dist=128288)
rs11769338	7	98105860	97943796	C	T	0.804104	N	1	Y	0.7848	0.97506	+	1.787e-05	palmitoleic Acid (16:1n7 )	intergenic	BAIAP2L1(dist=75433),NPTX2(dist=140737)
rs11802096	1	175828141	174094764	C	G	0.777876	Y	0.7959	N	NA	0	+	1.787e-05	eicosadienoic acid (20:2n6)	intergenic	TNR(dist=115389),RFWD2(dist=85826)
rs9516551	13	95910726	94708727	A	C	0.100619	Y	0.8983	N	NA	0	+	1.788e-05	erucic acid (22:1n9)	intronic	ABCC4
rs6683696	1	158455373	156721997	C	G	0.0731103	N	1	Y	0.5968	0.98219	+	1.788e-05	docosapentaenoic acid (22:5n6)	intergenic	OR10R2(dist=4698),OR6Y1(dist=61545)
rs1503448	11	16434637	16391213	A	C	0.626502	Y	0.9985	N	NA	0	+	1.79e-05	a-linolenic acid (18:3n3)	intronic	SOX6
rs10832600	11	16415748	16372324	A	T	0.628653	Y	0.9983	N	NA	0	+	1.791e-05	a-linolenic acid (18:3n3)	intronic	SOX6
rs1910407	11	16413032	16369608	A	T	0.371259	Y	0.9985	N	NA	0	+	1.791e-05	a-linolenic acid (18:3n3)	intronic	SOX6
rs2089050	11	16412129	16368705	C	T	0.628828	Y	0.9988	N	NA	0	+	1.791e-05	a-linolenic acid (18:3n3)	intronic	SOX6
rs2174162	11	16419949	16376525	C	T	0.371914	Y	0.9972	N	NA	0	+	1.791e-05	a-linolenic acid (18:3n3)	intronic	SOX6
rs2174163	11	16427972	16384548	C	T	0.627853	Y	0.9969	N	NA	0	+	1.791e-05	a-linolenic acid (18:3n3)	intronic	SOX6
rs13295870	9	8885459	8875459	A	C	0.696054	N	1	Y	0.524	0.98694	+	1.791e-05	mead acid (20:3n9 )	intronic	PTPRD
rs17741645	6	97120756	97227477	A	C	0.101187	Y	0.981	N	NA	0	+	1.791e-05	lignoceric acid (24:0)	intergenic	FHL5(dist=56244),GPR63(dist=121242)
rs16824903	2	184530453	184238698	C	T	0.819327	Y	0.9766	N	NA	0	+	1.792e-05	oleic acid (18:1n9)	intergenic	NUP35(dist=504045),ZNF804A(dist=932640)
rs246392	5	149497672	149477865	C	T	0.703682	Y	0.9098	N	NA	0	+	1.793e-05	arachidic acid (20:0)	intronic	PDGFRB
rs1450985	3	64060128	64035168	A	G	0.434966	Y	0.9636	N	NA	0	+	1.794e-05	plasmalogen (18:1n9)	ncRNA_intronic	PRICKLE2-AS1
rs6453415	5	78079630	78115386	A	G	0.166298	Y	0.9911	N	NA	0	+	1.795e-05	γ-linolenic Acid (18:3n6 )	intronic	ARSB
rs12067235	1	205281255	203547878	G	T	0.785888	N	1	Y	0.7732	1	+	1.798e-05	plasmalogen (18:1n7)	intronic	NUAK2
rs11080369	17	34305164	31329277	A	C	0.930775	Y	0.8546	N	NA	0	+	1.799e-05	docosahexaenoic acid (DHA) (22:6n3)	intronic	CCL16
rs12529606	6	74638612	74695340	C	G	0.340694	Y	0.9652	N	NA	0	+	1.799e-05	docosahexaenoic acid (DHA) (22:6n3)	intergenic	CD109(dist=100571),COL12A1(dist=1155430)
rs2833449	21	32945278	31867149	A	C	0.769744	Y	0.9956	N	NA	0	+	1.801e-05	myristic acid (14:0)	intergenic	TIAM1(dist=13988),SOD1(dist=86657)
rs745439	19	32027994	36719834	C	T	0.809274	Y	0.5281	N	NA	0	+	1.801e-05	stearic acid (18:0)	intergenic	TSHZ3(dist=187804),THEG5(dist=55193)
rs11810072	1	175827344	174093967	A	T	0.229358	Y	0.7866	N	NA	0	+	1.801e-05	eicosadienoic acid (20:2n6)	intergenic	TNR(dist=114592),RFWD2(dist=86623)
rs13296381	9	8889254	8879254	C	G	0.306459	Y	0.9785	N	NA	0	+	1.801e-05	mead acid (20:3n9 )	intronic	PTPRD
rs13050711	21	32944571	31866442	C	T	0.769759	Y	0.9954	N	NA	0	+	1.802e-05	myristic acid (14:0)	intergenic	TIAM1(dist=13281),SOD1(dist=87364)
rs1461950	2	18099450	17962931	A	T	0.228501	N	1	Y	0.6074	0.98575	+	1.803e-05	plasmalogen (18:1n9)	intronic	KCNS3
rs1889823	13	54658696	53556697	G	T	0.908763	Y	0.9993	N	NA	0	+	1.803e-05	arachidic acid (20:0)	intergenic	LINC00558(dist=208442),MIR1297(dist=227411)
rs11802080	1	175828039	174094662	C	T	0.777779	Y	0.7935	N	NA	0	+	1.803e-05	eicosadienoic acid (20:2n6)	intergenic	TNR(dist=115287),RFWD2(dist=85928)
rs11810084	1	175827683	174094306	A	G	0.77776	Y	0.793	N	NA	0	+	1.803e-05	eicosadienoic acid (20:2n6)	intergenic	TNR(dist=114931),RFWD2(dist=86284)
rs7867067	9	8890946	8880946	A	G	0.693575	Y	0.9752	N	NA	0	+	1.803e-05	mead acid (20:3n9 )	intronic	PTPRD
rs11782445	8	51933728	52096281	A	G	0.173243	Y	0.9952	N	NA	0	+	1.803e-05	docosadienoic acid (22:2n6)	intergenic	SNTG1(dist=228301),PXDNL(dist=298409)
rs4888910	16	79027129	77584630	A	G	0.114684	Y	0.87	N	NA	0	+	1.804e-05	palmitic acid (16:0)	intronic	WWOX
rs10048003	15	25704192	23255285	A	C	0.902108	Y	0.9995	N	NA	0	+	1.807e-05	plasmalogen (18:1n9)	intergenic	UBE3A(dist=20017),ATP10A(dist=219668)
rs6576426	15	25703563	23254656	A	G	0.903049	N	1	Y	1	0.994062	+	1.807e-05	plasmalogen (18:1n9)	intergenic	UBE3A(dist=19388),ATP10A(dist=220297)
rs7359322	15	25702235	23253328	C	T	0.097924	Y	0.9949	N	NA	0	+	1.807e-05	plasmalogen (18:1n9)	intergenic	UBE3A(dist=18060),ATP10A(dist=221625)
rs2638253	12	40558790	38845057	C	T	0.162419	Y	0.9999	N	NA	0	+	1.808e-05	plasmalogen (18:0)	intergenic	SLC2A13(dist=59129),LRRK2(dist=60023)
rs365629	9	107977906	107017727	A	G	0.072972	Y	0.9139	N	NA	0	+	1.809e-05	mead acid (20:3n9 )	intergenic	ABCA1(dist=287379),SLC44A1(dist=29023)
rs11620036	13	24334215	23232215	G	T	0.318462	Y	0.9894	N	NA	0	+	1.81e-05	plasmalogen (18:0)	intronic	MIPEP
rs12505033	4	183367131	183604125	C	T	0.0792701	Y	0.8338	N	NA	0	+	1.811e-05	palmitelaidic acid (t16:1n7)	intronic	TENM3
rs11080368	17	34305071	31329184	A	C	0.0691946	Y	0.8561	N	NA	0	+	1.817e-05	docosahexaenoic acid (DHA) (22:6n3)	intronic	CCL16
rs13378933	13	54675262	53573263	C	T	0.0906326	Y	0.9998	N	NA	0	+	1.818e-05	arachidic acid (20:0)	intergenic	LINC00558(dist=225008),MIR1297(dist=210845)
rs9536632	13	54670208	53568209	A	G	0.0907324	Y	0.9988	N	NA	0	+	1.818e-05	arachidic acid (20:0)	intergenic	LINC00558(dist=219954),MIR1297(dist=215899)
rs9596913	13	54678572	53576573	A	G	0.0883436	N	1	Y	1	0.98812	+	1.818e-05	arachidic acid (20:0)	intergenic	LINC00558(dist=228318),MIR1297(dist=207535)
rs727919	7	19411289	19377814	C	T	0.142437	Y	0.9616	N	NA	0	+	1.822e-05	plasmalogen (18:0)	intergenic	FERD3L(dist=226245),TWISTNB(dist=323796)
rs4888908	16	79026446	77583947	C	G	0.114597	Y	0.8732	N	NA	0	+	1.823e-05	palmitic acid (16:0)	intronic	WWOX
rs12198263	6	20910778	21018757	C	G	0.0918431	Y	0.9998	N	NA	0	+	1.824e-05	behenic acid (22:0)	intronic	CDKAL1
rs9465932	6	20914894	21022873	A	G	0.09184	Y	0.9998	N	NA	0	+	1.824e-05	behenic acid (22:0)	intronic	CDKAL1
rs9465933	6	20915713	21023692	C	T	0.908161	Y	0.9998	N	NA	0	+	1.824e-05	behenic acid (22:0)	intronic	CDKAL1
rs7853243	9	9418778	9408778	C	T	0.127102	Y	0.9891	N	NA	0	+	1.836e-05	arachidic acid (20:0)	intronic	PTPRD
rs685448	11	75320105	74997753	C	T	0.944703	Y	0.8955	N	NA	0	+	1.838e-05	di-homo-γ-linolenic Acid (20:3n6 )	intronic	MAP6
rs1597278	8	134689209	134758391	A	G	0.31322	Y	0.8727	N	NA	0	+	1.84e-05	linoleic acid (18:2n6)	intergenic	ST3GAL1(dist=105026),ZFAT(dist=800822)
rs2408990	13	54674390	53572391	C	T	0.0964331	Y	0.9502	N	NA	0	+	1.84e-05	arachidic acid (20:0)	intergenic	LINC00558(dist=224136),MIR1297(dist=211717)
rs928476	9	9417343	9407343	C	T	0.873014	Y	0.9927	N	NA	0	+	1.84e-05	arachidic acid (20:0)	intronic	PTPRD
rs10507642	13	60481883	59379884	C	T	0.0949891	Y	0.9003	N	NA	0	+	1.842e-05	di-homo-γ-linolenic Acid (20:3n6 )	intronic	DIAPH3
rs11212538	11	108045956	107551166	C	T	0.487735	Y	0.8889	N	NA	0	+	1.844e-05	γ-linolenic Acid (18:3n6 )	intronic	NPAT
rs2061065	3	171269484	172752178	G	T	0.376453	Y	0.9994	N	NA	0	+	1.847e-05	lignoceric acid (24:0)	intergenic	TNIK(dist=91287),PLD1(dist=48711)
rs4663165	2	235626316	235291055	C	G	0.36253	N	1	Y	0.8544	1	+	1.848e-05	behenic acid (22:0)	intergenic	ARL4C(dist=220623),SH3BP4(dist=234312)
rs10750750	11	106178788	105683998	A	G	0.869645	Y	0.9912	N	NA	0	+	1.852e-05	palmitelaidic acid (t16:1n7)	intergenic	AASDHPPT(dist=209369),GUCY1A2(dist=365950)
rs4755146	11	106180708	105685918	A	G	0.869638	Y	0.9912	N	NA	0	+	1.852e-05	palmitelaidic acid (t16:1n7)	intergenic	AASDHPPT(dist=211289),GUCY1A2(dist=364030)
rs863818	5	67554023	67589779	A	G	0.559756	N	1	Y	0.2143	0.997625	+	1.853e-05	di-homo-γ-linolenic Acid (20:3n6 )	intronic	PIK3R1
rs13047942	21	32944470	31866341	G	T	0.7699	Y	0.9944	N	NA	0	+	1.854e-05	myristic acid (14:0)	intergenic	TIAM1(dist=13180),SOD1(dist=87465)
rs10233451	7	106445465	106232701	C	G	0.531365	N	1	Y	0.2153	0.98812	+	1.856e-05	stearidonic acid (18:4n3)	intergenic	CCDC71L(dist=143831),PIK3CG(dist=60459)
rs10262903	7	106445574	106232810	A	G	0.529802	Y	1	N	NA	0	+	1.856e-05	stearidonic acid (18:4n3)	intergenic	CCDC71L(dist=143940),PIK3CG(dist=60350)
rs2078858	7	106446125	106233361	A	T	0.470195	N	1	Y	0.2135	1	+	1.856e-05	stearidonic acid (18:4n3)	intergenic	CCDC71L(dist=144491),PIK3CG(dist=59799)
rs674799	11	106178660	105683870	C	T	0.130354	Y	0.9912	N	NA	0	+	1.856e-05	palmitelaidic acid (t16:1n7)	intergenic	AASDHPPT(dist=209241),GUCY1A2(dist=366078)
rs2731475	12	60808560	59094827	A	T	0.940213	Y	0.7477	N	NA	0	+	1.857e-05	behenic acid (22:0)	intergenic	SLC16A7(dist=624925),FAM19A2(dist=1293469)
rs13182209	5	11170506	11223506	C	T	0.938525	Y	0.909	N	NA	0	+	1.858e-05	stearic acid (18:0)	intronic	CTNND2
rs12814712	12	95360709	93884840	A	G	0.11137	Y	0.9653	N	NA	0	+	1.858e-05	oleic acid (18:1n9)	intergenic	KRT19P2(dist=131905),NDUFA12(dist=4395)
rs8059028	16	23010921	22918422	A	C	0.632841	N	1	Y	0.7129	0.98812	+	1.862e-05	lignoceric acid (24:0)	intergenic	HS3ST2(dist=83262),USP31(dist=61807)
rs12632634	3	116461663	117944353	A	T	0.782784	Y	0.9984	N	NA	0	+	1.862e-05	palmitelaidic acid (t16:1n7)	intergenic	LSAMP-AS3(dist=25776),NONE(dist=NONE)
rs12638103	3	116461632	117944322	C	G	0.215328	N	1	Y	0.4435	1	+	1.862e-05	palmitelaidic acid (t16:1n7)	intergenic	LSAMP-AS3(dist=25745),NONE(dist=NONE)
rs4541407	3	116460965	117943655	C	T	0.217097	Y	0.9982	N	NA	0	+	1.862e-05	palmitelaidic acid (t16:1n7)	intergenic	LSAMP-AS3(dist=25078),NONE(dist=NONE)
rs7132930	12	9137288	9028555	A	G	0.824005	N	1	Y	0.3413	0.97981	+	1.863e-05	myristoleic acid (14:1n5)	intergenic	M6PR(dist=34931),KLRG1(dist=4933)
rs944263	20	60219483	59652878	C	T	0.653846	N	1	Y	1	0.996437	+	1.863e-05	docosahexaenoic acid (DHA) (22:6n3)	intronic	CDH4
rs727166	3	116460826	117943516	A	G	0.782889	Y	0.9982	N	NA	0	+	1.863e-05	palmitelaidic acid (t16:1n7)	intergenic	LSAMP-AS3(dist=24939),NONE(dist=NONE)
rs10908697	1	158941634	157208258	A	G	0.533537	N	1	Y	0.8584	0.996437	+	1.864e-05	behenic acid (22:0)	intronic	PYHIN1
rs10901406	10	127247815	127237805	A	G	0.479792	Y	0.9989	N	NA	0	+	1.867e-05	docosahexaenoic acid (DHA) (22:6n3)	intergenic	CTBP2(dist=398191),LOC100169752(dist=15125)
rs2093746	14	90227251	89297004	C	G	0.301485	Y	0.4512	N	NA	0	+	1.87e-05	eicosadienoic acid (20:2n6)	intergenic	FOXN3(dist=141757),EFCAB11(dist=36218)
rs944268	20	60214679	59648074	C	T	0.657282	Y	0.9915	N	NA	0	+	1.875e-05	docosahexaenoic acid (DHA) (22:6n3)	intronic	CDH4
rs9458157	6	161641480	161561470	A	G	0.8204	Y	0.8855	N	NA	0	+	1.875e-05	lignoceric acid (24:0)	intronic	AGPAT4
rs16949039	18	45816993	44070991	A	G	0.921546	Y	0.9668	N	NA	0	+	1.876e-05	linoleic acid (18:2n6)	intergenic	ZBTB7C(dist=153313),CTIF(dist=248434)
rs7331350	13	84190586	83088587	C	T	0.932274	Y	0.9914	N	NA	0	+	1.883e-05	docosapentaenoic acid (22:5n6)	intergenic	NONE(dist=NONE),SLITRK1(dist=260757)
rs12339493	9	116343044	115382865	A	G	0.144555	Y	0.646	N	NA	0	+	1.885e-05	behenic acid (22:0)	UTR5	RGS3
rs2077773	10	89435501	89425481	A	G	0.499791	Y	0.9236	N	NA	0	+	1.886e-05	arachidonic acid (20:4n6)	intronic	PAPSS2
rs2094416	13	30305396	29203396	A	G	0.88013	Y	0.6179	N	NA	0	+	1.888e-05	myristic acid (14:0)	intergenic	SLC7A1(dist=135571),UBL3(dist=33149)
rs17098177	14	99473585	98543338	A	T	0.872257	Y	0.9878	N	NA	0	+	1.889e-05	eicsoatetraenoic acid (20:4n3)	intergenic	C14orf177(dist=289482),BCL11B(dist=162040)
rs11815399	10	54103001	53773007	C	G	0.491939	Y	0.998	N	NA	0	+	1.891e-05	eicsoatetraenoic acid (20:4n3)	intergenic	DKK1(dist=25584),MBL2(dist=422139)
rs944266	20	60219335	59652730	A	G	0.659582	Y	0.9923	N	NA	0	+	1.891e-05	docosahexaenoic acid (DHA) (22:6n3)	intronic	CDH4
rs9425986	1	34541724	34314311	C	T	0.296696	Y	0.9382	N	NA	0	+	1.892e-05	docosadienoic acid (22:2n6)	intronic	CSMD2
rs11822620	11	85998107	85675755	A	C	0.947747	Y	0.9698	N	NA	0	+	1.892e-05	palmitelaidic acid (t16:1n7)	intergenic	EED(dist=8322),C11orf73(dist=15146)
rs17211813	19	18613917	18474917	C	T	0.877223	Y	0.6781	N	NA	0	+	1.892e-05	elaidic acid (t18:1n9)	intronic	ELL
rs17100345	14	33659163	32728914	A	G	0.124538	N	1	Y	0.5229	0.98456	+	1.893e-05	palmitoleic Acid (16:1n7 )	intronic	NPAS3
rs13244355	7	30544074	30510599	C	T	0.838916	Y	0.4046	N	NA	0	+	1.898e-05	plasmalogen (18:0)	intronic	GGCT
rs10451390	18	45806466	44060464	C	T	0.0787311	Y	0.9841	N	NA	0	+	1.898e-05	linoleic acid (18:2n6)	intergenic	ZBTB7C(dist=142786),CTIF(dist=258961)
rs17210343	11	85987818	85665466	A	C	0.947696	Y	0.9686	N	NA	0	+	1.898e-05	palmitelaidic acid (t16:1n7)	intronic	EED
rs7037659	9	86042889	85232709	A	G	0.396088	N	1	Y	0.7111	0.994062	+	1.901e-05	nervonic acid (24:1n9)	intronic	FRMD3
rs9806261	15	25131610	22682703	C	T	0.871841	Y	0.4863	N	NA	0	+	1.904e-05	arachidonic acid (20:4n6)	intronic	SNRPN
rs11904158	2	173461820	173170066	A	G	0.198819	Y	0.996	N	NA	0	+	1.906e-05	behenic acid (22:0)	UTR3	PDK1
rs13019331	2	173467301	173175547	C	T	0.8012	Y	0.9952	N	NA	0	+	1.907e-05	behenic acid (22:0)	intergenic	PDK1(dist=3439),RAPGEF4-AS1(dist=120617)
rs1454035	2	184541981	184250226	A	G	0.818783	Y	0.9162	N	NA	0	+	1.908e-05	eicosadienoic acid (20:2n6)	intergenic	NUP35(dist=515573),ZNF804A(dist=921112)
rs10930562	2	173430707	173138953	C	T	0.811381	Y	0.9985	N	NA	0	+	1.909e-05	behenic acid (22:0)	intronic	PDK1
rs3769321	2	173432354	173140600	A	G	0.811377	Y	0.9985	N	NA	0	+	1.909e-05	behenic acid (22:0)	intronic	PDK1
rs6433368	2	173428874	173137120	C	T	0.8114	Y	0.9983	N	NA	0	+	1.909e-05	behenic acid (22:0)	intronic	PDK1
rs6710129	2	173452754	173161000	C	T	0.188656	Y	0.9989	N	NA	0	+	1.909e-05	behenic acid (22:0)	intronic	PDK1
rs6738196	2	173444462	173152708	C	T	0.811344	Y	0.9988	N	NA	0	+	1.909e-05	behenic acid (22:0)	intronic	PDK1
rs17200597	12	8923214	8814481	C	G	0.933464	Y	0.9327	N	NA	0	+	1.91e-05	palmitoleic Acid (16:1n7 )	intronic	RIMKLB
rs1075638	2	173465196	173173442	C	G	0.184823	N	1	Y	0.5248	0.992874	+	1.912e-05	behenic acid (22:0)	intergenic	PDK1(dist=1334),RAPGEF4-AS1(dist=122722)
rs10280608	7	95554916	95392852	A	C	0.805998	N	1	Y	1	0.992874	+	1.917e-05	mead acid (20:3n9 )	intronic	DYNC1I1
rs10048312	18	14231781	14221781	A	G	0.74685	Y	0.922	N	NA	0	+	1.918e-05	vaccenic acid (18:1n7)	intergenic	ANKRD20A5P(dist=4732),CYP4F35P(dist=105641)
rs7584769	2	173468284	173176530	C	G	0.198602	Y	0.9886	N	NA	0	+	1.918e-05	behenic acid (22:0)	intergenic	PDK1(dist=4422),RAPGEF4-AS1(dist=119634)
rs11136541	8	268482	258482	C	T	0.12622	N	1	Y	0.3678	0.997625	+	1.919e-05	eicosapentaenoic acid (EPA) (20:5n3)	intergenic	ZNF596(dist=71143),FBXO25(dist=88326)
rs7628034	3	144409973	145892663	C	T	0.0643923	Y	0.7342	N	NA	0	+	1.92e-05	docosapentaenoic acid (22:5n6)	intergenic	C3orf58(dist=698763),PLOD2(dist=1377255)
rs2408483	5	125019413	125047312	A	G	0.330274	Y	0.953	N	NA	0	+	1.921e-05	stearidonic acid (18:4n3)	intergenic	ZNF608(dist=938608),GRAMD3(dist=676375)
rs9425899	1	34541806	34314393	A	C	0.703057	Y	0.9469	N	NA	0	+	1.921e-05	docosadienoic acid (22:2n6)	intronic	CSMD2
rs12449449	17	36025136	33099249	C	T	0.260246	Y	0.9752	N	NA	0	+	1.924e-05	eicsoatetraenoic acid (20:4n3)	intergenic	DDX52(dist=21643),HNF1B(dist=21298)
rs1825887	3	168919785	170402479	A	G	0.229287	Y	0.9189	N	NA	0	+	1.926e-05	myristoleic acid (14:1n5)	intronic	MECOM
rs10508971	10	54101613	53771619	C	G	0.491988	Y	0.9993	N	NA	0	+	1.928e-05	eicsoatetraenoic acid (20:4n3)	intergenic	DKK1(dist=24196),MBL2(dist=423527)
rs12778940	10	54102851	53772857	A	G	0.488971	N	1	Y	0.3727	0.991686	+	1.928e-05	eicsoatetraenoic acid (20:4n3)	intergenic	DKK1(dist=25434),MBL2(dist=422289)
rs1528873	10	54102005	53772011	A	C	0.508526	N	1	Y	0.4779	0.998812	+	1.928e-05	eicsoatetraenoic acid (20:4n3)	intergenic	DKK1(dist=24588),MBL2(dist=423135)
rs2494411	9	9768586	9758586	C	G	0.0862409	Y	0.9751	N	NA	0	+	1.929e-05	palmitelaidic acid (t16:1n7)	intronic	PTPRD
rs2280108	17	72349067	69860662	C	T	0.445439	Y	0.6657	N	NA	0	+	1.93e-05	docosapentaenoic acid (DPA) (22:5n3)	exonic	KIF19
rs9380543	6	36009539	36117517	A	G	0.907215	Y	0.9908	N	NA	0	+	1.93e-05	palmitelaidic acid (t16:1n7)	intronic	MAPK14
rs9894228	17	14750057	14690782	A	G	0.151811	Y	0.9656	N	NA	0	+	1.933e-05	adrenic acid (22:4n6)	intergenic	HS3ST3B1(dist=500565),CDRT7(dist=184235)
rs251408	5	67571953	67607709	A	G	0.553774	Y	0.9959	N	NA	0	+	1.936e-05	di-homo-γ-linolenic Acid (20:3n6 )	intronic	PIK3R1
rs13287938	9	274433	264433	C	T	0.906468	Y	0.9139	N	NA	0	+	1.936e-05	behenic acid (22:0)	intronic	DOCK8
rs12444589	16	75454404	74011905	A	T	0.581181	N	1	Y	0.3571	0.98931	+	1.938e-05	γ-linolenic Acid (18:3n6 )	intronic	CFDP1
rs285671	13	77129325	76027326	A	G	0.918731	Y	0.5156	N	NA	0	+	1.938e-05	γ-linolenic Acid (18:3n6 )	intergenic	C13orf45(dist=671377),KCTD12(dist=324979)
rs16839500	1	196097779	194364402	A	T	0.925193	Y	0.954	N	NA	0	+	1.938e-05	behenic acid (22:0)	intergenic	NONE(dist=NONE),KCNT2(dist=97134)
rs3860492	2	190481745	190189990	A	G	0.0942457	Y	0.9984	N	NA	0	+	1.939e-05	behenic acid (22:0)	intergenic	SLC40A1(dist=36208),ASNSD1(dist=44380)
rs847301	14	72701681	71771434	A	C	0.922206	Y	0.979	N	NA	0	+	1.941e-05	eicosapentaenoic acid (EPA) (20:5n3)	intronic	RGS6
rs847303	14	72700062	71769815	A	G	0.92296	Y	0.9852	N	NA	0	+	1.941e-05	eicosapentaenoic acid (EPA) (20:5n3)	intronic	RGS6
rs1564275	1	34551603	34324190	A	G	0.29939	N	1	Y	0.6888	0.996437	+	1.942e-05	docosadienoic acid (22:2n6)	intronic	CSMD2
rs8065305	17	14749806	14690531	C	T	0.848155	Y	0.9671	N	NA	0	+	1.943e-05	adrenic acid (22:4n6)	intergenic	HS3ST3B1(dist=500314),CDRT7(dist=184486)
rs9348986	6	36009587	36117565	C	G	0.0927573	Y	0.9916	N	NA	0	+	1.943e-05	palmitelaidic acid (t16:1n7)	intronic	MAPK14
rs9368898	6	36017838	36125816	C	G	0.907262	Y	0.9926	N	NA	0	+	1.943e-05	palmitelaidic acid (t16:1n7)	intronic	MAPK14
rs7587662	2	190487242	190195487	A	T	0.906212	N	1	Y	1	0.998812	+	1.944e-05	behenic acid (22:0)	intergenic	SLC40A1(dist=41705),ASNSD1(dist=38883)
rs2824296	21	18808111	17729982	C	G	0.701675	Y	0.9379	N	NA	0	+	1.945e-05	docosahexaenoic acid (DHA) (22:6n3)	intergenic	LINC00478(dist=826017),C21orf37(dist=3097)
rs6442925	3	5013876	4988876	C	T	0.858692	Y	0.5398	N	NA	0	+	1.946e-05	arachidonic acid (20:4n6)	intergenic	LOC100507582(dist=65690),BHLHE40(dist=7221)
rs1437889	2	190487810	190196055	A	G	0.0942804	Y	1	N	NA	0	+	1.947e-05	behenic acid (22:0)	intergenic	SLC40A1(dist=42273),ASNSD1(dist=38315)
rs5761272	22	26241580	24571580	A	G	0.745742	N	1	Y	0.644	0.998812	+	1.948e-05	arachidic acid (20:0)	intronic	MYO18B
rs9363656	6	67588454	67645175	A	G	0.54927	N	1	Y	1	0.997625	+	1.949e-05	docosadienoic acid (22:2n6)	intergenic	SLC25A51P1(dist=1089078),BAI3(dist=1757178)
rs17031088	2	43807090	43660594	C	T	0.100985	N	1	Y	1	0.98575	+	1.953e-05	stearic acid (18:0)	intronic	THADA
rs12432890	14	26697723	25767563	C	T	0.688864	Y	0.9519	N	NA	0	+	1.956e-05	erucic acid (22:1n9)	intergenic	STXBP6(dist=1178628),NOVA1(dist=217366)
rs12212057	6	68852754	68909475	A	T	0.160982	Y	0.853	N	NA	0	+	1.957e-05	palmitic acid (16:0)	intergenic	NONE(dist=NONE),BAI3(dist=492878)
rs12735662	1	180551151	178817774	A	C	0.109489	N	1	Y	0.2025	0.996437	+	1.957e-05	docosahexaenoic acid (DHA) (22:6n3)	intergenic	ACBD6(dist=79129),XPR1(dist=49995)
rs9816642	3	175798946	177281640	A	G	0.337495	Y	0.9886	N	NA	0	+	1.958e-05	docosadienoic acid (22:2n6)	intergenic	NAALADL2(dist=275518),TBL1XR1(dist=939596)
rs2922458	8	134687159	134756341	C	G	0.695864	N	1	Y	0.3722	1	+	1.96e-05	eicosapentaenoic acid (EPA) (20:5n3)	intergenic	ST3GAL1(dist=102976),ZFAT(dist=802872)
rs2945755	8	134687339	134756521	C	T	0.303659	N	1	Y	0.3722	0.997625	+	1.96e-05	eicosapentaenoic acid (EPA) (20:5n3)	intergenic	ST3GAL1(dist=103156),ZFAT(dist=802692)
rs4073613	11	93865569	93505217	G	T	0.55659	Y	0.9864	N	NA	0	+	1.96e-05	docosapentaenoic acid (22:5n6)	intronic	PANX1
rs17177644	8	12768021	12812392	G	T	0.636498	Y	0.9856	N	NA	0	+	1.961e-05	plasmalogen (18:0)	intergenic	LOC340357(dist=99111),KIAA1456(dist=35162)
rs3869467	17	72345116	69856711	A	G	0.554753	Y	0.6617	N	NA	0	+	1.961e-05	docosapentaenoic acid (DPA) (22:5n3)	intronic	KIF19
rs13344206	19	29880707	34572547	A	G	0.451888	N	1	Y	1	0.996437	+	1.963e-05	stearidonic acid (18:4n3)	ncRNA_intronic	LOC284395
rs11792788	9	85404589	84594409	A	G	0.430318	N	1	Y	0.8531	0.992874	+	1.963e-05	di-homo-γ-linolenic Acid (20:3n6 )	intergenic	FAM75D1(dist=794418),RASEF(dist=192728)
rs4746948	10	71824210	71494216	G	T	0.935354	Y	0.9884	N	NA	0	+	1.965e-05	docosahexaenoic acid (DHA) (22:6n3)	intronic	H2AFY2
rs6062400	20	61305936	60776381	A	G	0.145886	Y	0.5997	N	NA	0	+	1.965e-05	palmitelaidic acid (t16:1n7)	intergenic	SLCO4A1(dist=2289),NTSR1(dist=34253)
rs752568	8	134683792	134752974	C	T	0.303685	Y	0.9714	N	NA	0	+	1.968e-05	eicosapentaenoic acid (EPA) (20:5n3)	intergenic	ST3GAL1(dist=99609),ZFAT(dist=806239)
rs16927211	10	71808778	71478784	C	T	0.0650852	N	1	Y	0.5936	1	+	1.968e-05	docosahexaenoic acid (DHA) (22:6n3)	intergenic	COL13A1(dist=89874),H2AFY2(dist=3579)
rs2945756	8	134686065	134755247	A	G	0.303353	Y	0.9748	N	NA	0	+	1.969e-05	eicosapentaenoic acid (EPA) (20:5n3)	intergenic	ST3GAL1(dist=101882),ZFAT(dist=803966)
rs12147939	14	37989110	37058861	C	T	0.615379	Y	0.9556	N	NA	0	+	1.97e-05	arachidic acid (20:0)	intronic	MIPOL1
rs13227290	7	95550340	95388276	A	G	0.8081	Y	0.9943	N	NA	0	+	1.97e-05	mead acid (20:3n9 )	intronic	DYNC1I1
rs2091726	3	120143502	121626192	A	C	0.38739	Y	0.9743	N	NA	0	+	1.971e-05	behenic acid (22:0)	intronic	FSTL1
rs13019317	2	38062895	37916399	A	G	0.511645	Y	0.9972	N	NA	0	+	1.972e-05	γ-linolenic Acid (18:3n6 )	intergenic	CDC42EP3(dist=163217),FAM82A1(dist=89567)
rs7299171	12	109637188	108121571	C	G	0.568561	Y	0.9266	N	NA	0	+	1.972e-05	γ-linolenic Acid (18:3n6 )	intronic	ACACB
rs12126557	1	45257201	45029788	C	T	0.862516	Y	0.9556	N	NA	0	+	1.972e-05	lignoceric acid (24:0)	intergenic	BEST4(dist=3775),PLK3(dist=8835)
rs13057311	22	50878196	49225062	A	G	0.279749	Y	0.7985	N	NA	0	+	1.973e-05	plasmalogen (18:1n9)	exonic	PPP6R2
rs12924704	16	6084488	6024489	C	T	0.777257	Y	0.8577	N	NA	0	+	1.973e-05	myristic acid (14:0)	intronic	RBFOX1
rs17120398	14	85355544	84425297	C	T	0.873044	Y	0.9804	N	NA	0	+	1.976e-05	oleic acid (18:1n9)	intergenic	NONE(dist=NONE),FLRT2(dist=640944)
rs17120412	14	85357453	84427206	A	T	0.875123	Y	0.992	N	NA	0	+	1.976e-05	oleic acid (18:1n9)	intergenic	NONE(dist=NONE),FLRT2(dist=639035)
rs1483067	14	85312811	84382564	A	G	0.149144	N	1	Y	0.2584	0.991686	+	1.977e-05	oleic acid (18:1n9)	intergenic	NONE(dist=NONE),FLRT2(dist=683677)
rs17120541	14	85411463	84481216	C	T	0.873425	Y	0.981	N	NA	0	+	1.977e-05	oleic acid (18:1n9)	intergenic	NONE(dist=NONE),FLRT2(dist=585025)
rs4904205	14	85314494	84384247	C	G	0.148189	Y	0.9879	N	NA	0	+	1.977e-05	oleic acid (18:1n9)	intergenic	NONE(dist=NONE),FLRT2(dist=681994)
rs7145217	14	85316244	84385997	A	G	0.118005	N	1	Y	0.05606	1	+	1.977e-05	oleic acid (18:1n9)	intergenic	NONE(dist=NONE),FLRT2(dist=680244)
rs8015359	14	85310392	84380145	C	T	0.126521	N	1	Y	0.07104	1	+	1.977e-05	oleic acid (18:1n9)	intergenic	NONE(dist=NONE),FLRT2(dist=686096)
rs8022702	14	85315409	84385162	A	G	0.128134	Y	0.9877	N	NA	0	+	1.977e-05	oleic acid (18:1n9)	intergenic	NONE(dist=NONE),FLRT2(dist=681079)
rs600958	18	22091023	20345021	C	T	0.431457	N	1	Y	0.8558	0.992874	+	1.977e-05	eicsoatetraenoic acid (20:4n3)	intergenic	HRH4(dist=31102),LOC729950(dist=117123)
rs309060	1	99444339	99216927	C	T	0.927785	N	1	Y	1	0.992874	+	1.978e-05	myristoleic acid (14:1n5)	intronic	LPPR5
rs17120665	14	85493834	84563587	A	G	0.131878	Y	0.9385	N	NA	0	+	1.978e-05	oleic acid (18:1n9)	intergenic	NONE(dist=NONE),FLRT2(dist=502654)
rs16832210	1	45209661	44982248	A	G	0.862864	Y	0.9558	N	NA	0	+	1.978e-05	lignoceric acid (24:0)	intronic	KIF2C
rs2707243	2	38071114	37924618	A	G	0.493082	N	1	Y	0.476	0.96675	+	1.979e-05	γ-linolenic Acid (18:3n6 )	intergenic	CDC42EP3(dist=171436),FAM82A1(dist=81348)
rs6999039	8	295523	285523	C	T	0.0509544	Y	0.9722	N	NA	0	+	1.979e-05	docosahexaenoic acid (DHA) (22:6n3)	intergenic	ZNF596(dist=98184),FBXO25(dist=61285)
rs12167996	22	50875745	49222611	A	T	0.720187	Y	0.7986	N	NA	0	+	1.981e-05	plasmalogen (18:1n9)	intronic	PPP6R2
rs1155836	1	56058247	55830835	C	T	0.819732	N	1	Y	0.5574	0.997625	+	1.981e-05	eicosadienoic acid (20:2n6)	intergenic	MIR4422(dist=366851),PPAP2B(dist=902172)
rs12171249	22	50878927	49225793	A	G	0.27974	Y	0.7985	N	NA	0	+	1.982e-05	plasmalogen (18:1n9)	intronic	PPP6R2
rs4073612	11	93865651	93505299	G	T	0.556551	Y	0.9861	N	NA	0	+	1.982e-05	docosapentaenoic acid (22:5n6)	intronic	PANX1
rs11097110	4	87370136	87589160	C	T	0.449181	Y	0.9755	N	NA	0	+	1.984e-05	plasmalogen (18:1n9)	intronic	MAPK10
rs6061531	20	61018265	60451660	C	T	0.129562	N	1	Y	0.3034	1	+	1.984e-05	behenic acid (22:0)	intergenic	C20orf151(dist=15636),GATA5(dist=20288)
rs2977268	1	17590522	17463109	C	T	0.113267	N	1	Y	0.1915	0.97268	+	1.985e-05	palmitelaidic acid (t16:1n7)	intronic	PADI3
rs13437417	6	85112992	85169711	A	G	0.79066	Y	0.9945	N	NA	0	+	1.985e-05	elaidic acid (t18:1n9)	intergenic	KIAA1009(dist=175657),TBX18(dist=331165)
rs9449893	6	85112164	85168883	C	G	0.790661	Y	0.9945	N	NA	0	+	1.985e-05	elaidic acid (t18:1n9)	intergenic	KIAA1009(dist=174829),TBX18(dist=331993)
rs7586287	2	191469528	191177773	A	G	0.941795	Y	0.8351	N	NA	0	+	1.988e-05	docosahexaenoic acid (DHA) (22:6n3)	intergenic	TMEM194B(dist=70060),NAB1(dist=44320)
rs2993183	9	38666154	38656154	A	C	0.23716	Y	0.9738	N	NA	0	+	1.988e-05	palmitelaidic acid (t16:1n7)	intergenic	FAM201A(dist=42877),CNTNAP3(dist=406610)
rs7976245	12	109641162	108125545	A	G	0.431375	Y	0.9256	N	NA	0	+	1.989e-05	γ-linolenic Acid (18:3n6 )	intronic	ACACB
rs2852299	18	43169105	41423103	C	G	0.691975	Y	0.8884	N	NA	0	+	1.99e-05	γ-linolenic Acid (18:3n6 )	intronic	SLC14A2
rs16962092	16	60510631	59068132	C	T	0.621046	N	1	Y	0.6891	1	+	1.99e-05	eicosenoic acid (20:1n9)	intergenic	LOC644649(dist=721536),CDH8(dist=1175284)
rs10933359	2	231740765	231449009	A	G	0.498717	Y	0.758	N	NA	0	+	1.99e-05	mead acid (20:3n9 )	intronic	ITM2C
rs10243540	7	95546250	95384186	A	G	0.810106	Y	0.9839	N	NA	0	+	1.991e-05	mead acid (20:3n9 )	intronic	DYNC1I1
rs1564933	2	141340626	141057096	A	C	0.582117	N	1	Y	1	0.998812	+	1.992e-05	docosapentaenoic acid (22:5n6)	intronic	LRP1B
rs7167841	15	37404928	35192220	A	G	0.745134	N	1	Y	0.4591	0.997625	+	1.995e-05	docosapentaenoic acid (DPA) (22:5n3)	intergenic	MEIS2(dist=11428),TMCO5A(dist=822529)
rs35140	16	64990771	63548272	A	G	0.663304	N	1	Y	1	0.96437	+	1.997e-05	docosapentaenoic acid (DPA) (22:5n3)	intronic	CDH11
rs17115362	1	57672148	57444736	C	T	0.103985	N	1	Y	0.1019	0.9715	+	2e-05	arachidonic acid (20:4n6)	intronic	DAB1
rs2256853	21	31178626	30100497	A	G	0.537805	N	1	Y	0.4726	0.995249	+	2.001e-05	vaccenic acid (18:1n7)	intronic	GRIK1
rs3923508	4	179517748	179754742	C	G	0.180671	Y	0.9997	N	NA	0	+	2.003e-05	eicosadienoic acid (20:2n6)	intergenic	LOC285501(dist=605844),NONE(dist=NONE)
rs11781777	8	77270290	77432845	A	T	0.885099	Y	0.9383	N	NA	0	+	2.003e-05	behenic acid (22:0)	intergenic	HNF4G(dist=791229),ZFHX4-AS1(dist=252824)
rs11628703	14	21586876	20656716	A	G	0.173606	Y	0.7588	N	NA	0	+	2.004e-05	eicosenoic acid (20:1n9)	intergenic	ZNF219(dist=14013),OR5AU1(dist=36220)
rs11181165	12	42208087	40494354	A	G	0.086031	Y	0.7885	N	NA	0	+	2.007e-05	mead acid (20:3n9 )	intergenic	PDZRN4(dist=239695),GXYLT1(dist=267561)
rs9739750	12	62458116	60744383	C	T	0.158938	Y	0.9181	N	NA	0	+	2.014e-05	nervonic acid (24:1n9)	intronic	FAM19A2
rs9524865	13	95906817	94704818	A	G	0.0996509	Y	0.8929	N	NA	0	+	2.015e-05	erucic acid (22:1n9)	intronic	ABCC4
rs10477538	5	115070403	115098302	C	T	0.656326	N	1	Y	1	1	+	2.016e-05	a-linolenic acid (18:3n3)	intergenic	TMED7-TICAM2(dist=108527),CDO1(dist=70027)
rs6505882	18	14227620	14217620	C	G	0.262836	N	1	Y	1	0.995249	+	2.018e-05	vaccenic acid (18:1n7)	downstream	ANKRD20A5P
rs4797242	18	6407483	6397483	A	C	0.307692	N	1	Y	0.4342	0.996437	+	2.02e-05	di-homo-γ-linolenic Acid (20:3n6 )	intronic	L3MBTL4
rs10166792	2	20777149	20640630	A	C	0.0717932	Y	0.9898	N	NA	0	+	2.02e-05	palmitelaidic acid (t16:1n7)	intergenic	RHOB(dist=127948),HS1BP3(dist=40415)
rs1597278	8	134689209	134758391	A	G	0.31322	Y	0.8727	N	NA	0	+	2.023e-05	eicosapentaenoic acid (EPA) (20:5n3)	intergenic	ST3GAL1(dist=105026),ZFAT(dist=800822)
rs11756010	6	68877659	68934380	C	T	0.838158	Y	0.8685	N	NA	0	+	2.024e-05	palmitic acid (16:0)	intergenic	NONE(dist=NONE),BAI3(dist=467973)
rs12379432	9	26595257	26585257	A	G	0.580482	Y	0.9861	N	NA	0	+	2.025e-05	lignoceric acid (24:0)	intergenic	LOC100506422(dist=476851),CAAP1(dist=245426)
rs2374532	12	106112181	104636311	G	T	0.898055	Y	0.9853	N	NA	0	+	2.026e-05	mead acid (20:3n9 )	intergenic	C12orf75(dist=346885),NUAK1(dist=344944)
rs10861490	12	106116135	104640265	A	G	0.103524	Y	0.9742	N	NA	0	+	2.031e-05	mead acid (20:3n9 )	intergenic	C12orf75(dist=350839),NUAK1(dist=340990)
rs12209365	6	2662547	2607546	C	T	0.645377	N	1	Y	0.7043	1	+	2.033e-05	nervonic acid (24:1n9)	intergenic	C6orf195(dist=27249),MYLK4(dist=1316)
rs4676781	3	120142951	121625641	C	T	0.612365	Y	0.9744	N	NA	0	+	2.036e-05	behenic acid (22:0)	intronic	FSTL1
rs4147067	6	67625575	67682296	C	T	0.448346	Y	0.9868	N	NA	0	+	2.037e-05	docosadienoic acid (22:2n6)	intergenic	SLC25A51P1(dist=1126199),BAI3(dist=1720057)
rs6720988	2	102234065	101600497	C	T	0.27038	Y	0.9913	N	NA	0	+	2.04e-05	eicsoatetraenoic acid (20:4n3)	intergenic	RFX8(dist=142900),MAP4K4(dist=80100)
rs11253816	10	16195189	16235195	C	T	0.117057	Y	0.8376	N	NA	0	+	2.043e-05	linoleic acid (18:2n6)	intergenic	FAM188A(dist=292670),PTER(dist=283753)
rs10194833	2	123605527	123321997	A	C	0.0613206	Y	0.9963	N	NA	0	+	2.043e-05	behenic acid (22:0)	intergenic	TSN(dist=1080099),CNTNAP5(dist=1177337)
rs13411653	2	123625786	123342256	C	T	0.0633456	N	1	Y	0.4884	0.98812	+	2.043e-05	behenic acid (22:0)	intergenic	TSN(dist=1100358),CNTNAP5(dist=1157078)
rs17008756	2	123605115	123321585	C	T	0.939877	N	1	Y	0.1393	0.992874	+	2.043e-05	behenic acid (22:0)	intergenic	TSN(dist=1079687),CNTNAP5(dist=1177749)
rs17008762	2	123605299	123321769	A	T	0.0621951	N	1	Y	0.4795	0.997625	+	2.043e-05	behenic acid (22:0)	intergenic	TSN(dist=1079871),CNTNAP5(dist=1177565)
rs17008776	2	123607655	123324125	C	T	0.938752	Y	0.9959	N	NA	0	+	2.043e-05	behenic acid (22:0)	intergenic	TSN(dist=1082227),CNTNAP5(dist=1175209)
rs17457227	20	54815087	54248494	C	T	0.940389	N	1	Y	1	1	+	2.043e-05	behenic acid (22:0)	intergenic	CBLN4(dist=234559),MC3R(dist=8701)
rs2271077	3	16261420	16236424	C	T	0.941392	N	1	Y	0.3551	0.996437	+	2.043e-05	behenic acid (22:0)	exonic	GALNTL2
rs1214451	10	90420641	90410621	C	G	0.487835	N	1	Y	0.8587	1	+	2.044e-05	di-homo-γ-linolenic Acid (20:3n6 )	intergenic	LIPJ(dist=53908),LIPF(dist=3505)
rs4330669	8	298528	288528	C	G	0.946887	Y	0.9894	N	NA	0	+	2.044e-05	docosahexaenoic acid (DHA) (22:6n3)	intergenic	ZNF596(dist=101189),FBXO25(dist=58280)
rs12546771	8	297118	287118	C	T	0.946012	N	1	Y	1	0.98812	+	2.047e-05	docosahexaenoic acid (DHA) (22:6n3)	intergenic	ZNF596(dist=99779),FBXO25(dist=59690)
rs11224824	11	101409138	100914348	A	G	0.124743	Y	0.9566	N	NA	0	+	2.048e-05	lignoceric acid (24:0)	intronic	TRPC6
rs10832783	11	17401134	17357710	A	G	0.0807342	Y	0.4637	N	NA	0	+	2.049e-05	docosapentaenoic acid (22:5n6)	intergenic	NCR3LG1(dist=2266),KCNJ11(dist=5662)
rs4402260	11	101409023	100914233	A	T	0.875252	Y	0.956	N	NA	0	+	2.049e-05	lignoceric acid (24:0)	intronic	TRPC6
rs4819535	22	17278762	15658762	C	T	0.0687865	Y	0.8874	N	NA	0	+	2.051e-05	eicosadienoic acid (20:2n6)	intronic	XKR3
rs6462210	7	30539595	30506120	C	T	0.839934	Y	0.4052	N	NA	0	+	2.052e-05	plasmalogen (18:0)	intronic	GGCT
rs2821503	9	9774478	9764478	C	T	0.0853327	Y	0.9793	N	NA	0	+	2.053e-05	palmitelaidic acid (t16:1n7)	intronic	PTPRD
rs2821505	9	9772724	9762724	A	G	0.914642	Y	0.9788	N	NA	0	+	2.053e-05	palmitelaidic acid (t16:1n7)	intronic	PTPRD
rs11866755	16	82984573	81542074	A	C	0.17944	N	1	Y	0.4927	1	+	2.056e-05	myristoleic acid (14:1n5)	intronic	CDH13
rs9824299	3	179709928	181192622	C	T	0.699756	N	1	Y	1	0.998812	+	2.057e-05	plasmalogen (18:0)	intronic	PEX5L
rs1862924	7	134356820	134007360	G	T	0.611596	N	1	Y	0.5835	0.97506	+	2.058e-05	docosahexaenoic acid (DHA) (22:6n3)	intronic	BPGM
rs2844580	6	31333303	31441282	C	T	0.393333	Y	0.9875	N	NA	0	+	2.059e-05	plasmalogen (18:1n9)	intergenic	HLA-B(dist=8314),NONE(dist=NONE)
rs7664664	4	135989375	136208825	A	G	0.400243	N	1	Y	0.3652	1	+	2.059e-05	lignoceric acid (24:0)	intergenic	PABPC4L(dist=866472),NONE(dist=NONE)
rs8091482	18	76186006	74286994	A	G	0.0870043	Y	0.856	N	NA	0	+	2.06e-05	di-homo-γ-linolenic Acid (20:3n6 )	intergenic	GALR1(dist=1203910),SALL3(dist=554269)
rs10505738	12	8896714	8787981	C	G	0.92944	N	1	Y	0.5166	1	+	2.062e-05	palmitoleic Acid (16:1n7 )	intronic	RIMKLB
rs13048396	21	18318837	17240708	G	T	0.945018	Y	0.9931	N	NA	0	+	2.062e-05	arachidonic acid (20:4n6)	intergenic	LINC00478(dist=336743),C21orf37(dist=492371)
rs4360666	11	101408673	100913883	A	G	0.124751	Y	0.9542	N	NA	0	+	2.062e-05	lignoceric acid (24:0)	intronic	TRPC6
rs6589322	11	112658065	112163275	G	T	0.0968753	Y	0.8087	N	NA	0	+	2.065e-05	arachidonic acid (20:4n6)	intergenic	C11orf34(dist=526482),NCAM1(dist=173904)
rs766231	2	38067593	37921097	C	T	0.478164	Y	0.985	N	NA	0	+	2.066e-05	γ-linolenic Acid (18:3n6 )	intergenic	CDC42EP3(dist=167915),FAM82A1(dist=84869)
rs26935	3	64069310	64044350	A	G	0.631995	N	1	Y	0.3731	1	+	2.067e-05	plasmalogen (18:1n9)	ncRNA_exonic	LOC100287879
rs26936	3	64069436	64044476	G	T	0.632306	Y	0.9991	N	NA	0	+	2.067e-05	plasmalogen (18:1n9)	ncRNA_intronic	LOC100287879,PRICKLE2-AS1
rs704376	3	64069855	64044895	C	G	0.632297	Y	0.999	N	NA	0	+	2.067e-05	plasmalogen (18:1n9)	ncRNA_intronic	LOC100287879,PRICKLE2-AS1
rs2824306	21	18820248	17742119	C	T	0.284063	N	1	Y	0.524	0.997625	+	2.069e-05	docosahexaenoic acid (DHA) (22:6n3)	ncRNA_intronic	C21orf37
rs12166465	22	40323065	38653011	A	G	0.0612719	Y	0.87	N	NA	0	+	2.07e-05	behenic acid (22:0)	intronic	GRAP2
rs17112591	1	56118105	55890693	A	C	0.101096	N	1	Y	0.692	0.998812	+	2.074e-05	eicosadienoic acid (20:2n6)	intergenic	MIR4422(dist=426709),PPAP2B(dist=842314)
rs7276116	21	18318167	17240038	A	C	0.0549373	Y	0.9937	N	NA	0	+	2.075e-05	arachidonic acid (20:4n6)	intergenic	LINC00478(dist=336073),C21orf37(dist=493041)
rs6847938	4	58012501	57707258	C	T	0.100365	N	1	Y	0.4147	1	+	2.076e-05	stearidonic acid (18:4n3)	ncRNA_intronic	LOC255130
rs873418	10	89834396	89824376	C	T	0.2967	Y	0.9911	N	NA	0	+	2.077e-05	eicsoatetraenoic acid (20:4n3)	intergenic	PTEN(dist=105864),RNLS(dist=199225)
rs6026418	20	57206870	56640276	C	T	0.116384	Y	0.9922	N	NA	0	+	2.078e-05	palmitoleic Acid (16:1n7 )	intergenic	APCDD1L-AS1(dist=11922),STX16(dist=19439)
rs981794	14	38040755	37110506	A	G	0.522514	Y	0.898	N	NA	0	+	2.081e-05	pentadecanoic acid (15:0)	intergenic	MIPOL1(dist=20291),FOXA1(dist=18002)
rs7552582	1	57706839	57479427	A	G	0.947956	Y	0.9089	N	NA	0	+	2.081e-05	arachidonic acid (20:4n6)	intronic	DAB1
rs2184342	9	76939797	76129617	A	C	0.921523	Y	0.9997	N	NA	0	+	2.082e-05	behenic acid (22:0)	intergenic	ANXA1(dist=1154490),RORB(dist=172455)
rs9539167	13	62014750	60912751	A	G	0.394566	Y	0.9393	N	NA	0	+	2.083e-05	lignoceric acid (24:0)	intergenic	PCDH20(dist=25095),NONE(dist=NONE)
rs1955018	11	106191897	105697107	A	T	0.872369	Y	0.9745	N	NA	0	+	2.083e-05	palmitelaidic acid (t16:1n7)	intergenic	AASDHPPT(dist=222478),GUCY1A2(dist=352841)
rs6665353	1	34564936	34337523	A	G	0.695891	Y	0.9853	N	NA	0	+	2.084e-05	docosadienoic acid (22:2n6)	intronic	CSMD2
rs9539168	13	62015839	60913840	G	T	0.60542	Y	0.9391	N	NA	0	+	2.084e-05	lignoceric acid (24:0)	intergenic	PCDH20(dist=26184),NONE(dist=NONE)
rs16930096	9	9714838	9704838	A	G	0.910366	N	1	Y	0.5971	0.996437	+	2.084e-05	palmitelaidic acid (t16:1n7)	intronic	PTPRD
rs8084703	18	25496945	23750943	A	G	0.916565	N	1	Y	1	0.998812	+	2.084e-05	palmitelaidic acid (t16:1n7)	intergenic	CHST9(dist=731643),CDH2(dist=33985)
rs981791	9	9776936	9766936	C	T	0.0845499	N	1	Y	1	1	+	2.084e-05	palmitelaidic acid (t16:1n7)	intronic	PTPRD
rs12599018	16	6085186	6025187	C	G	0.221169	Y	0.8554	N	NA	0	+	2.086e-05	myristic acid (14:0)	intronic	RBFOX1
rs2523780	6	29806331	29914310	A	G	0.755467	Y	0.9462	N	NA	0	+	2.086e-05	nervonic acid (24:1n9)	intergenic	HLA-G(dist=7432),HLA-H(dist=49052)
rs12379243	9	76971210	76161030	C	G	0.0785627	N	1	Y	1	0.998812	+	2.088e-05	behenic acid (22:0)	intergenic	ANXA1(dist=1185903),RORB(dist=141042)
rs13047017	21	18314075	17235946	G	T	0.0548929	Y	0.9943	N	NA	0	+	2.089e-05	arachidonic acid (20:4n6)	intergenic	LINC00478(dist=331981),C21orf37(dist=497133)
rs9539171	13	62017182	60915183	A	G	0.394611	Y	0.9384	N	NA	0	+	2.09e-05	lignoceric acid (24:0)	intergenic	PCDH20(dist=27527),NONE(dist=NONE)
rs17125683	12	62420959	60707226	A	T	0.83313	N	1	Y	1	0.998812	+	2.091e-05	nervonic acid (24:1n9)	intronic	FAM19A2
rs7766185	6	166891313	166811303	G	T	0.133811	Y	0.6096	N	NA	0	+	2.092e-05	docosapentaenoic acid (DPA) (22:5n3)	intronic	RPS6KA2
rs1208903	7	90635537	90473473	C	G	0.251249	Y	0.9972	N	NA	0	+	2.094e-05	a-linolenic acid (18:3n3)	intronic	CDK14
rs17557422	2	47433968	47287472	C	T	0.748166	N	1	Y	0.8154	0.995249	+	2.095e-05	docosapentaenoic acid (DPA) (22:5n3)	intergenic	CALM2(dist=30228),EPCAM(dist=162319)
rs7722723	5	123925517	123953416	A	C	0.301968	N	1	Y	0.6561	0.98931	+	2.097e-05	docosadienoic acid (22:2n6)	intergenic	CSNK1G3(dist=972779),ZNF608(dist=47093)
rs2887134	18	70296849	68447829	A	T	0.126127	Y	0.8396	N	NA	0	+	2.1e-05	behenic acid (22:0)	intergenic	CBLN2(dist=85126),NETO1(dist=112700)
rs10888146	8	12744073	12788444	C	T	0.428832	N	1	Y	1	1	+	2.107e-05	plasmalogen (18:0)	intergenic	LOC340357(dist=75163),KIAA1456(dist=59110)
rs4506209	8	12734365	12778736	A	G	0.559683	N	1	Y	0.3683	0.998812	+	2.107e-05	plasmalogen (18:0)	intergenic	LOC340357(dist=65455),KIAA1456(dist=68818)
rs11080368	17	34305071	31329184	A	C	0.0691946	Y	0.8561	N	NA	0	+	2.109e-05	eicosapentaenoic acid (EPA) (20:5n3)	intronic	CCL16
rs1560559	18	70296422	68447402	C	T	0.873786	Y	0.8536	N	NA	0	+	2.109e-05	behenic acid (22:0)	intergenic	CBLN2(dist=84699),NETO1(dist=113127)
rs9392324	6	1709291	1654290	A	G	0.238901	Y	0.9628	N	NA	0	+	2.109e-05	behenic acid (22:0)	intronic	GMDS
rs12119290	1	34555863	34328450	A	G	0.303874	Y	0.9923	N	NA	0	+	2.109e-05	docosadienoic acid (22:2n6)	intronic	CSMD2
rs1318606	6	6331936	6276935	C	T	0.394161	N	1	Y	1	1	+	2.11e-05	plasmalogen (18:0)	intergenic	F13A1(dist=11012),LY86-AS1(dist=14762)
rs13257647	8	12740601	12784972	A	G	0.565933	Y	0.9908	N	NA	0	+	2.11e-05	plasmalogen (18:0)	intergenic	LOC340357(dist=71691),KIAA1456(dist=62582)
rs11006558	10	61291780	60961786	C	T	0.948499	Y	0.8478	N	NA	0	+	2.111e-05	docosapentaenoic acid (22:5n6)	intergenic	FAM13C(dist=169119),SLC16A9(dist=118742)
rs17153955	5	125397828	125425727	C	T	0.909976	N	1	Y	0.5166	1	+	2.113e-05	pentadecanoic acid (15:0)	intergenic	ZNF608(dist=1317023),GRAMD3(dist=297960)
rs11080369	17	34305164	31329277	A	C	0.930775	Y	0.8546	N	NA	0	+	2.114e-05	eicosapentaenoic acid (EPA) (20:5n3)	intronic	CCL16
rs11683781	2	166288740	165996986	C	T	0.778928	N	1	Y	1	0.998812	+	2.118e-05	vaccenic acid (18:1n7)	intergenic	SCN2A(dist=39920),CSRNP3(dist=37417)
rs17153951	5	125397477	125425376	C	T	0.0896855	Y	0.9971	N	NA	0	+	2.124e-05	pentadecanoic acid (15:0)	intergenic	ZNF608(dist=1316672),GRAMD3(dist=298311)
rs2178963	21	18311705	17233576	A	G	0.0548035	Y	0.9956	N	NA	0	+	2.126e-05	arachidonic acid (20:4n6)	intergenic	LINC00478(dist=329611),C21orf37(dist=499503)
rs2376479	15	27289551	24872297	A	G	0.492001	Y	0.9643	N	NA	0	+	2.129e-05	linoleic acid (18:2n6)	intronic	GABRG3
rs9675774	18	74477758	72606746	A	T	0.363897	Y	0.9356	N	NA	0	+	2.129e-05	a-linolenic acid (18:3n3)	intergenic	LOC284276(dist=205974),LOC100131655(dist=28930)
rs12894684	14	49377012	48446762	C	G	0.26467	N	1	Y	0.4599	0.994062	+	2.129e-05	nervonic acid (24:1n9)	intergenic	LINC00648(dist=1112795),RPS29(dist=667030)
rs940261	7	152545351	152176284	A	G	0.577912	Y	0.6464	N	NA	0	+	2.13e-05	nervonic acid (24:1n9)	intronic	ACTR3B
rs6838659	4	87417291	87636315	A	G	0.656479	N	1	Y	0.1114	0.992874	+	2.131e-05	plasmalogen (18:1n9)	intergenic	MAPK10(dist=43008),PTPN13(dist=98177)
rs9959892	18	8553657	8543657	A	G	0.530788	N	1	Y	0.8602	0.98456	+	2.131e-05	palmitic acid (16:0)	intergenic	PTPRM(dist=146798),RAB12(dist=55786)
rs2302107	17	13973131	13913856	C	T	0.276998	Y	0.9949	N	NA	0	+	2.132e-05	docosadienoic acid (22:2n6)	intronic	COX10
rs560577	11	66064126	65820702	C	T	0.0817901	Y	0.6814	N	NA	0	+	2.133e-05	palmitelaidic acid (t16:1n7)	UTR3	TMEM151A
rs11947775	4	87407518	87626542	C	T	0.346745	Y	0.9996	N	NA	0	+	2.134e-05	plasmalogen (18:1n9)	intergenic	MAPK10(dist=33235),PTPN13(dist=107950)
rs457780	4	162898689	163118139	C	T	0.194732	Y	0.9595	N	NA	0	+	2.134e-05	eicsoatetraenoic acid (20:4n3)	intronic	FSTL5
rs17153947	5	125395534	125423433	A	G	0.910167	Y	0.9963	N	NA	0	+	2.135e-05	pentadecanoic acid (15:0)	intergenic	ZNF608(dist=1314729),GRAMD3(dist=300254)
rs7673698	4	87406566	87625590	C	T	0.346746	Y	0.9995	N	NA	0	+	2.136e-05	plasmalogen (18:1n9)	intergenic	MAPK10(dist=32283),PTPN13(dist=108902)
rs7695011	4	87406449	87625473	A	G	0.653248	Y	0.9993	N	NA	0	+	2.136e-05	plasmalogen (18:1n9)	intergenic	MAPK10(dist=32166),PTPN13(dist=109019)
rs10413063	19	5216283	5167283	C	G	0.402071	Y	0.6821	N	NA	0	+	2.137e-05	di-homo-γ-linolenic Acid (20:3n6 )	intronic	PTPRS
rs2861713	2	67905772	67759276	G	T	0.742927	N	1	Y	1	0.98812	+	2.138e-05	docosadienoic acid (22:2n6)	intergenic	ETAA1(dist=268239),C1D(dist=363560)
rs13051773	21	18310901	17232772	C	G	0.0547737	Y	0.9961	N	NA	0	+	2.141e-05	arachidonic acid (20:4n6)	intergenic	LINC00478(dist=328807),C21orf37(dist=500307)
rs7970118	12	8057923	7949190	A	G	0.112411	Y	0.3184	N	NA	0	+	2.142e-05	eicosadienoic acid (20:2n6)	intergenic	SLC2A14(dist=32428),SLC2A3(dist=13901)
rs6983362	8	293368	283368	A	T	0.947678	Y	0.9634	N	NA	0	+	2.143e-05	docosahexaenoic acid (DHA) (22:6n3)	intergenic	ZNF596(dist=96029),FBXO25(dist=63440)
rs485681	11	106084472	105589682	A	T	0.118293	N	1	Y	1	0.996437	+	2.144e-05	palmitelaidic acid (t16:1n7)	intergenic	AASDHPPT(dist=115053),GUCY1A2(dist=460266)
rs7127780	11	106067955	105573165	A	C	0.883436	N	1	Y	1	0.98931	+	2.144e-05	palmitelaidic acid (t16:1n7)	intergenic	AASDHPPT(dist=98536),GUCY1A2(dist=476783)
rs6499690	16	54474795	53032296	C	G	0.810406	Y	0.9973	N	NA	0	+	2.148e-05	mead acid (20:3n9 )	intergenic	IRX3(dist=154417),CRNDE(dist=477982)
rs1986410	14	49378248	48447998	C	T	0.735683	Y	0.9977	N	NA	0	+	2.148e-05	nervonic acid (24:1n9)	intergenic	LINC00648(dist=1114031),RPS29(dist=665794)
rs2833452	21	32949598	31871469	C	T	0.228221	N	1	Y	0.8145	0.98575	+	2.149e-05	pentadecanoic acid (15:0)	intergenic	TIAM1(dist=18308),SOD1(dist=82337)
rs7189231	16	54464218	53021719	G	T	0.181875	Y	1	N	NA	0	+	2.154e-05	mead acid (20:3n9 )	intergenic	IRX3(dist=143840),CRNDE(dist=488559)
rs11900965	2	180203536	179911781	C	G	0.922087	Y	0.3931	N	NA	0	+	2.155e-05	docosahexaenoic acid (DHA) (22:6n3)	intergenic	SESTD1(dist=74186),ZNF385B(dist=103175)
rs11081233	18	6406037	6396037	A	G	0.325147	Y	0.9744	N	NA	0	+	2.156e-05	di-homo-γ-linolenic Acid (20:3n6 )	intronic	L3MBTL4
rs17063999	8	286045	276045	C	T	0.936887	N	1	Y	1	0.992874	+	2.157e-05	eicosapentaenoic acid (EPA) (20:5n3)	intergenic	ZNF596(dist=88706),FBXO25(dist=70763)
rs17074775	13	31177774	30075774	A	G	0.126066	N	1	Y	1	0.996437	+	2.157e-05	docosahexaenoic acid (DHA) (22:6n3)	intergenic	HMGB1(dist=137693),USPL1(dist=14056)
rs10878036	12	40442111	38728378	C	T	0.863123	Y	0.9841	N	NA	0	+	2.162e-05	plasmalogen (18:0)	intronic	SLC2A13
rs436372	16	77948008	76505509	A	G	0.270402	Y	0.9708	N	NA	0	+	2.164e-05	erucic acid (22:1n9)	intronic	VAT1L
rs2618775	1	34552836	34325423	C	T	0.701642	Y	0.9951	N	NA	0	+	2.165e-05	docosadienoic acid (22:2n6)	intronic	CSMD2
rs1914734	2	88529509	88310624	C	T	0.135095	Y	0.9983	N	NA	0	+	2.167e-05	γ-linolenic Acid (18:3n6 )	intergenic	THNSL2(dist=43353),FOXI3(dist=218217)
rs4529013	4	87463813	87682837	A	G	0.346703	Y	0.9972	N	NA	0	+	2.168e-05	plasmalogen (18:1n9)	intergenic	MAPK10(dist=89530),PTPN13(dist=51655)
rs1422738	4	181450417	181687411	C	T	0.57183	Y	0.9889	N	NA	0	+	2.173e-05	behenic acid (22:0)	intergenic	NONE(dist=NONE),LINC00290(dist=534826)
rs6847139	4	87465741	87684765	A	G	0.346682	Y	0.9969	N	NA	0	+	2.174e-05	plasmalogen (18:1n9)	intergenic	MAPK10(dist=91458),PTPN13(dist=49727)
rs3795833	1	211827721	209894344	C	T	0.934417	Y	0.9621	N	NA	0	+	2.175e-05	pentadecanoic acid (15:0)	intergenic	SLC30A1(dist=75622),NEK2(dist=3878)
rs2729419	18	28169190	26423188	C	T	0.207484	Y	0.999	N	NA	0	+	2.177e-05	arachidonic acid (20:4n6)	intergenic	MIR302F(dist=290264),DSC3(dist=400862)
rs11225187	11	102142399	101647609	A	G	0.931504	Y	0.3136	N	NA	0	+	2.178e-05	palmitelaidic acid (t16:1n7)	intergenic	YAP1(dist=38245),BIRC3(dist=45782)
rs11136554	8	283592	273592	C	G	0.190998	N	1	Y	0.3106	1	+	2.182e-05	di-homo-γ-linolenic Acid (20:3n6 )	intergenic	ZNF596(dist=86253),FBXO25(dist=73216)
rs2542734	18	28163836	26417834	C	G	0.207947	Y	0.9934	N	NA	0	+	2.183e-05	arachidonic acid (20:4n6)	intergenic	MIR302F(dist=284910),DSC3(dist=406216)
rs6822396	4	87393537	87612561	C	T	0.638571	Y	0.987	N	NA	0	+	2.185e-05	plasmalogen (18:1n9)	intergenic	MAPK10(dist=19254),PTPN13(dist=121931)
rs4622964	4	87494541	87713565	C	G	0.653596	Y	0.9891	N	NA	0	+	2.191e-05	plasmalogen (18:1n9)	intergenic	MAPK10(dist=120258),PTPN13(dist=20927)
rs4888901	16	79020532	77578033	G	T	0.108273	N	1	Y	1	1	+	2.191e-05	myristic acid (14:0)	intronic	WWOX
rs12492729	3	9258073	9233073	A	T	0.692756	Y	0.9756	N	NA	0	+	2.192e-05	lignoceric acid (24:0)	intronic	SRGAP3
rs17148847	10	10800890	10840896	A	G	0.885645	N	1	Y	0.6821	0.998812	+	2.194e-05	di-homo-γ-linolenic Acid (20:3n6 )	intergenic	NONE(dist=NONE),SFTA1P(dist=25512)
rs12879255	14	85634201	84703954	A	G	0.156247	Y	0.9917	N	NA	0	+	2.194e-05	lignoceric acid (24:0)	intergenic	NONE(dist=NONE),FLRT2(dist=362287)
rs1365278	8	3922260	3909668	C	G	0.856448	N	1	Y	0.6907	1	+	2.195e-05	plasmalogen (18:1n7)	intronic	CSMD1
rs1820437	8	3922696	3910104	A	G	0.143902	N	1	Y	0.6904	0.997625	+	2.195e-05	plasmalogen (18:1n7)	intronic	CSMD1
rs2740873	8	3921821	3909229	A	C	0.144512	N	1	Y	0.6924	0.997625	+	2.195e-05	plasmalogen (18:1n7)	intronic	CSMD1
rs2833450	21	32945506	31867377	A	T	0.230339	Y	0.9968	N	NA	0	+	2.195e-05	pentadecanoic acid (15:0)	intergenic	TIAM1(dist=14216),SOD1(dist=86429)
rs9947555	18	6406648	6396648	C	T	0.335541	Y	0.9423	N	NA	0	+	2.198e-05	eicosapentaenoic acid (EPA) (20:5n3)	intronic	L3MBTL4
rs2696171	7	84956506	84794442	G	T	0.200223	Y	0.7374	N	NA	0	+	2.198e-05	adrenic acid (22:4n6)	intergenic	SEMA3D(dist=205259),GRM3(dist=1316724)
rs1372188	10	109346556	109336546	C	T	0.869297	N	1	Y	0.4973	0.98694	+	2.198e-05	docosapentaenoic acid (22:5n6)	intergenic	SORCS1(dist=422090),RNU6-53(dist=1583859)
rs1868788	7	35659930	35626455	A	G	0.146772	N	1	Y	0.6628	0.998812	+	2.201e-05	stearic acid (18:0)	intergenic	LOC401324(dist=243844),HERPUD2(dist=12340)
rs802400	7	90614561	90452497	C	G	0.250032	Y	0.9981	N	NA	0	+	2.201e-05	a-linolenic acid (18:3n3)	intronic	CDK14
rs802401	7	90614790	90452726	A	G	0.749932	Y	0.9981	N	NA	0	+	2.201e-05	a-linolenic acid (18:3n3)	intronic	CDK14
rs802406	7	90619604	90457540	A	T	0.749524	Y	0.9984	N	NA	0	+	2.201e-05	a-linolenic acid (18:3n3)	intronic	CDK14
rs802408	7	90620409	90458345	C	T	0.250514	Y	0.9985	N	NA	0	+	2.201e-05	a-linolenic acid (18:3n3)	intronic	CDK14
rs1919354	8	35149871	35269413	A	T	0.934858	Y	0.8404	N	NA	0	+	2.201e-05	palmitelaidic acid (t16:1n7)	intronic	UNC5D
rs3824047	7	90601518	90439454	A	G	0.750608	N	1	Y	0.8138	1	+	2.202e-05	a-linolenic acid (18:3n3)	intronic	CDK14
rs6974117	7	90593685	90431621	G	T	0.249392	Y	1	N	NA	0	+	2.202e-05	a-linolenic acid (18:3n3)	intronic	CDK14
rs802392	7	90608077	90446013	A	G	0.750522	Y	0.9996	N	NA	0	+	2.202e-05	a-linolenic acid (18:3n3)	intronic	CDK14
rs802399	7	90613848	90451784	A	G	0.750026	Y	0.9981	N	NA	0	+	2.202e-05	a-linolenic acid (18:3n3)	intronic	CDK14
rs10462492	5	90570693	90606449	A	G	0.855645	Y	0.9807	N	NA	0	+	2.203e-05	palmitic acid (16:0)	intergenic	GPR98(dist=110660),ARRDC3(dist=93848)
rs7300416	12	99153902	97678033	A	G	0.0691277	Y	0.811	N	NA	0	+	2.203e-05	erucic acid (22:1n9)	intronic	ANKS1B
rs936009	2	184533899	184242144	A	T	0.171585	Y	0.7374	N	NA	0	+	2.204e-05	eicosadienoic acid (20:2n6)	intergenic	NUP35(dist=507491),ZNF804A(dist=929194)
rs12507758	4	87351740	87570764	C	T	0.449192	Y	0.9695	N	NA	0	+	2.211e-05	plasmalogen (18:1n9)	intronic	MAPK10
rs2881046	2	18283531	18147012	A	C	0.391816	Y	0.922	N	NA	0	+	2.211e-05	eicsoatetraenoic acid (20:4n3)	intergenic	KCNS3(dist=169306),NT5C1B-RDH14(dist=452458)
rs7969379	12	8055005	7946272	C	T	0.887689	Y	0.3181	N	NA	0	+	2.214e-05	eicosadienoic acid (20:2n6)	intergenic	SLC2A14(dist=29510),SLC2A3(dist=16819)
rs1980676	14	38034461	37104212	C	T	0.477134	Y	0.9001	N	NA	0	+	2.217e-05	pentadecanoic acid (15:0)	intergenic	MIPOL1(dist=13997),FOXA1(dist=24296)
rs10498579	14	85596579	84666332	C	G	0.807813	Y	0.9922	N	NA	0	+	2.217e-05	lignoceric acid (24:0)	intergenic	NONE(dist=NONE),FLRT2(dist=399909)
rs12436331	14	85620570	84690323	A	G	0.159483	N	1	Y	0.4819	0.98575	+	2.217e-05	lignoceric acid (24:0)	intergenic	NONE(dist=NONE),FLRT2(dist=375918)
rs12897478	14	85630625	84700378	A	G	0.163611	Y	0.9998	N	NA	0	+	2.217e-05	lignoceric acid (24:0)	intergenic	NONE(dist=NONE),FLRT2(dist=365863)
rs4243673	14	85631470	84701223	C	T	0.836385	Y	0.9998	N	NA	0	+	2.217e-05	lignoceric acid (24:0)	intergenic	NONE(dist=NONE),FLRT2(dist=365018)
rs11627641	14	94907644	93977397	A	T	0.679659	N	1	Y	0.2247	0.998812	+	2.219e-05	vaccenic acid (18:1n7)	intergenic	SERPINA1(dist=50615),SERPINA11(dist=1157)
rs9460207	6	170799328	170641253	C	T	0.406749	Y	0.9935	N	NA	0	+	2.219e-05	docosahexaenoic acid (DHA) (22:6n3)	intergenic	FAM120B(dist=85091),PSMB1(dist=44876)
rs2833449	21	32945278	31867149	A	C	0.769744	Y	0.9956	N	NA	0	+	2.224e-05	pentadecanoic acid (15:0)	intergenic	TIAM1(dist=13988),SOD1(dist=86657)
rs13050711	21	32944571	31866442	C	T	0.769759	Y	0.9954	N	NA	0	+	2.225e-05	pentadecanoic acid (15:0)	intergenic	TIAM1(dist=13281),SOD1(dist=87364)
rs1976423	5	104042643	104070542	A	C	0.506889	Y	0.9688	N	NA	0	+	2.225e-05	lignoceric acid (24:0)	intergenic	NUDT12(dist=1144153),RAB9BP1(dist=392532)
rs7321872	13	38246607	37144607	A	G	0.766212	Y	0.9962	N	NA	0	+	2.226e-05	palmitic acid (16:0)	intronic	TRPC4
rs2805706	13	90727892	89525893	A	G	0.0985523	Y	0.9996	N	NA	0	+	2.228e-05	eicosenoic acid (20:1n9)	ncRNA_intronic	LINC00559
[truncated: 8,078 more rows]

## Sheet: Sterol EWAS
CpG	chromosome	hg19_position	P-value	phenotype	Genes
cg14274759	2	43999864	3.372e-07	stigmasterol	DYNC2LI1
cg27144766	5	150604977	8.494e-07	7-dehydrocholesterol	CCDC69
cg06185817	17	74379499	8.652e-07	7-dehydrocholesterol	SPHK1
cg25634457	15	63610813	1.016e-06	total cholesterol	NA
cg11756777	14	105312726	1.11e-06	desmosterol	NA
cg05418199	8	6756832	1.749e-06	coprostanol	NA
cg15543769	1	26496295	1.908e-06	coprostanol	ZNF593
cg12833683	8	100649114	1.93e-06	lanosterol	VPS13B
cg09888186	1	183782195	2.084e-06	lathasterol	RGL1
cg23183348	10	135009513	2.1e-06	total cholesterol	KNDC1
cg01909024	1	26195345	2.259e-06	desmosterol	PAQR7
cg01272393	2	103239393	2.895e-06	lathasterol	SLC9A2
cg04231085	16	85561302	2.902e-06	b-sitosterol	NA
cg04017518	14	104896090	3.007e-06	total cholesterol	NA
cg13281248	4	1244360	3.101e-06	stigmasterol	CTBP1;C4orf42
cg03003073	1	9489434	3.241e-06	total cholesterol	NA
cg14213563	11	16424935	3.758e-06	stigmasterol	SOX6
cg13809915	2	158789111	4.001e-06	lathasterol	NA
cg16882924	8	86089232	4.171e-06	stigmasterol	E2F5
cg11710086	1	9796011	4.758e-06	total cholesterol	CLSTN1
cg20640026	6	90024805	4.862e-06	b-sitosterol	GABRR2
cg10857558	4	90035421	5.179e-06	total cholesterol	TIGD2
cg02608029	11	57995632	5.544e-06	7-dehydrocholesterol	OR10Q1
cg07793905	2	173945050	5.731e-06	b-sitosterol	ZAK
cg25101184	14	56231604	5.78e-06	lathasterol	RPL13AP3
cg23595571	11	1313100	6.086e-06	7-dehydrocholesterol	TOLLIP
cg24253904	1	201644923	6.215e-06	coprostanol	NAV1
cg11925253	17	41569659	6.598e-06	cholestanol	DHX8
cg17166338	5	1295969	6.985e-06	b-sitosterol	TERT
cg08582485	20	22557518	7.007e-06	coprostanol	C20orf56
cg12527440	19	13908134	7.181e-06	b-sitosterol	ZSWIM4
cg12778215	11	12030464	7.422e-06	campesterol	DKK3
cg18481342	11	1782709	7.489e-06	b-sitosterol	CTSD;HCCA2
cg16713292	4	88110161	7.903e-06	coprostanol	KLHL8
cg19192146	17	4740214	8.073e-06	b-sitosterol	MINK1
cg10773982	1	201438107	8.215e-06	total cholesterol	PHLDA3
cg21007414	11	76381687	8.521e-06	coprostanol	LRRC32
cg26620900	13	44715436	8.619e-06	campesterol	NA
cg15954263	3	172005396	9.152e-06	desmosterol	FNDC3B
cg13294846	5	2112351	9.194e-06	coprostanol	NA
cg22765308	5	139060556	1.001e-05	desmosterol	CXXC5
cg27347579	5	43446499	1.03e-05	cholestanol	C5orf28
cg08418670	19	4374567	1.037e-05	b-sitosterol	SH3GL1
cg10724791	4	140586921	1.044e-05	b-sitosterol	MGST2
cg23148667	2	3467413	1.059e-05	desmosterol	TTC15
cg04839835	1	159881334	1.079e-05	total cholesterol	NA
cg08502759	11	10562853	1.081e-05	b-sitosterol	RNF141
cg09478228	5	180397910	1.086e-05	stigmasterol	NA
cg01982849	5	61433576	1.086e-05	total cholesterol	NA
cg09197075	16	11769691	1.112e-05	lathasterol	SNN
cg04603203	4	126234763	1.124e-05	cholestanol	NA
cg23166740	15	45440540	1.13e-05	desmosterol	DUOX1
cg07529750	2	91848188	1.157e-05	lathasterol	LOC654342
cg19411084	6	107731096	1.17e-05	lathasterol	PDSS2
cg26552067	12	131747296	1.195e-05	lanosterol	NA
cg00907283	22	20286454	1.214e-05	b-sitosterol	NA
cg21696617	11	130343798	1.22e-05	desmosterol	NA
cg01679924	16	88073494	1.221e-05	desmosterol	BANP
cg25821781	17	2325143	1.227e-05	stigmasterol	METT10D
cg19619028	1	42327967	1.233e-05	lathasterol	HIVEP3
cg17070988	12	115103351	1.251e-05	total cholesterol	NA
cg14623754	9	117228122	1.309e-05	lathasterol	DFNB31
cg17443821	15	50839502	1.391e-05	cholestanol	USP50
cg27179002	7	127747345	1.425e-05	7a-hydroxycholesterol	NA
cg18676229	7	75988391	1.435e-05	stigmasterol	YWHAG
cg04090347	21	44061597	1.437e-05	coprostanol	NA
cg11704528	12	50339529	1.444e-05	campesterol	NA
cg12651352	12	64581025	1.487e-05	cholestanol	NA
cg01389506	12	109203581	1.519e-05	desmosterol	SSH1
cg17179881	22	43507665	1.53e-05	cholestanol	BIK
cg09516930	6	152639235	1.553e-05	lathasterol	SYNE1
cg09444685	5	159355481	1.556e-05	cholestanol	ADRA1B
cg03311064	5	139781280	1.581e-05	coprostanol	ANKHD1-EIF4EBP3;AN
cg16364191	6	138745647	1.628e-05	total cholesterol	NHSL1
cg04530852	20	60776027	1.645e-05	coprostanol	GTPBP5
cg14017326	1	206635571	1.654e-05	lanosterol	SRGAP2
cg21614682	5	148529782	1.659e-05	coprostanol	ABLIM3
cg20463526	1	91191001	1.683e-05	cholestanol	NA
cg02475998	7	36543984	1.704e-05	lanosterol	NA
cg16052901	6	33240864	1.707e-05	7-dehydrocholesterol	RPS18;VPS52
cg02058215	1	58126625	1.714e-05	cholestanol	DAB1;MIR548D2
cg08268388	8	19980910	1.749e-05	stigmasterol	NA
cg25239704	17	72195968	1.777e-05	campesterol	NA
cg17364949	17	7383474	1.829e-05	lathasterol	AMAC1L3;ZBTB4
cg18976191	17	9806745	1.86e-05	lanosterol	RCVRN
cg24326830	15	77835708	1.939e-05	b-sitosterol	NA
cg15316118	6	31132637	1.964e-05	cholestanol	POU5F1
cg07450030	14	105442341	1.998e-05	coprostanol	AHNAK2
cg01474840	10	105085296	2.015e-05	total cholesterol	PCGF6
cg05929469	15	75135815	2.02e-05	cholestanol	ULK3
cg05092960	16	52109157	2.063e-05	lanosterol	NA
cg00531748	4	55992689	2.07e-05	lathasterol	KDR
cg21453758	17	80185943	2.087e-05	7a-hydroxycholesterol	SLC16A3
cg02397571	8	28175463	2.101e-05	7a-hydroxycholesterol	PNOC
cg14864184	13	113423178	2.112e-05	coprostanol	ATP11A
cg14625450	2	32449528	2.121e-05	7-dehydrocholesterol	NLRC4
cg18959161	2	168725535	2.181e-05	total cholesterol	B3GALT1
cg09496385	7	158217155	2.198e-05	total cholesterol	PTPRN2
cg10007002	8	38126881	2.215e-05	7a-hydroxycholesterol	PPAPDC1B
cg00034604	8	54787585	2.221e-05	coprostanol	RGS20
cg07749087	2	151341779	2.234e-05	lanosterol	RND3
cg18813322	7	47971069	2.287e-05	total cholesterol	PKD1L1
cg02712845	11	118973038	2.292e-05	lathasterol	DPAGT1
cg03218303	19	45596386	2.309e-05	total cholesterol	NA
cg06548892	13	50021335	2.323e-05	campesterol	SETDB2
cg10911160	5	118691794	2.374e-05	stigmasterol	TNFAIP8
cg20477070	14	68086717	2.38e-05	lanosterol	ARG2
cg14093720	18	3712400	2.422e-05	coprostanol	DLGAP1
cg24708354	2	242888658	2.449e-05	7a-hydroxycholesterol	NA
cg20663365	2	127729097	2.454e-05	coprostanol	NA
cg13662634	9	129884948	2.462e-05	stigmasterol	ANGPTL2;RALGPS1
cg27099086	6	32940443	2.474e-05	cholestanol	BRD2
cg27426151	11	68178500	2.493e-05	7-dehydrocholesterol	LRP5
cg06994832	1	38830514	2.517e-05	desmosterol	NA
cg09765586	1	155294051	2.603e-05	cholestanol	C1orf104;RUSC1
cg05510337	16	68268252	2.69e-05	lanosterol	ESRP2
cg16569813	3	58235849	2.695e-05	7a-hydroxycholesterol	ABHD6
cg13603533	4	48045040	2.695e-05	desmosterol	NA
cg07328549	13	113383528	2.707e-05	b-sitosterol	ATP11A
cg10206250	16	86617798	2.753e-05	b-sitosterol	NA
cg04455646	3	10206344	2.779e-05	total cholesterol	IRAK2
cg23658739	21	44257296	2.823e-05	7a-hydroxycholesterol	NA
cg02002523	3	71082373	2.83e-05	7-dehydrocholesterol	FOXP1
cg05274323	4	4386745	2.834e-05	b-sitosterol	D4S234E
cg19651268	6	43617166	2.834e-05	coprostanol	RSPH9
cg18700428	16	3243304	2.843e-05	campesterol	NA
cg12593776	1	229831556	2.848e-05	total cholesterol	NA
cg06824308	1	3303958	2.861e-05	cholestanol	PRDM16
cg27535410	19	846354	2.882e-05	desmosterol	PRTN3
cg02485741	11	69290669	2.974e-05	coprostanol	NA
cg06372779	7	24972527	2.976e-05	stigmasterol	OSBPL3
cg24241429	7	63774504	2.981e-05	campesterol	LOC728927
cg18358136	19	46119636	3.011e-05	lanosterol	EML2
cg14826031	11	75376361	3.011e-05	stigmasterol	MAP6
cg08261617	1	248308217	3.023e-05	lathasterol	OR2M5
cg25021247	3	49460162	3.034e-05	total cholesterol	NICN1;AMT
cg24205289	13	25469147	3.05e-05	b-sitosterol	CENPJ
cg21187669	17	17929033	3.062e-05	lathasterol	ATPAF2
cg18050521	6	31130548	3.082e-05	stigmasterol	TCF19
cg14100946	7	92237896	3.12e-05	7a-hydroxycholesterol	CDK6
cg10191581	21	32255112	3.155e-05	cholestanol	KRTAP11-1
cg04009860	15	101853297	3.221e-05	stigmasterol	PCSK6
cg09264890	11	1330593	3.238e-05	lanosterol	LOC255512;TOLLIP
cg26631329	19	19496517	3.262e-05	coprostanol	GATAD2A
cg19928997	22	24642243	3.293e-05	cholestanol	GGT5
cg05861664	11	1140438	3.306e-05	campesterol	NA
cg18867200	2	71116698	3.358e-05	lathasterol	NA
cg24239780	18	76523512	3.395e-05	7a-hydroxycholesterol	NA
cg11719157	17	1466715	3.43e-05	coprostanol	PITPNA
cg08429871	13	107078237	3.432e-05	coprostanol	NA
cg09397295	7	139703561	3.451e-05	b-sitosterol	TBXAS1
cg07636225	11	63466987	3.452e-05	campesterol	RTN3
cg00887508	13	22425573	3.496e-05	desmosterol	NA
cg19721326	10	72610252	3.559e-05	campesterol	SGPL1
cg27092191	16	31884699	3.588e-05	lathasterol	ZNF267
cg04462652	2	133429088	3.59e-05	coprostanol	LYPD1
cg01565918	20	57457492	3.595e-05	total cholesterol	GNAS
cg05270535	20	3050335	3.606e-05	b-sitosterol	NA
cg06697407	12	3305394	3.647e-05	7a-hydroxycholesterol	TSPAN9
cg20014585	14	74371612	3.67e-05	total cholesterol	ZNF410
cg25562925	2	25110049	3.682e-05	7-dehydrocholesterol	ADCY3
cg03694433	19	4650845	3.71e-05	cholestanol	TNFAIP8L1
cg23726264	13	114881902	3.729e-05	total cholesterol	RASA3
cg10880755	5	43192240	3.734e-05	7a-hydroxycholesterol	MGC42105
cg17087669	6	36099123	3.774e-05	desmosterol	MAPK13
cg18714586	13	30831499	3.809e-05	stigmasterol	KATNAL1
cg21839913	12	122238038	3.81e-05	desmosterol	LOC338799
cg12553294	5	179634383	3.824e-05	lanosterol	RASGEF1C
cg03296935	3	195946851	3.842e-05	coprostanol	OSTalpha
cg22948319	19	39620117	3.877e-05	total cholesterol	PAK4
cg10877979	12	131569407	3.894e-05	lathasterol	GPR133
cg03086563	1	149857152	3.904e-05	stigmasterol	HIST2H2AC;HIST2H2B
cg07537896	11	120998811	3.915e-05	total cholesterol	TECTA
cg07438401	3	67698057	3.942e-05	total cholesterol	SUCLG2
cg20434926	19	46181274	3.952e-05	lathasterol	GIPR
cg01992107	6	150311305	3.963e-05	total cholesterol	NA
cg12549554	21	33958055	3.98e-05	total cholesterol	TCP10L
cg03682690	22	39759848	3.99e-05	coprostanol	SYNGR1
cg07704242	1	108766057	3.994e-05	cholestanol	NBPF4
cg24612991	13	41130000	4e-05	b-sitosterol	FOXO1
cg24758392	5	180396687	4.019e-05	stigmasterol	NA
cg13799081	10	112410313	4.038e-05	desmosterol	RBM20
cg00506612	12	6673264	4.057e-05	total cholesterol	NOP2
cg05206661	2	11271531	4.065e-05	campesterol	NA
cg13749548	14	75722495	4.079e-05	coprostanol	NA
cg27495572	2	179428284	4.169e-05	stigmasterol	MIR548N;TTN
cg01818492	6	132129363	4.207e-05	lanosterol	ENPP1
cg12123470	10	7215341	4.208e-05	lathasterol	SFMBT2
cg27004015	19	21951485	4.213e-05	7a-hydroxycholesterol	ZNF100
cg22930275	15	102265145	4.257e-05	7a-hydroxycholesterol	TARSL2
cg01076416	13	50159768	4.271e-05	7-dehydrocholesterol	RCBTB1
cg26581165	15	39135589	4.312e-05	b-sitosterol	NA
cg09031522	13	112610918	4.32e-05	total cholesterol	NA
cg16872106	20	18268459	4.338e-05	b-sitosterol	ZNF133
cg21494636	3	195808986	4.366e-05	7a-hydroxycholesterol	TFRC
cg18410110	5	31963583	4.394e-05	lathasterol	PDZD2
cg05021291	2	86215764	4.416e-05	desmosterol	NA
cg07114009	17	80797948	4.434e-05	stigmasterol	TBCD;ZNF750
cg14756706	19	58787283	4.461e-05	total cholesterol	NA
cg05723130	10	124248994	4.514e-05	campesterol	HTRA1
cg09904296	12	133406047	4.551e-05	cholestanol	GOLGA3
cg03088705	10	111624928	4.565e-05	total cholesterol	XPNPEP1
cg06206628	10	49482826	4.568e-05	7a-hydroxycholesterol	FRMPD2
cg23266151	14	102263636	4.571e-05	7-dehydrocholesterol	PPP2R5C
cg07505964	17	57229514	4.605e-05	lathasterol	MIR301A;SKA2
cg12957339	5	178489201	4.627e-05	b-sitosterol	ZNF354C
cg17919763	3	130171066	4.691e-05	desmosterol	COL29A1
cg14844138	1	9999765	4.786e-05	b-sitosterol	LZIC
cg26333219	15	67838562	4.788e-05	campesterol	MAP2K5
cg24802771	4	331610	4.792e-05	cholestanol	ZNF141
cg23986590	2	109934728	4.793e-05	coprostanol	SH3RF3
cg15380716	5	42926851	4.838e-05	cholestanol	NA
cg17803589	21	46948365	4.843e-05	b-sitosterol	SLC19A1
cg01259871	22	41939256	4.849e-05	total cholesterol	POLR3H
cg22873892	15	49447651	4.851e-05	total cholesterol	GALK2;COPS2
cg23927405	2	234580842	4.866e-05	total cholesterol	UGT1A8;UGT1A10;UGT
cg26257822	10	119292547	4.871e-05	b-sitosterol	EMX2OS
cg23634401	15	58521438	4.932e-05	stigmasterol	NA
cg05484376	2	27715224	4.97e-05	campesterol	FNDC4
cg06780080	3	158991378	5.064e-05	stigmasterol	SCHIP1
cg00272992	20	55108228	5.101e-05	lathasterol	C20orf107
cg20390253	18	77793812	5.175e-05	coprostanol	C18orf22
cg07613364	5	72746811	5.237e-05	cholestanol	NA
cg24752836	10	63733787	5.267e-05	stigmasterol	ARID5B
cg00510948	19	2730590	5.278e-05	7a-hydroxycholesterol	NA
cg13815971	3	162317560	5.278e-05	7-dehydrocholesterol	NA
cg13253785	1	202776269	5.289e-05	stigmasterol	KDM5B
cg16402758	16	30958190	5.307e-05	stigmasterol	FBXL19
cg12864853	6	83073156	5.318e-05	coprostanol	TPBG
cg12229403	6	31868368	5.328e-05	desmosterol	ZBTB12
cg24145369	5	112930120	5.341e-05	7a-hydroxycholesterol	YTHDC2
cg08534443	12	133022550	5.343e-05	7-dehydrocholesterol	NA
cg26336118	1	97303097	5.357e-05	7a-hydroxycholesterol	NA
cg18146398	3	46251215	5.399e-05	campesterol	CCR1
cg02659568	1	116221763	5.445e-05	7a-hydroxycholesterol	VANGL1
cg24548833	19	17007698	5.493e-05	total cholesterol	CPAMD8
cg06375969	15	101641336	5.494e-05	stigmasterol	NA
cg05983218	8	41435453	5.501e-05	cholestanol	AGPAT6
cg12318316	7	140396347	5.511e-05	7a-hydroxycholesterol	LOC100134713;NDUFB
cg23471393	17	79797038	5.518e-05	desmosterol	NA
cg17324095	7	1783946	5.549e-05	7a-hydroxycholesterol	ELFN1
cg01869224	12	53356063	5.596e-05	desmosterol	NA
cg20039307	8	1299636	5.625e-05	7a-hydroxycholesterol	NA
cg18623649	10	125034066	5.63e-05	7a-hydroxycholesterol	NA
cg27172568	14	104637775	5.639e-05	desmosterol	KIF26A
cg24687432	15	26109608	5.646e-05	7a-hydroxycholesterol	ATP10A
cg14284211	6	35570224	5.655e-05	lathasterol	FKBP5
cg14027685	9	114232715	5.656e-05	b-sitosterol	KIAA0368
cg03032264	14	23954732	5.673e-05	lathasterol	NA
cg26087411	7	107643948	5.691e-05	total cholesterol	LAMB1
cg08728129	17	46894191	5.726e-05	total cholesterol	TTLL6
cg01678790	14	102484867	5.749e-05	cholestanol	DYNC1H1
cg05996573	12	66627943	5.786e-05	7-dehydrocholesterol	IRAK3
cg10660666	9	134305380	5.802e-05	total cholesterol	BAT2L1
cg16644494	22	50971601	5.802e-05	total cholesterol	ODF3B
cg22373519	2	236761021	5.811e-05	campesterol	AGAP1
cg13702942	5	178594374	5.839e-05	coprostanol	ADAMTS2
cg06044105	8	21961788	5.845e-05	stigmasterol	FAM160B2
cg04446453	6	112156636	5.861e-05	campesterol	FYN
cg27362525	17	5019638	5.866e-05	cholestanol	ZNF232
cg16648110	16	81687281	5.904e-05	7a-hydroxycholesterol	CMIP
cg21388877	10	135229522	5.919e-05	lanosterol	MTG1
cg24533720	7	6099233	6.01e-05	cholestanol	EIF2AK1
cg26811653	15	65321545	6.037e-05	cholestanol	MTFMT
cg14783814	1	98511792	6.1e-05	cholestanol	MIR137
cg21092551	15	29993498	6.113e-05	total cholesterol	TJP1
cg08947774	4	169644750	6.142e-05	cholestanol	PALLD
cg12335476	6	2986843	6.155e-05	b-sitosterol	DKFZP686I15217
cg05894719	11	1989899	6.169e-05	desmosterol	NA
cg10581811	12	58257267	6.171e-05	total cholesterol	NA
cg11025037	14	25104483	6.178e-05	7a-hydroxycholesterol	GZMB
cg11770920	2	218465695	6.185e-05	total cholesterol	DIRC3
cg26407324	5	171686436	6.197e-05	7a-hydroxycholesterol	UBTD2
cg06647446	6	157844605	6.238e-05	stigmasterol	ZDHHC14
cg16199907	6	504351	6.239e-05	coprostanol	EXOC2
cg20593887	7	2106784	6.249e-05	cholestanol	MAD1L1
cg10202727	8	128810708	6.265e-05	lathasterol	PVT1
cg08364607	11	64677562	6.271e-05	lathasterol	ATG2A
cg09867115	1	247090991	6.281e-05	b-sitosterol	AHCTF1
cg07123579	3	66789196	6.312e-05	lanosterol	NA
cg24517875	10	134538559	6.327e-05	total cholesterol	INPP5A
cg16693595	19	16734556	6.331e-05	cholestanol	MED26
cg04493025	17	30592657	6.341e-05	lathasterol	RHBDL3
cg00765522	14	71605994	6.358e-05	campesterol	NA
cg16359985	7	100276087	6.373e-05	total cholesterol	GNB2
cg05236348	10	73767717	6.416e-05	b-sitosterol	CHST3
cg25727029	15	89482453	6.431e-05	b-sitosterol	NA
cg26457878	7	5862609	6.456e-05	desmosterol	ZNF815
cg06715885	12	57595392	6.468e-05	stigmasterol	LRP1
cg27340057	4	2902126	6.473e-05	campesterol	ADD1
cg24613644	8	18387969	6.51e-05	lathasterol	PSD3
cg04518106	17	8286519	6.523e-05	desmosterol	RPL26
cg27320207	19	15307057	6.54e-05	cholestanol	NOTCH3
cg13607226	9	124262699	6.56e-05	campesterol	GGTA1
cg05172259	14	38053972	6.592e-05	cholestanol	NA
cg00804796	13	112624756	6.609e-05	total cholesterol	NA
cg18464726	12	6305192	6.612e-05	coprostanol	NA
cg24791965	4	102132302	6.625e-05	7-dehydrocholesterol	PPP3CA
cg06836641	3	50261422	6.627e-05	cholestanol	NA
cg02128191	10	669285	6.655e-05	7a-hydroxycholesterol	DIP2C
cg08070578	19	2456734	6.677e-05	b-sitosterol	LMNB2
cg02916713	1	47886223	6.701e-05	cholestanol	NA
cg00556419	1	210580909	6.708e-05	total cholesterol	HHAT
cg08669721	5	172386411	6.739e-05	desmosterol	RPL26L1;LOC1002681
cg12156512	19	47258676	6.763e-05	cholestanol	FKRP
cg18701660	19	34012935	6.789e-05	lathasterol	PEPD
cg21293500	19	54825150	6.804e-05	total cholesterol	LILRA5
cg06851224	7	156742617	6.814e-05	lanosterol	NOM1
cg10224311	22	35817371	6.854e-05	b-sitosterol	MCM5
cg05999364	8	3269952	6.928e-05	lathasterol	CSMD1
cg11820497	19	10654946	6.968e-05	lanosterol	ATG4D
cg15575967	1	33648734	6.993e-05	stigmasterol	TRIM62
cg22333663	18	33771708	6.997e-05	stigmasterol	MOCOS
cg02321289	15	63450340	7.078e-05	coprostanol	RPS27L
cg14905577	2	29558460	7.085e-05	lathasterol	ALK
cg10981464	1	156830284	7.087e-05	cholestanol	NTRK1
cg05593162	1	243577377	7.11e-05	lathasterol	SDCCAG8
cg26221506	6	170198940	7.204e-05	stigmasterol	C6orf122;C6orf208
cg26864230	1	47911508	7.22e-05	7-dehydrocholesterol	NA
cg02347773	2	176994142	7.247e-05	7a-hydroxycholesterol	HOXD8
cg21821659	2	97304298	7.285e-05	b-sitosterol	KIAA1310
cg04283637	6	74405447	7.318e-05	7a-hydroxycholesterol	CD109
cg02838038	19	35323336	7.326e-05	b-sitosterol	NA
cg07328549	13	113383528	7.36e-05	total cholesterol	ATP11A
cg22558685	1	212894643	7.379e-05	7a-hydroxycholesterol	NA
cg01981314	8	132914448	7.412e-05	total cholesterol	NA
cg09325788	2	189342693	7.417e-05	7a-hydroxycholesterol	GULP1
cg09888229	1	8487494	7.487e-05	lanosterol	RERE
cg07050772	17	48423262	7.521e-05	cholestanol	XYLT2
cg02233197	15	51390542	7.524e-05	lathasterol	TNFAIP8L3
cg27046306	5	176868823	7.587e-05	7a-hydroxycholesterol	GRK6
cg22773899	12	114878163	7.588e-05	cholestanol	NA
cg00397986	8	11561593	7.595e-05	cholestanol	GATA4
cg03612582	16	26427350	7.692e-05	cholestanol	NA
cg16147196	1	43828680	7.695e-05	cholestanol	CDC20
cg04538760	4	140040594	7.704e-05	campesterol	ELF2
cg01512230	14	56654345	7.711e-05	cholestanol	PELI2
cg04458920	2	54483619	7.729e-05	7-dehydrocholesterol	ACYP2;TSPYL6
cg19220719	10	77532329	7.73e-05	lathasterol	NA
cg09362047	17	70389968	7.757e-05	b-sitosterol	NA
cg10137155	3	67049254	7.776e-05	cholestanol	KBTBD8
cg15807287	7	1530113	7.798e-05	total cholesterol	INTS1
cg01769553	14	94148391	7.805e-05	total cholesterol	KIAA1409
cg23402524	2	54885027	7.806e-05	campesterol	SPTBN1
cg01819759	13	79234251	7.825e-05	lathasterol	RNF219
cg26325949	4	119808885	7.85e-05	lathasterol	SYNPO2
cg20699549	15	42567973	7.855e-05	b-sitosterol	GANC
cg05986680	2	55496552	7.869e-05	total cholesterol	MTIF2
cg11845159	2	27346591	7.873e-05	cholestanol	ABHD1
cg15851882	15	59595945	7.909e-05	cholestanol	MYO1E
cg07587475	3	179048362	7.958e-05	lathasterol	ZNF639
cg11561443	6	74171354	8.006e-05	cholestanol	MTO1
cg13400077	1	162168081	8.04e-05	stigmasterol	NOS1AP
cg25455773	12	133028201	8.047e-05	desmosterol	NA
cg20971996	13	59998993	8.073e-05	campesterol	NA
cg12117942	3	170581053	8.073e-05	lathasterol	NA
cg20482334	17	80048531	8.12e-05	stigmasterol	FASN
cg21315530	5	56470046	8.125e-05	7a-hydroxycholesterol	GPBP1
cg25989526	13	49147573	8.129e-05	total cholesterol	NA
cg02681400	19	15375283	8.159e-05	lathasterol	BRD4
cg09987011	20	44936040	8.207e-05	lanosterol	NA
cg14566901	11	57948705	8.241e-05	coprostanol	OR9Q1
cg05861664	11	1140438	8.254e-05	desmosterol	NA
cg18901980	17	38911540	8.259e-05	campesterol	KRT25
cg21302812	19	10506915	8.292e-05	b-sitosterol	CDC37
cg06335372	3	42806748	8.299e-05	7a-hydroxycholesterol	CCDC13
cg07720478	8	2147448	8.3e-05	desmosterol	NA
cg13347918	11	11041821	8.38e-05	7-dehydrocholesterol	NA
cg10029288	17	12307185	8.383e-05	lanosterol	NA
cg11643022	5	141589945	8.388e-05	7a-hydroxycholesterol	NA
cg05670093	11	1304306	8.394e-05	7a-hydroxycholesterol	TOLLIP
cg23673974	17	45785206	8.401e-05	desmosterol	TBKBP1
cg16246489	5	134735675	8.407e-05	desmosterol	H2AFY
cg17578755	11	1299291	8.412e-05	lanosterol	TOLLIP
cg21576187	15	29963223	8.421e-05	total cholesterol	NA
cg05724492	16	979662	8.442e-05	b-sitosterol	LMF1
cg02577963	19	5041570	8.453e-05	b-sitosterol	KDM4B
cg23768940	12	108585952	8.467e-05	desmosterol	WSCD2
cg06061002	6	29638918	8.471e-05	b-sitosterol	MOG
cg02978139	4	20730493	8.492e-05	coprostanol	KCNIP4
cg18013921	5	167690914	8.496e-05	campesterol	ODZ2
cg25616968	17	79416203	8.508e-05	lathasterol	BAHCC1
cg13573746	1	41204786	8.548e-05	campesterol	NFYC
cg10404142	6	31926581	8.599e-05	campesterol	RDBP;SKIV2L
cg14457074	5	180408785	8.664e-05	stigmasterol	NA
cg13770903	9	137005782	8.706e-05	lanosterol	WDR5
cg06858584	2	131904854	8.723e-05	stigmasterol	PLEKHB2
cg16231066	6	168482485	8.756e-05	b-sitosterol	NA
cg14448039	9	38425237	8.773e-05	lanosterol	IGFBPL1
cg03176964	16	87090949	8.829e-05	cholestanol	NA
cg15032025	5	1284585	8.847e-05	cholestanol	TERT
cg26196700	15	45315430	8.854e-05	desmosterol	SORD
cg15122621	1	156341523	8.882e-05	lathasterol	RHBG
cg24847163	6	29600980	8.91e-05	b-sitosterol	GABBR1
cg11222626	10	4887198	8.948e-05	lanosterol	AKR1E2
cg05371688	1	6191879	8.976e-05	cholestanol	CHD5
cg25960893	3	181441680	8.977e-05	b-sitosterol	SOX2OT
cg05331763	17	80535367	9.005e-05	desmosterol	FOXK2
cg04419754	22	20044371	9.02e-05	7-dehydrocholesterol	C22orf25
cg19911880	8	131353969	9.031e-05	b-sitosterol	ASAP1
cg09347252	7	158281613	9.042e-05	cholestanol	PTPRN2
cg10167978	15	57825722	9.049e-05	lanosterol	CGNL1
cg07438999	6	168590989	9.061e-05	desmosterol	NA
cg01398168	19	58486514	9.069e-05	b-sitosterol	C19orf18
cg05016201	10	112682031	9.073e-05	desmosterol	SHOC2
cg06719532	16	88747752	9.085e-05	coprostanol	SNAI3;MGC23284
cg26572361	10	88294045	9.101e-05	campesterol	NA
cg00278329	16	31440531	9.113e-05	lathasterol	COX6A2
cg17896880	17	20458672	9.119e-05	cholestanol	NA
[truncated: 35 more rows]

## Sheet: Sterol GWAS
snp	chromosome	hg19_position	hg18_position	hg18_coded_allele	hg18_noncoded_allele	hg18_effect_allele_frequency	hg18_imputed	hg18_rsq	hg18_used_for_imputation	*hg18_HWE_P_value	hg18_callrate	hg18_strand	P-value	phenotype	variant type	gene
[truncated: 2,667 more rows]
