# Supplementary material for: Genomics of Post-Prandial Lipidomic Phenotypes in the Genetics of Lipid Lowering Drugs and Diet Network (GOLDN) Study
Source: PLoS One. 2014 Jun 6;9(6):e99509. doi: 10.1371/journal.pone.0099509 (PMC4048279; doi:10.1371/journal.pone.0099509)
Supplement: Spreadsheet S3 — cis-MeQTL association in regions of EWAS/GWAS overlap. (XLSX) [file pone.0099509.s004.xlsx]

## Sheet: Sheet1
SNP	CpG	Chromosome	SNP_hg19_Position	CpG_hg19_Position	Distance (between SNP and CpG)	meQTL P-value	Phenotype	GWAS P-value	EWAS P-value
Fasting
Region 1
rs608991	cg17210938	1	59028087	59043173	-15086	1.776e-129	total cholesterol	6.39e-05	3.72e-05
rs620342	cg16699148	1	59034901	59043255	-8354	5.167e-133	total cholesterol	6.39e-05	5.52e-05
rs602579	cg16699148	1	59036912	59043255	-6343	2.761e-131	total cholesterol	6.39e-05	5.52e-05
rs232826	cg17210938	1	59047932	59043173	4759	5.829e-114	total cholesterol	6.51e-06	3.72e-05
rs608991	cg16699148	1	59028087	59043255	-15168	2.637e-136	total cholesterol	6.39e-05	5.52e-05
rs620342	cg17210938	1	59034901	59043173	-8272	2.614e-127	total cholesterol	6.39e-05	3.72e-05
rs602579	cg17210938	1	59036912	59043173	-6261	5.922e-126	total cholesterol	6.39e-05	3.72e-05
rs232826	cg16699148	1	59047932	59043255	4677	2.622e-115	total cholesterol	6.51e-06	5.52e-05
Region 2
rs1838092	cg02621636	11	60180309	60161999	18310	1.279e-09	coprostanol	7.35e-05	8.33e-08
Region 3
rs12934497	cg06915872	16	87995200	87998081	-2881	0.004609	palmitoleic Acid (16:1n7 )	8.05e-05	1.58e-05
rs11647008	cg06915872	16	88005167	87998081	7086	0.005001	palmitoleic Acid (16:1n7 )	7.73e-05	1.58e-05
Region 4
rs12975546	cg07894352	19	44744870	44763993	-19123	4.955e-27	docosapentaenoic acid (22:5n6)	9.55e-06	1.26e-05
rs11667521	cg14531862	19	44753776	44764205	-10429	1.8e-15	docosapentaenoic acid (22:5n6)	9.55e-06	1.54e-05
rs12462723	cg07894352	19	44769974	44763993	5981	1.271e-26	docosapentaenoic acid (22:5n6)	9.55e-06	1.26e-05
rs12462557	cg14531862	19	44774830	44764205	10625	3.177e-15	docosapentaenoic acid (22:5n6)	9.55e-06	1.54e-05
rs12975546	cg14531862	19	44744870	44764205	-19335	1.829e-15	docosapentaenoic acid (22:5n6)	9.55e-06	1.54e-05
rs11667521	cg07894352	19	44753776	44763993	-10217	5.923e-27	docosapentaenoic acid (22:5n6)	9.55e-06	1.26e-05
rs12462723	cg14531862	19	44769974	44764205	5769	2.702e-15	docosapentaenoic acid (22:5n6)	9.55e-06	1.54e-05
rs12462557	cg07894352	19	44774830	44763993	10837	1.701e-26	docosapentaenoic acid (22:5n6)	9.55e-06	1.26e-05
Region 5
rs2839204	cg12516959	21	47716547	47718080	-1533	3.668e-75	adrenic acid (22:4n6)	7.61e-05	1.97e-05
Postprandial
Region 1
rs1344753	cg11426800	2	23723720	23710000	13720	0.8938	palmitelaidic acid (t16:1n7)	7.846e-06	9.475e-05
Region 2
rs836608	cg22761176	2	173522281	173539542	-17261	0.0002324	behenic acid (22:0)	3.311e-05	2.541e-05
rs6716527	cg22761176	2	173535870	173539542	-3672	2.73e-21	behenic acid (22:0)	6.089e-05	2.541e-05
rs16860796	cg22761176	2	173537429	173539542	-2113	2.847e-21	behenic acid (22:0)	6.268e-05	2.541e-05
rs6757567	cg22761176	2	173538877	173539542	-665	2.948e-21	behenic acid (22:0)	6.436e-05	2.541e-05
rs3816536	cg22761176	2	173543380	173539542	3838	2.913e-21	behenic acid (22:0)	6.303e-05	2.541e-05
rs13422388	cg22761176	2	173549394	173539542	9852	2.917e-21	behenic acid (22:0)	6.312e-05	2.541e-05
rs13425350	cg22761176	2	173549793	173539542	10251	2.917e-21	behenic acid (22:0)	6.312e-05	2.541e-05
rs10205076	cg22761176	2	173550575	173539542	11033	2.917e-21	behenic acid (22:0)	6.322e-05	2.541e-05
rs10190099	cg22761176	2	173550622	173539542	11080	2.917e-21	behenic acid (22:0)	6.322e-05	2.541e-05
rs11895461	cg22761176	2	173551352	173539542	11810	2.006e-20	behenic acid (22:0)	2.304e-05	2.541e-05
rs11898565	cg22761176	2	173553474	173539542	13932	2.919e-21	behenic acid (22:0)	6.359e-05	2.541e-05
rs13427921	cg22761176	2	173555880	173539542	16338	2.96e-15	behenic acid (22:0)	8.382e-06	2.541e-05
rs11894913	cg22761176	2	173557598	173539542	18056	2.922e-21	behenic acid (22:0)	6.368e-05	2.541e-05
rs10166107	cg22761176	2	173557660	173539542	18118	2.923e-21	behenic acid (22:0)	6.378e-05	2.541e-05
rs836608	cg26817877	2	173522281	173539621	-17340	0.06468	behenic acid (22:0)	3.311e-05	9.087e-05
rs6716527	cg26817877	2	173535870	173539621	-3751	5.7e-10	behenic acid (22:0)	6.089e-05	9.087e-05
rs16860796	cg26817877	2	173537429	173539621	-2192	5.682e-10	behenic acid (22:0)	6.268e-05	9.087e-05
rs6757567	cg26817877	2	173538877	173539621	-744	5.781e-10	behenic acid (22:0)	6.436e-05	9.087e-05
rs3816536	cg26817877	2	173543380	173539621	3759	5.688e-10	behenic acid (22:0)	6.303e-05	9.087e-05
rs13422388	cg26817877	2	173549394	173539621	9773	5.688e-10	behenic acid (22:0)	6.312e-05	9.087e-05
rs13425350	cg26817877	2	173549793	173539621	10172	5.688e-10	behenic acid (22:0)	6.312e-05	9.087e-05
rs10205076	cg26817877	2	173550575	173539621	10954	5.688e-10	behenic acid (22:0)	6.322e-05	9.087e-05
rs10190099	cg26817877	2	173550622	173539621	11001	5.688e-10	behenic acid (22:0)	6.322e-05	9.087e-05
rs11895461	cg26817877	2	173551352	173539621	11731	4.928e-08	behenic acid (22:0)	2.304e-05	9.087e-05
rs11898565	cg26817877	2	173553474	173539621	13853	5.686e-10	behenic acid (22:0)	6.359e-05	9.087e-05
rs13427921	cg26817877	2	173555880	173539621	16259	5.746e-07	behenic acid (22:0)	8.382e-06	9.087e-05
rs11894913	cg26817877	2	173557598	173539621	17977	5.687e-10	behenic acid (22:0)	6.368e-05	9.087e-05
rs10166107	cg26817877	2	173557660	173539621	18039	5.687e-10	behenic acid (22:0)	6.378e-05	9.087e-05
Region 3
rs9392615	cg16199907	6	511080	504351	6729	0.6242	coprostanol	8.23e-05	6.239e-05
Region 4
rs12210008	cg16665686	6	24133472	24146469	-12997	0.8807	mead acid (20:3n9)	1.545e-05	9.221e-05
rs12208318	cg16665686	6	24135844	24146469	-10625	0.8713	mead acid (20:3n9)	1.345e-06	9.221e-05
rs9393530	cg16665686	6	24147360	24146469	891	0.3632	mead acid (20:3n9)	2.441e-05	9.221e-05
Region 5
rs802035	cg14001567	7	86969559	86974838	-5279	0.2488	lathasterol	2e-05	9.909e-05
Region 6
rs11146960	cg08534443	12	133022460	133022550	-90	3.538e-24	7-dehydrocholesterol	9.14e-05	5.343e-05
rs7301004	cg08534443	12	133024504	133022550	1954	3.543e-24	7-dehydrocholesterol	9.16e-05	5.343e-05
rs11146981	cg08534443	12	133024675	133022550	2125	3.541e-24	7-dehydrocholesterol	9.21e-05	5.343e-05
rs7314996	cg08534443	12	133024804	133022550	2254	3.597e-24	7-dehydrocholesterol	9.22e-05	5.343e-05
rs2091731	cg08534443	12	133026560	133022550	4010	2.14e-20	7-dehydrocholesterol	4.22e-05	5.343e-05
Region 7
rs9601109	cg01819759	13	79220114	79234251	-14137	3.328e-107	lathasterol	2.47e-05	7.825e-05
rs9601110	cg01819759	13	79220210	79234251	-14041	7.105e-95	lathasterol	4.76e-06	7.825e-05
rs12585725	cg01819759	13	79220899	79234251	-13352	2.075e-107	lathasterol	2.39e-05	7.825e-05
rs7319450	cg01819759	13	79232299	79234251	-1952	7.624e-106	lathasterol	1.39e-05	7.825e-05
rs7339081	cg01819759	13	79235501	79234251	1250	4.671e-109	lathasterol	1.72e-05	7.825e-05
rs7332194	cg01819759	13	79235544	79234251	1293	4.591e-109	lathasterol	1.71e-05	7.825e-05
Region 8
rs2072950	cg07622957	16	1510567	1503662	6905	5.129e-05	vaccenic acid (18:1n7)	2.389e-05	3.066e-05
Region 9
rs4843291	cg06915872	16	88013385	87998081	15304	0.004302	palmitoleic Acid (16:1n7 )	8.15e-05	1.58e-05
Region 10
rs747147	cg05865280	17	75399552	75406074	-6522	8.542e-87	myristic acid (14:0)	6.476e-05	6.703e-05
rs892961	cg05865280	17	75400100	75406074	-5974	8.538e-87	myristic acid (14:0)	6.697e-05	6.703e-05
rs4386185	cg05865280	17	75400891	75406074	-5183	3.624e-81	myristic acid (14:0)	8.085e-05	6.703e-05
rs2117924	cg05865280	17	75401310	75406074	-4764	2.727e-87	myristic acid (14:0)	6.752e-05	6.703e-05
rs312856	cg05865280	17	75401598	75406074	-4476	2.036e-87	myristic acid (14:0)	6.734e-05	6.703e-05
rs11077909	cg05865280	17	75403480	75406074	-2594	7.836e-88	myristic acid (14:0)	6.715e-05	6.703e-05
rs7216116	cg05865280	17	75405078	75406074	-996	2.749e-99	myristic acid (14:0)	7.03e-05	6.703e-05
rs7216155	cg05865280	17	75405155	75406074	-919	2.184e-99	myristic acid (14:0)	7.028e-05	6.703e-05
rs11657961	cg05865280	17	75405407	75406074	-667	1.814e-99	myristic acid (14:0)	7.038e-05	6.703e-05
rs11657725	cg05865280	17	75405501	75406074	-573	1.651e-99	myristic acid (14:0)	7.039e-05	6.703e-05
rs312853	cg05865280	17	75406045	75406074	-29	1.081e-98	myristic acid (14:0)	7.557e-05	6.703e-05
rs9916143	cg05865280	17	75409282	75406074	3208	4.29e-100	myristic acid (14:0)	7.069e-05	6.703e-05
rs747482	cg05865280	17	75412109	75406074	6035	4.396e-100	myristic acid (14:0)	7.069e-05	6.703e-05
rs747481	cg05865280	17	75412143	75406074	6069	4.403e-100	myristic acid (14:0)	7.069e-05	6.703e-05
rs7208336	cg05865280	17	75412932	75406074	6858	4.476e-100	myristic acid (14:0)	7.096e-05	6.703e-05
rs7222170	cg05865280	17	75413096	75406074	7022	4.506e-100	myristic acid (14:0)	7.091e-05	6.703e-05
rs7208671	cg05865280	17	75413129	75406074	7055	4.406e-100	myristic acid (14:0)	7.114e-05	6.703e-05
rs7222532	cg05865280	17	75413302	75406074	7228	4.424e-100	myristic acid (14:0)	7.094e-05	6.703e-05
rs8071024	cg05865280	17	75414067	75406074	7993	4.39e-100	myristic acid (14:0)	7.102e-05	6.703e-05
rs8066646	cg05865280	17	75414192	75406074	8118	1.445e-98	myristic acid (14:0)	8.638e-05	6.703e-05
rs8071497	cg05865280	17	75414358	75406074	8284	4.548e-100	myristic acid (14:0)	7.181e-05	6.703e-05
rs3987885	cg05865280	17	75414990	75406074	8916	1.362e-99	myristic acid (14:0)	7.23e-05	6.703e-05
rs1079354	cg05865280	17	75415713	75406074	9639	4.586e-100	myristic acid (14:0)	7.232e-05	6.703e-05
rs3650	cg05865280	17	75415835	75406074	9761	4.671e-100	myristic acid (14:0)	7.229e-05	6.703e-05
rs12453822	cg05865280	17	75416792	75406074	10718	9.802e-102	myristic acid (14:0)	6.658e-05	6.703e-05
rs11655686	cg05865280	17	75419535	75406074	13461	4.691e-100	myristic acid (14:0)	7.262e-05	6.703e-05
rs8065422	cg05865280	17	75420165	75406074	14091	4.666e-100	myristic acid (14:0)	7.278e-05	6.703e-05
